# Supplementary material for: Molecular subtyping based on hippocampal cryptic exon burden reveals proteome-wide changes associated with TDP-43 pathology across the spectrum of LATE and Alzheimer’s Disease
Source: bioRxiv. 2025 Jul 2:2025.05.30.656396. Originally published 2025 Jun 3. Preprint. [Version 2] doi: 10.1101/2025.05.30.656396 (PMC12157639; doi:10.1101/2025.05.30.656396)
Supplement: Supplement 1 [file media-1.xlsx]

## Sheet: Table of Contents
	Table of Contents
Table S1	Cohort characteristics
Table S2	Column normalized raw abundance
Table S3	Post-regression abundance
Table S4	Protein ANOVA
Table S5	Correlation table of proteins to symptom hallmarks
Table S6	List of genes known to harbor CEs from public sources
Table S7	Correlation table of proteins to common cryptic exons
Table S8	WGCNA module eigenprotein bicor to each protein
Table S9	Gene Ontology Table With Z-Scores for Each Ontology to Each Module
Table S10	Imputed abundance of 5 minute gradient of iNeurons
Table S11	Imputed abundance of 30 minute gradient of iNeurons
Table S12	5 minute iNeuron t-Test
Table S13	30 minute iNeuron t-Test

## Sheet: 1-Cohort Characteristics
Supplemental Table 1-Traits of individuals included in this cohort
Batch_TMT channel	Subtype	DiseaseGroup	AgeOnset	AgeAutopsy	Sex	CoD	BrainWeight	PMI	Thal	Braak	CERADPlaque	CERAD.AD	ADNC.Severity	CERAD.num	Hipp..Sclerosis	Lewy.Body	ApoE	Last.Clin.Dx	MMSE	pTDP43_test	TauRatio
b01.127C	Medium	AD+LATE	70	81	M	NA	1002	3	5	6	Frequent	C=Definite AD	High likelihood	1	Yes	No	e4/e4	DEMENTED	4	0.1	1.59357
b01.127N	Medium	LATE	88	92	M	Cancer? Type	1429	2.83	1	2	None	No	Low likelihood	4	Yes	No	e3/e3	MCI	30	722.69	0.507342
b01.128C	Low	AD	86	93	F	Dementia; UTI	1070	4.8	5	5	Frequent	C=Definite AD	High likelihood	1	No	No	e3/e4	DEMENTED	27	3.19	1.08806
b01.128N	Low	Control	NA	90	F	Pneumonia	1240	3.75	4	2	None	No	Low likelihood	4	No	No	e3/e3	NORMAL	30	0.1	0.884815
b01.129C	Low	Control	NA	71	M	End stage Liver Cancer	1495	2.6	3	0	None	No	Low likelihood	4	No	No	e3/e3	NORMAL	28	0.1	0.184006
b01.129N	High	LATE	84	91	F	Failure to thrive	1080	3	NA	2	NA	A=CERAD possible	Low likelihood	3	Yes	No	e2/e3	DEMENTED	29	256.19	0.849688
b01.130C	Low	Control	NA	83	F	COPD	1140	1.83	1	2	None	No	No	4	No	No	e3/e3	NORMAL	30	0.1	0.56656
b01.130N	High	AD+LATE	80	96	F	NA	1200	1.6	3	4	Moderate	B=CERAD probable	Intermediate likelihood	2	Yes	No	e3/e3	DEMENTED	1	137.69	2.2764
b01.131C	Low	LATE	71	79	F	Hypoxia due to lung failure	1230	1.83	1	2	None	No	Low likelihood	4	Yes	No	e2/e3	DEMENTED	20	19.69	0.90321
b01.131N	Medium	AD	63	73	F	NA	940	4.5	NA	6	NA	C=Definite AD	High likelihood	1	No	No	e3/e4	DEMENTED	4	1.19	1.04957
b01.132C	Low	AD	NA	93	F	End Stage Heart Disease	1190	1.8	5	5	Moderate	B=CERAD probable	High likelihood	2	No	No	e3/e4	NORMAL	26	12.6905	1.34631
b01.132N	High	AD+LATE	82	94	F	Advanced AD-Failure to thrive	940	3	3	5	Frequent	C=Definite AD	Intermediate likelihood	1	Yes	No	e3/e3	DEMENTED	NA	442.19	2.10088
b01.133C	High	LATE	86	90	M	NA	1305	2.8	1	2	None	No	Low likelihood	4	Yes	No	e3/e3	DEMENTED	20	222.69	0.330878
b01.133N	Low	AD	79	83	F	Cancer and COPD	1280	4	5	5	Moderate	C=Definite AD	High likelihood	1	No	No	e4/e4	DEMENTED	26	0.1	0.517906
b01.134N	Low	AD	NA	88	M	"End stage dementia"	1080	2	NA	5	NA	C=Definite AD	High likelihood	1	No	No	NA	NA	NA	5.19	2.30302
b02.127C	High	AD+LATE	78	87	F	Stroke	1200	2.33	5	5	Frequent	C=Definite AD	High likelihood	1	No	Yes	e3/e4	DEMENTED	13	36.19	2.22071
b02.127N	Low	Control	N/A	69	F	Stomach Cancer	980	2.25	3	1	None	No	Low likelihood	4	No	No	e3/e3	NORMAL	29	4.19	0.259891
b02.128C	Medium	AD+LATE	63	74	M	NA	1290	2.42	5	5	Frequent	C=Definite AD	High likelihood	1	Yes	No	e3/e4	DEMENTED	11	8.19	1.52003
b02.128N	High	AD+LATE	74	90	F	Lung Cancer	920	2	1	4	Sparse	A=CERAD possible	Low likelihood	3	Yes	No	e2/e3	DEMENTED	19	155.69	1.7603
b02.129C	Low	Control	NA	83	F	Lung Cancer	1410	2.77	1	1	None	No	No	4	No	No	e3/e4	NORMAL	30	0.1	0.473694
b02.129N	High	AD+LATE	77	86	M	End Stage Dementia	1120	2.25	5	5	Moderate	B=CERAD probable	High likelihood	2	Yes	Yes	e3/e3	DEMENTED	0	18.69	0.864171
b02.130C	Low	Control	NA	86	M	Pneumonia, Upper GI, worn out-stress	1125	4	2	2	None	A= CERAD possible	Low likelihood	3	No	No	e3/e3	NORMAL	28	9.19	0.802178
b02.130N	Low	AD	73	76	F	Apirating, hard time catching breath	1150	2.3	3	6	Frequent	C=Definite AD	High likelihood	1	No	Yes	e3/e4	DEMENTED	27	6.69	3.03803
b02.131C	High	AD+LATE	79	90	F	End Stage Dementia	1140	2.33	3	5	Moderate	B=CERAD probable	Intermediate likelihood	2	Yes	No	e3/e4	DEMENTED	26	29.69	2.07329
b02.131N	Low	AD+LATE	79	83	F	Cancer and AD	1030	3.25	4	6	Frequent	C=Definite AD	High likelihood	1	No	No	e2/e4	DEMENTED	22	37.19	0.911803
b02.132C	Low	AD+LATE	75	82	M	End stage AD; multiple medical issue including CCL	1140	3.5	4	5	Frequent	C=Definite AD	High likelihood	1	Yes	No	e3/e4	DEMENTED	1	17.69	3.62308
b02.132N	Medium	AD	90	92	M	CHF	1390	3.5	5	5	Moderate	C=Definite AD	High likelihood	1	No	No	e3/e3	MCI	23	0.1	0.990639
b02.133C	Medium	AD+LATE	85	95	F	Renal Failure	1128	2.1	5	5	Moderate	C=Definite AD	High likelihood	1	Yes	No	e3/e3	DEMENTED	17	14.19	0.754423
b02.133N	Low	AD+LATE	89	95	M	Pneumonia	1290	3.25	1	5	Moderate	B=CERAD probable	Intermediate likelihood	2	Yes	No	e3/e3	DEMENTED	26	29.69	0.86202
b02.134N	Low	Control	NA	86	F	Pancreatic Cancer	1320	1.75	3	1	None	No	No	4	No	No	e2/e3	NORMAL	30	0.1	0.470654
b03.127C	Low	Control	NA	88	M	CHF and Rena failure	1290	2.17	NA	2	NA	A= CERAD possible	Low likelihood	3	No	No	e3/e3	NORMAL	30	1.19	0.548769
b03.127N	High	AD+LATE	81	85	M	Prostate Cancer with bone mets & AD	1190	2.1	5	5	Frequent	C=Definite AD	High likelihood	1	Yes	No	e2/e4	DEMENTED	3	45.19	1.23909
b03.128C	Medium	AD+LATE	86	91	F	Pneumonia	1229	2.2	3	5	moderate	B=CERAD probable	Intermediate likelihood	2	Yes	No	e2/e3	MCI	28	26.19	1.01228
b03.128N	Low	AD	81	86	F	NA	1232	3	5	5	Frequent	C=Definite AD	High likelihood	1	No	No	e3/e4	DEMENTED	15	0.1	0.536021
b03.129C	Medium	Control	NA	85	F	Metastatic Uterine Sarcoma	1280	1.5	0	2	None	No	No	4	No	No	e2/e3	NORMAL	28	8.69	0.151954
b03.129N	Low	LATE	NA	91	M	Bronchiectasis/Breathing difficulty	1155	2.3	2	1	None	No	Low likelihood	4	Yes	No	e3/e3	NORMAL	28	0.1	0.270788
b03.130C	High	AD+LATE	85	94	F	End stage dementia	1040	1.88	4	5	Frequent	B=CERAD Probable	High likelihood	2	No	No	e3/e4	DEMENTED	21	1.69	0.505065
b03.130N	Outlier	AD	Outlier	Outlier	Outlier	Outlier	Outlier	Outlier	Outlier	Outlier	Outlier	Outlier	Outlier	Outlier	Outlier	Outlier	Outlier	Outlier	Outlier	Outlier	Outlier
b03.131C	Low	Control	NA	91	F	NA	1100	2.67	2	2	None	No	Low likelihood	4	No	No	e2/e3	NORMAL	29	0.1	0.246436
b03.131N	High	LATE	88	94	F	CHF/Aspiration pneumonia/renal failure	1120	1.75	NA	0	NA	No	No	4	Yes	No	e2/e3	DEMENTED	19	193.19	0.512058
b03.132C	Low	AD	65	80	M	End stage AD	1020	1.75	5	5	Frequent	C=Definite AD	High likelihood	1	No	No	e4/e4	DEMENTED	NA	16.19	2.06914
b03.132N	High	LATE	N/A	101	F	NA	1050	2.37	2	2	Sparse	A=CERAD possible	Low likelihood	3	Yes	No	e3/e3	NORMAL	27	123.69	0.648037
b03.133C	Low	AD+LATE	70	85	F	NA	880	2.2	5	6	Frequent	C=Definite AD	High likelihood	1	Yes	No	e2/e3	DEMENTED	10	0.1	2.85899
b03.133N	Low	AD	84	94	M	AD + Vascular Disease	1030	3.83	5	6	Frequent	C=Definite AD	High likelihood	1	No	No	e3/e3	DEMENTED	19	12.19	3.18541
b03.134N	High	AD+LATE	82	89	M	Heart Failure	1140	1.58	4	5	Frequent	C=Definite AD	Yes	1	Yes	No	e3/e4	MCI	27	59.69	0.717945
b04.127C	Low	AD	80	90	F	End Stage Dementia	1020	4.5	5	6	Frequent	C=Definite AD	High likelihood	1	No	No	e3/e3	DEMENTED	2	31.6905	2.98357
b04.127N	Low	Control	NA	80	F	Ovarian cancer with Mets	1200	4.42	1	1	None	No	No	4	No	No	e3/e3	NORMAL	28	0.1	0.259229
b04.128C	High	AD+LATE	85	89	M	Stroke – On respirator for 5 days	1345	3	3	5	Sparse	A=CERAD possible	Intermediate likelihood	3	Yes	No	e3/e4	DEMENTED	18	51.19	1.42083
b04.128N	Low	Control	NA	68	F	NA	1030	4	1	1	None	No	No	4	No	No	e3/e4	NORMAL	30	0.1	0.277907
b04.129C	High	AD+LATE	77	92	M	Infection/Sepsis	1100	2.08	5	6	Frequent	C=Definite AD	High likelihood	1	Yes	No	e3/e3	DEMENTED	15	24.69	2.59798
b04.129N	High	AD+LATE	90	98	F	CHF/Infection	991	3.33	5	5	Frequent	C=Definite AD	High likelihood	1	Yes	No	e3/e3	DEMENTED	17	51.69	3.33481
b04.130C	High	AD+LATE	90	100	F	NA	1220	2.83	5	5	Frequent	C=Definite AD	High likelihood	1	Yes	Yes	e3/e4	DEMENTED	21	67.69	2.3954
b04.130N	High	AD+LATE	85	92	F	NA	890	2.83	4	6	Frequent	C=Definite AD	High likelihood	1	Yes	No	e2/e3	DEMENTED	16	158.19	2.32826
b04.131C	Low	AD+LATE	71	82	F	Dementia	1080	3	5	6	Frequent	C=Definite AD	High likelihood	1	Yes	No	e3/e3	DEMENTED	11	4.69	2.07147
b04.131N	Medium	AD	77	84	M	GI Bled	1440	1.33	5	5	Moderate	C=Definite AD	High likelihood	1	No	No	e3/e3	DEMENTED	27	0.1	0.799357
b04.132C	Medium	AD+LATE	87	94	M	Dementia-Aspiration	1250	2.5	5	5	Moderate	C=Definite AD	High likelihood	1	Yes	No	e3/e3	MCI	24	3.19	0.985538
b04.132N	Low	Control	NA	91	M	Stroke	1450	4.25	5	2	None	No	Low likelihood	4	No	No	e3/e3	NORMAL	26	0.69	1.21625
b04.133C	Low	AD	79	91	M	Acute Myloid Leukemia	1310	2.42	4	5	Moderate	B=CERAD probable	High likelihood	2	No	No	e3/e4	DEMENTED	28	2.19	0.929545
b04.133N	High	Control	NA	85	F	NA	1043	2.16	0	2	None	No	No	4	No	No	e3/e3	NORMAL	30	2.19	0.443409
b04.134N	Medium	AD	67	73	F	Cardiopulmonary Failure	1150	2	5	6	Frequent	C=Definite AD	High likelihood	1	No	No	e3/e4	DEMENTED	17	14.19	4.59143
b05.127C	High	AD+LATE	86	89	F	Failure to thrive	1150	3.17	4	5	Frequent	C=Definite AD	High likelihood	1	Yes	No	e2/e4	DEMENTED	24	108.69	2.35148
b05.127N	Low	Control	NA	92	M	Lung Cancer	970	3.8	3	2	None	No	Low likelihood	4	No	No	e3/e3	NORMAL	30	0.19	0.282316
b05.128C	Low	Control	NA	85	F	Pulmonary Fibrosis	1320	3.1	3	2	None	No	Low likelihood	4	No	No	e3/e4	NORMAL	30	0.1	1.40743
b05.128N	High	AD+LATE	89	93	F	Failure to thrive	980	3.5	4	5	Frequent	C=Definite AD	High likelihood	1	Yes	No	e4/e4	DEMENTED	0	298.69	2.0188
b05.129C	High	AD+LATE	74	83	F	Fall - Hematoma – 8 days in hospice-Death	990	2	5	5	Frequent	C=Definite AD	High likelihood	1	Yes	No	e3/e4	DEMENTED	10	16.69	3.73145
b05.129N	Low	Control	NA	94	M	s/p pneumonia MI?	1455	3	5	1	Sparse	A= CERAD possible	Low likelihood	3	No	No	e3/e3	NORMAL	29	0.1	0.271498
b05.130C	High	AD+LATE	92	96	F	Breat Cancer and Dementia	1030	2.5	5	6	Frequent	C=Definite AD	High likelihood	1	Yes	No	e2/e3	DEMENTED	24	21.19	2.88698
b05.130N	Medium	AD	73	82	M	NA	1274	4.92	4	5	Frequent	C=Definite AD	High likelihood	1	No	No	e3/e4	DEMENTED	19	8.69	2.65959
b05.131C	Low	AD	52	63	F	? Found deceased	1280	3.42	5	6	Frequent	C=Definite AD	High likelihood	1	No	No	e3/e4	DEMENTED	NA	12.69	0.769888
b05.131N	Medium	AD+LATE	80	89	M	NA	1134	2.5	5	4	Moderate	B=CERAD probable	Intermediate likelihood	2	Yes	No	e3/e4	DEMENTED	19	9.69	1.18848
b05.132C	Medium	AD	65	74	F	AD	1020	2	5	6	Frequent	C=Definite AD	High likelihood	1	No	No	e3/e4	DEMENTED	20	7.19	2.42528
b05.132N	Low	AD	72	80	F	Complications from fall resulting in broken neck; on ventilator for 1.5 days	1260	3.68	5	5	Frequent	C=Definite AD	High likelihood	1	No	Yes	e3/e4	MCI	26	7.69	3.2114
b05.133C	Medium	AD	66	90	F	End stage AD	920	2.58	5	6	Frequent	C=Definite AD	High likelihood	1	Yes	No	e2/e4	DEMENTED	0	19.19	3.51992
b05.133N	Medium	AD	66	71	M	Dementia	1325	2.75	5	5	Moderate	B=CERAD probable	Intermediate likelihood	2	No	Yes	e3/e3	DEMENTED	13	2.69	0.537739
b05.134N	High	AD+LATE	93	98	F	NA	1090	1.87	3	3	Sparse	A=CERAD possible	Intermediate likelihood	3	Yes	No	e3/e3	DEMENTED	21	252.69	1.07621
b06.127C	High	AD+LATE	78	88	F	NA	1020	3	5	5	Frequent	C=Definite AD	High likelihood	1	No	Yes	e3/e4	DEMENTED	14	93.19	1.70552
b06.127N	Low	AD	60	62	F	End Stage Dementia	1110	3.5	5	6	Frequent	C=Definite AD	High likelihood	1	No	No	e4/e4	DEMENTED	21	6.19	1.54075
b06.128C	Low	LATE	89	100	M	Bladder Cancer	1112	2	0	2	Sparse	A=CERAD possible	Low likelihood	3	Yes	Yes	e3/e3	DEMENTED	16	173.69	1.3847
b06.128N	Medium	AD	66	77	F	Natural	1029	4.17	5	6	Frequent	C=Definite AD	High likelihood	1	No	Yes	e4/e4	DEMENTED	NA	23.69	1.94947
b06.129C	Low	Control	NA	90	F	End Stage Ovarian cancer with mets to abdomen	1045	2.25	2	2	None	No	Low likelihood	4	No	No	e2/e3	NORMAL	30	3.69	0.400272
b06.129N	Low	Control	NA	94	M	Widely metastatic cance (not brain)	1190	2.58		2	NA	NA	Low likelihood	NA	No	No	e2/e3	NORMAL	27	0.1	0.419438
b06.130C	High	AD+LATE	NA	91	F	NA	1035	4	5	6	Frequent	C=Definite AD	High likelihood	1	Yes	No	NA	NA	NA	18.19	1.872
b06.130N	Low	Control	NA	79	F	Colon Cancer-PERF	1210	2	0	1	None	No	No	4	No	No	e3/e3	NORMAL	26	22.69	0.310683
b06.131C	Low	Control	NA	81	M	Bladder Cancer with Lung Mets	1250	4.83	0	0	None	No	No	4	No	No	e3/e3	NORMAL	28	0.1	0.265707
b06.131N	High	AD+LATE	63	73	F	End Stage aD	960	1.33	5	6	Frequent	C=Definite AD	High likelihood	1	Yes	No	e4/e4	DEMENTED	2	411.69	4.7293
b06.132C	Low	AD	77	82	F	End Stage AD	1030	2.58	5	5	Frequent	C=Definite AD	High likelihood	1	No	Yes	e3/e4	DEMENTED	25	1.69	1.72108
b06.132N	Low	AD+LATE	62	83	F	NA	1080	6	5	6	Frequent	C=Definite AD	High likelihood	1	Yes	Yes	e3/e4	DEMENTED	0	1.19	1.49317
b06.133C	Low	LATE	83	90	M	Pneumonia	1220	3.25	0	2	None	No	No	4	No	No	e2/e3	MCI	30	201.19	0.937638
b06.133N	Low	LATE	87	95	F	NA	990	2	4	1	Sparse	A=CERAD possible	Low likelihood	3	Yes	No	e2/e3	DEMENTED	12	201.19	0.937638
b06.134C	High	AD+LATE	82	92	M	Cardiopulmonary Arrest	1360	5.2	4	3	None	B=CERAD probable	Intermediate likelihood	2	No	No	e3/e3	MCI	30	97.69	0.876434
b06.134N	Medium	AD	79	83	M	Multiple Medical Vascular divericulitis, intestinal blockage, bowel penetration	1230	3.35	4	5	Frequent	C=Definite AD	High likelihood	1	No	Yes	e3/e4	DEMENTED	28	9.19	0.922718

## Sheet: 2-Column Normalized Raw Abund
Supplemental Table 2-TMT-MS column normalized raw protein abudnance
GENE|Uniprot	b01.126	b01.127C	b01.127N	b01.128C	b01.128N	b01.129C	b01.129N	b01.130C	b01.130N	b01.131C	b01.131N	b01.132C	b01.132N	b01.133C	b01.133N	b01.134N	b01.135N	b02.126	b02.127C	b02.127N	b02.128C	b02.128N	b02.129C	b02.129N	b02.130C	b02.130N	b02.131C	b02.131N	b02.132C	b02.132N	b02.133C	b02.133N	b02.134N	b02.135N	b03.126	b03.127C	b03.127N	b03.128C	b03.128N	b03.129C	b03.129N	b03.130C	b03.130N	b03.131C	b03.131N	b03.132C	b03.132N	b03.133C	b03.133N
|A6NIZ1	58583.1	56137.3	58651	77150.5	79971	51667.3	66844.2	64753.6	61302.6	59512.2	60401	102440	53087.9	73071.5	63132.7	69973.5	0	0	0	0	0	0	0	0	0	0	0	0	0	0	0	0	0	0	0	0	0	0	0	0	0	0	0	0	0	0	0	0	0
|A6NNZ2	153432	149288	154337	182306	144331	200034	163052	186881	142494	157956	194439	121055	174038	146701	212543	173695	0	0	0	0	0	0	0	0	0	0	0	0	0	0	0	0	0	0	133459	115087	241057	133775	113524	159255	112997	93049.6	104860	128127	91314	151824	119637	90289	202780
|B2RBV5	0	0	0	0	0	0	0	0	0	0	0	0	0	0	0	0	0	272283	376447	289143	366525	232842	348392	239484	297020	207924	278584	223276	237518	233267	238615	167651	249762	0	NA	NA	NA	NA	NA	NA	NA	NA	NA	NA	NA	NA	NA	NA	NA
|O00370	2.32531e+06	890061	1.98909e+06	3.29639e+06	3.56232e+06	4.54416e+06	1.22197e+06	3.94901e+06	779430	1.00847e+06	1.1665e+06	1.48353e+06	2.20183e+06	1.29961e+06	2.95234e+06	3.20469e+06	8.9465e+06	2.0975e+06	1.66209e+06	1.48967e+06	586496	2.35313e+06	968922	2.62793e+06	2.6809e+06	2.06842e+06	1.99162e+06	2.87692e+06	2.47999e+06	2.37195e+06	737870	2.52335e+06	1.86573e+06	0	1.91035e+06	3.16265e+06	2.70416e+06	2.91949e+06	1.16479e+06	2.94341e+06	3.58554e+06	1.03816e+06	628129	3.2116e+06	1.06612e+06	1.04872e+06	920031	2.26741e+06	2.25761e+06
|Q6ZSR9	740945	747196	1.01306e+06	785374	624417	602076	669252	648951	771149	733639	626746	877112	814221	787721	668125	726975	0	689604	701100	642022	702151	833837	641893	697523	666737	632408	810820	650691	678533	669994	692317	625570	686827	0	593520	487358	523782	511262	491547	510404	403573	517983	600459	522319	775684	593429	531910	597328	634543
A1BG|P04217	3.74251e+06	3.45865e+06	5.9918e+06	4.28984e+06	2.61194e+06	2.79065e+06	3.39327e+06	3.37039e+06	2.76724e+06	3.33905e+06	4.35319e+06	3.63074e+06	4.67541e+06	2.45656e+06	3.56714e+06	3.52185e+06	3.40904e+06	3.14963e+06	3.58414e+06	4.49842e+06	2.23972e+06	4.99241e+06	3.99429e+06	3.39325e+06	3.19685e+06	4.31851e+06	4.1617e+06	4.61889e+06	3.93075e+06	3.29813e+06	3.41552e+06	4.00062e+06	2.91212e+06	0	3.04036e+06	2.50647e+06	2.91224e+06	3.15402e+06	2.86179e+06	2.91683e+06	5.41717e+06	2.17188e+06	8.52221e+06	2.48338e+06	2.31477e+06	2.2011e+06	2.68103e+06	3.13412e+06	3.63996e+06
A2M|P01023	7.00159e+07	6.257e+07	109804642	6.47241e+07	5.6415e+07	4.91401e+07	6.18836e+07	7.3658e+07	6.47962e+07	7.57866e+07	5.1977e+07	8.08778e+07	8.59176e+07	7.13518e+07	60680155	6.51146e+07	94800545	5.11807e+07	5.1048e+07	5.53524e+07	3.73302e+07	7.59315e+07	6.05031e+07	5.9505e+07	6.78909e+07	4.92549e+07	7.76558e+07	5.2582e+07	5.16649e+07	5.80572e+07	5.62297e+07	3.92859e+07	5.52732e+07	7.29664e+07	6.90581e+07	5.17184e+07	6.85558e+07	6.47341e+07	6.32691e+07	5.71722e+07	8.85382e+07	3.53425e+07	1.70605e+08	6.61269e+07	7.35324e+07	5.96106e+07	6.51098e+07	1.16604e+08	7.65392e+07
AAAS|Q9NRG9	1.07636e+06	1.00058e+06	1.06312e+06	1.02183e+06	1.0988e+06	1.08166e+06	1.03916e+06	1.08689e+06	1.14884e+06	1.04571e+06	958280	1.32042e+06	1.17318e+06	1.13654e+06	1.11778e+06	1.05921e+06	0	1.23536e+06	1.08757e+06	1.0216e+06	1.18527e+06	1.30947e+06	1.09441e+06	1.47701e+06	1.1141e+06	1.15582e+06	1.40058e+06	1.04304e+06	1.34256e+06	1.40307e+06	1.23627e+06	1.1535e+06	1.20581e+06	0	539957	556411	601579	599192	541743	568111	509158	530413	592640	538543	574938	528072	552428	609379	583414
AACS|Q86V21	3.63995e+06	3.69365e+06	2.93926e+06	3.01697e+06	3.76037e+06	3.64189e+06	2.81661e+06	3.48749e+06	2.89526e+06	2.86989e+06	2.59033e+06	3.01841e+06	3.65433e+06	2.58487e+06	3.04016e+06	3.00356e+06	0	2.95083e+06	2.98468e+06	2.35494e+06	2.95994e+06	2.98751e+06	2.6856e+06	3.40396e+06	3.33908e+06	3.54626e+06	2.41814e+06	2.51808e+06	3.62943e+06	3.11477e+06	2.86697e+06	3.44699e+06	2.62031e+06	5.04851e+06	2.94093e+06	3.83228e+06	3.78074e+06	2.73649e+06	2.56433e+06	2.73252e+06	2.93856e+06	2.6057e+06	5.11385e+06	2.77217e+06	2.22125e+06	2.50494e+06	2.59751e+06	2.32535e+06	2.82549e+06
AADAT|Q8N5Z0	363851	304156	363158	434671	343658	374250	274836	337558	321053	358998	335091	346624	381521	278519	344306	341541	0	514993	547256	416198	377058	507645	504592	570213	604369	581271	505959	623073	600434	527214	401620	620452	439560	0	237854	318775	253965	279025	203989	295162	203212	200927	266029	302756	159424	229801	267645	246667	239042
AAGAB|Q6PD74	1.55654e+06	1.52523e+06	1.69878e+06	1.57959e+06	1.51595e+06	1.67092e+06	1.53745e+06	1.47552e+06	1.47299e+06	1.33289e+06	1.69271e+06	1.2825e+06	1.44277e+06	1.47041e+06	1.30408e+06	1.40286e+06	0	1.12318e+06	1.09339e+06	1.09161e+06	1.30343e+06	1.15173e+06	1.2219e+06	1.08463e+06	1.19808e+06	1.26535e+06	1.10605e+06	1.11429e+06	1.12729e+06	1.13086e+06	1.24551e+06	1.38279e+06	1.18417e+06	1.72871e+06	988968	1.04821e+06	993814	865704	1.39669e+06	963986	624126	1.2806e+06	885615	1.14174e+06	897349	1.2572e+06	1.14279e+06	853104	1.05246e+06
AAK1|Q2M2I8	2.27583e+07	2.24637e+07	1.97665e+07	2.16332e+07	2.48341e+07	2.83683e+07	2.79136e+07	2.75735e+07	2.30043e+07	1.84868e+07	2.16567e+07	1.89406e+07	1.74748e+07	2.07589e+07	2.4242e+07	2.22612e+07	2.61417e+07	2.61331e+07	2.65989e+07	3.08553e+07	2.75152e+07	2.34337e+07	3.15155e+07	2.28366e+07	2.81038e+07	2.93814e+07	2.19687e+07	2.39196e+07	2.4861e+07	2.6736e+07	2.55485e+07	2.85064e+07	3.02503e+07	2.0284e+07	2.08137e+07	2.54069e+07	2.211e+07	2.37087e+07	2.2872e+07	2.58655e+07	2.17706e+07	2.18726e+07	1.49707e+07	2.55047e+07	1.71546e+07	1.89981e+07	2.3658e+07	2.01063e+07	1.85462e+07
AAMDC|Q9H7C9	3.17873e+06	3.64092e+06	3.74874e+06	3.08436e+06	3.056e+06	2.37663e+06	3.11342e+06	2.46248e+06	3.94872e+06	3.70176e+06	2.64264e+06	4.26968e+06	3.94661e+06	4.1068e+06	3.11548e+06	3.22233e+06	0	3.04545e+06	3.0379e+06	2.83321e+06	3.00892e+06	3.41093e+06	2.78128e+06	3.58001e+06	2.59512e+06	3.0052e+06	2.77488e+06	2.49344e+06	3.16675e+06	3.62466e+06	2.72744e+06	2.54462e+06	3.0586e+06	6.08663e+06	3.47778e+06	3.0871e+06	2.99558e+06	3.15771e+06	3.40581e+06	2.77559e+06	3.57981e+06	3.92501e+06	4.35818e+06	2.95034e+06	4.86018e+06	2.69569e+06	4.151e+06	3.7909e+06	3.74926e+06
AAMP|Q13685	1.91803e+06	2.0938e+06	1.86119e+06	1.91761e+06	1.69285e+06	1.5731e+06	2.01376e+06	1.8001e+06	2.08996e+06	1.70023e+06	2.06055e+06	1.93106e+06	2.20508e+06	1.70599e+06	1.77988e+06	1.75744e+06	0	1.84539e+06	1.95898e+06	1.69179e+06	1.93545e+06	1.92727e+06	1.95854e+06	1.99522e+06	1.8029e+06	1.71775e+06	1.897e+06	1.86538e+06	1.94005e+06	1.82496e+06	1.98228e+06	1.77717e+06	1.7586e+06	0	1.94066e+06	1.68895e+06	1.90771e+06	1.65286e+06	2.02683e+06	1.74823e+06	1.30056e+06	2.03581e+06	1.63166e+06	1.75494e+06	1.79128e+06	1.90547e+06	1.85024e+06	2.06395e+06	1.84749e+06
AAR2|Q9Y312	253882	264799	268413	255484	237166	217812	244332	232299	269875	209742	228350	277085	233078	270246	240506	258235	0	152698	170001	163028	180059	174096	138791	188060	163213	155351	180148	158668	155773	159680	163401	150978	156495	0	362211	359984	362113	354194	362244	340770	354065	378756	396701	329105	436252	390511	400803	378752	395591
AARS|P49588	7.2849e+07	7.46829e+07	6.99281e+07	7.02911e+07	7.35213e+07	7.66764e+07	7.48143e+07	7.13352e+07	7.53023e+07	7.29245e+07	7.01083e+07	8.0481e+07	7.00332e+07	6.52599e+07	6.75574e+07	7.21005e+07	8.21313e+07	7.16969e+07	7.28085e+07	5.73147e+07	7.53481e+07	7.05209e+07	7.07338e+07	7.3313e+07	7.7582e+07	7.4562e+07	6.68694e+07	4.11369e+07	6.85131e+07	7.73428e+07	7.23493e+07	7.42167e+07	7.32105e+07	6.97029e+07	6.68425e+07	6.91713e+07	7.40922e+07	7.44635e+07	6.46269e+07	6.8407e+07	6.39476e+07	6.27456e+07	6.37944e+07	6.62758e+07	6.38274e+07	5.8565e+07	5.94672e+07	6.73939e+07	6.60145e+07
AARS2|Q5JTZ9	4.09793e+06	4.13218e+06	3.00903e+06	4.13512e+06	4.23342e+06	4.57262e+06	4.33823e+06	4.58208e+06	4.01675e+06	3.87254e+06	4.52628e+06	3.39748e+06	4.46035e+06	3.69956e+06	4.09559e+06	4.09169e+06	4.5067e+06	3.03971e+06	3.3002e+06	2.10015e+06	3.59657e+06	3.25892e+06	3.18711e+06	3.23277e+06	3.21635e+06	2.49996e+06	2.94021e+06	3.58954e+06	3.0504e+06	2.84188e+06	3.34799e+06	3.08719e+06	2.84045e+06	0	4.34049e+06	4.83101e+06	3.87083e+06	4.24797e+06	4.72578e+06	3.49339e+06	4.51241e+06	5.14851e+06	2.79623e+06	4.07344e+06	4.15606e+06	4.44716e+06	4.9552e+06	4.11879e+06	4.30541e+06
AARSD1|Q9BTE6	4.45006e+06	4.67875e+06	3.90998e+06	4.49356e+06	4.92893e+06	5.03767e+06	4.9115e+06	4.83425e+06	4.48766e+06	4.33298e+06	4.05839e+06	4.1527e+06	4.66513e+06	4.00603e+06	4.80759e+06	4.17714e+06	1.32646e+06	5.68719e+06	5.45322e+06	5.33866e+06	6.12274e+06	5.48582e+06	5.77354e+06	6.30612e+06	6.1077e+06	5.82583e+06	5.61421e+06	6.00136e+06	6.22828e+06	5.69338e+06	6.42238e+06	5.95095e+06	5.89454e+06	7.41051e+06	5.15298e+06	6.35487e+06	5.76979e+06	5.49244e+06	5.09452e+06	3.43112e+06	6.07411e+06	6.0384e+06	4.01375e+06	6.07903e+06	3.84194e+06	4.45117e+06	7.12703e+06	5.29145e+06	4.80415e+06
AASDHPPT|Q9NRN7	7.03047e+06	7.46061e+06	5.83757e+06	6.62099e+06	7.1219e+06	7.18853e+06	7.3337e+06	7.20628e+06	7.03406e+06	6.60187e+06	7.27275e+06	7.81115e+06	6.76045e+06	6.0344e+06	7.03621e+06	6.68391e+06	4.92269e+06	6.84068e+06	7.11344e+06	6.45842e+06	7.45094e+06	6.187e+06	7.14701e+06	6.98725e+06	7.53052e+06	7.1229e+06	6.39673e+06	6.76521e+06	6.64715e+06	6.72684e+06	8.11203e+06	7.01962e+06	6.57536e+06	3.95518e+06	6.41743e+06	6.75957e+06	6.82326e+06	6.86165e+06	6.78554e+06	5.93577e+06	5.79896e+06	6.71123e+06	5.28317e+06	6.60975e+06	5.35009e+06	6.31155e+06	7.18597e+06	6.75193e+06	6.45941e+06
AASS|Q9UDR5	7.7001e+06	8.62211e+06	1.12575e+07	9.04171e+06	5.92633e+06	6.53473e+06	6.94077e+06	6.09513e+06	8.62453e+06	7.93862e+06	7.81231e+06	1.18885e+07	1.46393e+07	8.03898e+06	6.88329e+06	7.86235e+06	7.92348e+06	7.72375e+06	6.8015e+06	5.21421e+06	8.42441e+06	1.04398e+07	7.45371e+06	9.22407e+06	7.29276e+06	6.02124e+06	9.39496e+06	7.71799e+06	8.1052e+06	7.15931e+06	8.11914e+06	5.78709e+06	5.82304e+06	4.6167e+06	7.68885e+06	5.79548e+06	7.30734e+06	6.15586e+06	6.88517e+06	5.47678e+06	9.01497e+06	8.75443e+06	6.96992e+06	5.35145e+06	8.45736e+06	7.07945e+06	9.19631e+06	8.29516e+06	6.96636e+06
AATF|Q9NY61	19634.7	21783.9	20963.3	16177.5	22247.7	18413.5	11845.2	17759.3	20074.9	12402.2	16777.9	23301.1	13402.4	20093.8	16070.4	17456.4	0	73083.5	82515.7	75504.7	91225.3	103095	89069.5	100804	88217.4	91017.9	79042.7	93718.6	95529.4	93878.9	105202	80708.2	81249.2	0	87929	66306.1	75198.5	80207.9	77401.1	82969.2	74589.5	67853.5	61578	64665.9	74291.4	71011.9	71472.7	77330.5	73053
AATK|Q6ZMQ8	1.3878e+06	1.40496e+06	1.17997e+06	1.39166e+06	1.56761e+06	1.81483e+06	1.34249e+06	1.7285e+06	1.15484e+06	1.34568e+06	1.24259e+06	1.12419e+06	1.16158e+06	1.09523e+06	1.44795e+06	1.31595e+06	0	1.08085e+06	987650	973963	986404	1.03304e+06	1.16658e+06	1.02824e+06	1.21283e+06	1.32406e+06	938929	1.12553e+06	1.0244e+06	1.11838e+06	867582	1.25733e+06	1.09145e+06	1.6477e+06	1.78873e+06	1.99636e+06	1.86615e+06	2.21759e+06	1.59668e+06	2.0319e+06	1.89002e+06	1.8484e+06	1.76013e+06	2.04467e+06	1.57639e+06	1.51581e+06	1.52914e+06	1.70897e+06	1.71836e+06
ABAT|P80404	4.58311e+07	3.98697e+07	4.07158e+07	5.93483e+07	3.97283e+07	5.51563e+07	4.40083e+07	5.52421e+07	3.52099e+07	6.2108e+07	4.38776e+07	3.18499e+07	4.37566e+07	3.27333e+07	4.91503e+07	4.51461e+07	3.69564e+07	4.99129e+07	4.59694e+07	3.71671e+07	3.93674e+07	5.40444e+07	4.94536e+07	5.66122e+07	4.97869e+07	5.08688e+07	4.35442e+07	6.79197e+07	5.15576e+07	4.59709e+07	3.95807e+07	5.89944e+07	4.81477e+07	5.70249e+07	4.28322e+07	4.9381e+07	5.02917e+07	4.73756e+07	3.8116e+07	5.45024e+07	6.92642e+07	4.98358e+07	4.2638e+07	4.98065e+07	3.06147e+07	3.81237e+07	3.36237e+07	4.37362e+07	3.96778e+07
ABCA1|O95477	892508	963283	1.05274e+06	863969	877252	699500	842363	700385	1.03193e+06	1.22178e+06	897786	942137	1.01082e+06	1.7161e+06	923278	790404	0	778797	785209	769175	781843	870649	691698	929336	739794	740707	986817	788116	897935	701220	713678	748509	673170	0	966045	958508	774500	832950	962306	758495	1.01191e+06	932459	1.17599e+06	923620	1.31519e+06	1.19585e+06	1.16964e+06	938880	1.06025e+06
ABCA2|Q9BZC7	8.45925e+06	7.92887e+06	1.04709e+07	8.04481e+06	9.457e+06	7.2967e+06	8.13393e+06	7.49652e+06	7.96917e+06	1.0284e+07	6.22109e+06	9.41483e+06	7.6402e+06	9.20172e+06	8.47389e+06	7.88704e+06	6.45155e+06	1.06499e+07	9.31969e+06	1.21156e+07	1.01442e+07	1.18234e+07	1.10538e+07	1.33899e+07	1.06249e+07	1.11429e+07	1.40056e+07	9.427e+06	1.13017e+07	1.29936e+07	1.03061e+07	1.07426e+07	1.22024e+07	7.12442e+06	1.04113e+07	1.00152e+07	1.00711e+07	1.12099e+07	9.92056e+06	8.88706e+06	1.08614e+07	9.86264e+06	1.32194e+07	9.16911e+06	1.27688e+07	1.00478e+07	8.44008e+06	9.9932e+06	1.16762e+07
ABCA3|Q99758	2.87217e+06	2.78652e+06	2.60883e+06	3.10314e+06	2.87692e+06	3.03048e+06	2.86593e+06	2.79776e+06	2.77245e+06	2.38758e+06	2.93097e+06	2.41486e+06	2.43799e+06	2.28031e+06	2.41576e+06	2.74464e+06	1.37652e+06	2.82128e+06	3.1347e+06	2.86671e+06	2.90292e+06	2.41987e+06	2.92868e+06	2.53778e+06	3.00394e+06	3.0179e+06	2.3539e+06	2.8414e+06	2.91938e+06	2.64197e+06	2.71627e+06	2.76147e+06	2.46977e+06	1.90257e+06	2.27756e+06	2.45341e+06	2.40325e+06	2.40426e+06	2.29492e+06	2.14921e+06	2.2846e+06	2.22463e+06	3.14449e+06	2.34555e+06	1.90804e+06	2.08037e+06	2.15011e+06	2.16865e+06	2.35787e+06
ABCA5|Q8WWZ7	3.61261e+06	3.2826e+06	2.99788e+06	3.5637e+06	4.1533e+06	4.88659e+06	3.21595e+06	4.27841e+06	2.78221e+06	3.69428e+06	3.00589e+06	3.21118e+06	3.302e+06	2.84473e+06	3.91396e+06	3.83908e+06	3.88864e+06	3.80941e+06	3.92181e+06	3.23385e+06	2.36749e+06	4.21516e+06	3.4415e+06	4.37173e+06	4.98535e+06	4.93898e+06	3.97599e+06	4.67846e+06	4.45701e+06	3.60202e+06	2.85515e+06	4.25369e+06	3.65717e+06	0	5.04347e+06	6.55189e+06	5.77272e+06	5.67648e+06	4.24295e+06	5.43068e+06	6.4504e+06	4.22946e+06	4.52517e+06	6.87827e+06	4.02096e+06	4.00132e+06	4.04172e+06	5.52899e+06	5.10825e+06
ABCA6|Q8N139	27506.5	42751.5	62464.6	26174.7	26050.3	19461.4	37354.5	25230.5	38241.9	36083.6	15224.2	81675.1	50874.8	35414.5	36665.1	25920	0	612598	545527	712923	569913	360007	639625	592355	689086	646912	579895	754663	682786	647329	575832	723571	387922	0	194856	220799	220764	200225	184441	215326	157666	157119	140587	199642	152270	159432	139733	195067	171943
ABCA7|Q8IZY2	271817	343073	225811	347306	146392	339860	281593	234576	223305	148478	312261	138080	267676	143689	175041	201422	0	56026.2	51932.5	38933.4	64359.3	55189.6	75214.6	44750.3	68728.8	73549.3	42105.6	63193.5	46451.3	47902.4	52401.7	67975.7	45975.2	0	50044.2	46947.2	39696.6	63372.2	51361.4	49496.6	33479.2	46147.4	31783	54772	36946.7	51392.6	56718.3	49759.3	40569.3
ABCA8|O94911	6.14234e+06	5.51088e+06	8.04474e+06	7.09628e+06	6.90451e+06	4.30836e+06	5.70268e+06	4.59737e+06	6.70786e+06	8.30481e+06	4.14644e+06	8.99135e+06	6.28202e+06	6.06312e+06	7.30544e+06	7.71562e+06	7.22712e+06	5.03651e+06	5.76822e+06	5.01673e+06	3.92351e+06	6.63587e+06	4.82207e+06	5.76598e+06	5.7601e+06	4.85166e+06	7.5614e+06	3.34868e+06	5.29881e+06	7.97594e+06	4.21166e+06	3.92522e+06	6.81298e+06	5.52284e+06	6.05102e+06	5.08752e+06	6.2579e+06	7.89224e+06	5.35093e+06	5.43121e+06	5.22065e+06	4.29638e+06	7.46945e+06	4.64245e+06	7.41762e+06	4.53915e+06	5.50424e+06	6.2331e+06	6.51379e+06
ABCA9|Q8IUA7	34141.7	33413.2	48916.5	44069.5	21299.7	20531.1	44130.1	17745.6	44955.6	35286.8	24248.1	25557.2	93481.9	32720.3	34981.6	45423.4	0	16569.6	6446.56	8201.73	14387	33892	7768.59	20238.4	16161.3	11068.8	29621.6	14094.6	24626.7	8983.33	20784.3	10660.5	11300.6	0	37601.2	15672.1	15863.8	18857.4	16974.4	23102.2	33741.4	21293.8	54416.3	19125.4	29085.4	36841.2	16074.2	20554.4	28348.6
ABCB1|P08183	9.46625e+06	1.27151e+07	9.47026e+06	8.01634e+06	7.8859e+06	8.97843e+06	1.09137e+07	7.36347e+06	1.29423e+07	7.83909e+06	1.09805e+07	7.2473e+06	8.37005e+06	1.7322e+07	8.15765e+06	8.61564e+06	1.08721e+06	1.05845e+07	1.15063e+07	1.1487e+07	1.59733e+07	1.09165e+07	1.6625e+07	8.30634e+06	8.74309e+06	8.28669e+06	8.79377e+06	9.74756e+06	1.0062e+07	7.9044e+06	1.32929e+07	8.73066e+06	8.92292e+06	6.90181e+06	1.06049e+07	8.67024e+06	9.76168e+06	9.55154e+06	13306617	9.67898e+06	1.33067e+07	1.47964e+07	9.08456e+06	9.74444e+06	1.41082e+07	1.20356e+07	1.8038e+07	7.77292e+06	8.65419e+06
ABCB10|Q9NRK6	2.37574e+06	2.22558e+06	2.15447e+06	2.45186e+06	2.24652e+06	2.59464e+06	2.57837e+06	2.67323e+06	2.28887e+06	2.27398e+06	3.10273e+06	1.77724e+06	2.43565e+06	2.3909e+06	2.20216e+06	2.18065e+06	0	2.23144e+06	2.42692e+06	2.09309e+06	2.50526e+06	2.07983e+06	2.49102e+06	2.03414e+06	2.42236e+06	2.18939e+06	1.9219e+06	2.15608e+06	2.2605e+06	1.88149e+06	2.39472e+06	2.37727e+06	1.89914e+06	0	2.48858e+06	2.56849e+06	2.52822e+06	2.35897e+06	2.70172e+06	2.48937e+06	2.4282e+06	3.11133e+06	1.8996e+06	2.58485e+06	2.42436e+06	2.96553e+06	2.83187e+06	2.38319e+06	2.47405e+06
ABCB11|O95342	0	0	0	0	0	0	0	0	0	0	0	0	0	0	0	0	0	0	0	0	0	0	0	0	0	0	0	0	0	0	0	0	0	0	1.16188e+06	1.11227e+06	1.11841e+06	1.3639e+06	1.27847e+06	1.16024e+06	1.57442e+06	1.01031e+06	1.23609e+06	1.15174e+06	981897	940050	1.02916e+06	1.09974e+06	1.19215e+06
ABCB4|P21439	850802	850708	856163	1.05178e+06	1.04466e+06	1.09988e+06	866657	1.01209e+06	776201	816543	831579	795210	881831	865840	820340	935521	2.08959e+06	382982	394652	416047	367292	379155	359863	385779	458711	463282	353011	398977	413000	401636	414213	425325	356767	0	1.5508e+06	1.71011e+06	1.71202e+06	1.67311e+06	1.63991e+06	1.6495e+06	2.35417e+06	1.33386e+06	1.04045e+06	1.84581e+06	1.16119e+06	1.37595e+06	1.38823e+06	1.66036e+06	1.54764e+06
ABCB6|Q9NP58	2.14094e+06	2.25196e+06	1.98262e+06	2.40858e+06	2.09353e+06	2.13547e+06	2.16984e+06	2.22623e+06	2.09878e+06	2.22572e+06	2.35218e+06	2.01279e+06	2.18695e+06	2.02416e+06	1.9289e+06	1.96021e+06	1.368e+06	1.30708e+06	1.46365e+06	1.17107e+06	1.41146e+06	1.29853e+06	1.28994e+06	1.12503e+06	1.34275e+06	1.28709e+06	1.20487e+06	1.4517e+06	1.30105e+06	1.16345e+06	1.64342e+06	1.25262e+06	973446	0	2.02194e+06	2.06376e+06	1.75805e+06	1.88077e+06	1.97109e+06	2.08802e+06	2.0458e+06	2.09557e+06	2.93141e+06	1.91579e+06	2.01964e+06	1.92683e+06	1.78117e+06	1.88324e+06	2.07684e+06
ABCB7|O75027	6.53578e+06	6.8165e+06	6.74735e+06	6.88879e+06	5.80153e+06	6.11869e+06	6.89205e+06	6.12844e+06	6.88563e+06	7.11645e+06	6.79333e+06	7.74675e+06	7.73018e+06	6.41581e+06	6.74349e+06	6.34394e+06	1.41887e+07	7.22583e+06	7.37542e+06	6.51638e+06	7.92583e+06	7.50554e+06	6.76071e+06	8.03905e+06	6.79783e+06	6.31442e+06	7.45705e+06	6.74493e+06	6.4865e+06	7.08951e+06	7.90526e+06	6.95584e+06	7.0408e+06	1.09815e+07	6.6977e+06	6.46722e+06	6.65261e+06	6.38292e+06	6.3508e+06	7.11118e+06	7.453e+06	7.64373e+06	6.89048e+06	6.70992e+06	6.31182e+06	6.45273e+06	6.58173e+06	6.48972e+06	6.19602e+06
ABCB8|Q9NUT2	1.24937e+07	1.10637e+07	1.88985e+07	1.08032e+07	1.37644e+07	9.50065e+06	9.19144e+06	9.76359e+06	9.26626e+06	1.22619e+07	7.13333e+06	1.99346e+07	1.02335e+07	9.50775e+06	1.63305e+07	1.50443e+07	4.118e+06	1.00042e+07	1.03823e+07	1.15524e+07	7.77436e+06	9.49624e+06	8.97449e+06	1.12529e+07	9.91044e+06	8.37693e+06	1.10103e+07	7.67729e+06	9.24138e+06	1.23853e+07	9.09514e+06	9.90689e+06	1.31413e+07	0	8.78204e+06	7.746e+06	1.05636e+07	9.53039e+06	8.45903e+06	8.80863e+06	1.02354e+07	8.32271e+06	1.64608e+07	8.19537e+06	8.20658e+06	8.1384e+06	9.87976e+06	8.72461e+06	8.69864e+06
ABCB9|Q9NP78	1.09576e+06	992156	1.06985e+06	957979	1.29461e+06	1.00151e+06	955158	1.08754e+06	846131	1.3452e+06	865330	1.83565e+06	939907	1.01354e+06	1.61873e+06	1.30212e+06	2.80169e+06	651074	751613	721415	579055	513416	798361	674985	752757	690996	671985	548277	643600	931025	545964	687447	951526	0	1.19011e+06	1.2446e+06	1.24675e+06	1.32704e+06	1.29547e+06	1.30463e+06	1.34084e+06	1.232e+06	2.83437e+06	1.29388e+06	1.32633e+06	1.09088e+06	1.41282e+06	1.39236e+06	1.33171e+06
ABCC1|P33527	1.31559e+06	1.55935e+06	1.26957e+06	1.22744e+06	1.33148e+06	1.28395e+06	1.48853e+06	1.36864e+06	1.54674e+06	1.70328e+06	1.67279e+06	1.20587e+06	1.78558e+06	1.49077e+06	1.44221e+06	1.23445e+06	4.16227e+06	1.00941e+06	1.03046e+06	939783	1.46441e+06	989356	1.26579e+06	858730	1.01993e+06	1.0278e+06	857030	1.36313e+06	912469	851358	945712	1.07922e+06	970367	2.14791e+06	1.42239e+06	1.36438e+06	1.25929e+06	1.3831e+06	1.50344e+06	1.37027e+06	1.28853e+06	1.52426e+06	1.75767e+06	1.49013e+06	1.37722e+06	1.49083e+06	1.50435e+06	1.28647e+06	1.50719e+06
ABCC10|Q5T3U5	17534.1	10138	9795.92	11590.6	22101.6	15830.7	17377.9	16017.1	18862.7	10572.6	19643.2	15449	13745.8	9672.19	13629.3	11859.5	0	0	0	0	0	0	0	0	0	0	0	0	0	0	0	0	0	0	0	0	0	0	0	0	0	0	0	0	0	0	0	0	0
ABCC12|Q96J65	75298.7	86748	71242.1	64765.2	85782.3	76224.5	90861.7	60721.3	86594.5	59049.9	70973.5	61866.4	70023.8	86944.9	69714.8	64090.6	0	NA	NA	NA	NA	NA	NA	NA	NA	NA	NA	NA	NA	NA	NA	NA	NA	NA	33222.5	29505.6	25849.8	27029.5	32948.9	29487.9	29596.2	32693.2	37796.2	23342.6	51476.3	33876.5	32435	30942.9	40447.5
ABCC4|O15439	2.91836e+06	3.66582e+06	3.67768e+06	3.11893e+06	2.50265e+06	2.3787e+06	2.56435e+06	2.22151e+06	3.777e+06	2.95046e+06	2.82836e+06	3.08198e+06	3.69751e+06	3.88352e+06	2.67531e+06	3.00344e+06	1.70741e+06	3.17744e+06	2.81365e+06	2.48796e+06	3.41319e+06	3.61991e+06	2.69595e+06	3.39959e+06	3.17855e+06	2.35454e+06	4.7772e+06	3.38776e+06	3.42547e+06	2.96702e+06	3.18378e+06	2.44639e+06	2.61702e+06	0	3.55767e+06	2.84409e+06	2.85261e+06	2.76343e+06	3.6258e+06	2.51801e+06	3.63248e+06	4.56482e+06	4.31166e+06	2.68138e+06	5.07556e+06	3.50612e+06	3.08007e+06	3.69557e+06	3.75954e+06
ABCC5|O15440	247195	365614	163357	243074	201588	240221	281980	331277	305106	213647	364207	178852	217001	122855	215124	262333	0	382657	465877	287388	384487	256083	326765	306303	411870	368024	288451	361711	344170	342692	333354	330373	315272	0	385630	344409	394536	363286	385302	473553	319250	423608	351952	373683	230528	362916	440509	361615	357382
ABCC8|Q09428	1.51612e+06	1.36221e+06	1.43411e+06	1.64013e+06	1.52919e+06	1.78967e+06	1.62448e+06	1.66687e+06	1.50073e+06	1.45203e+06	1.42386e+06	1.45816e+06	1.3168e+06	1.67696e+06	1.55216e+06	1.5611e+06	3.68485e+06	1.51297e+06	1.5274e+06	1.38666e+06	1.5162e+06	1.4152e+06	1.55307e+06	1.5484e+06	1.73275e+06	1.70805e+06	1.40209e+06	1.13935e+06	1.53819e+06	1.60702e+06	1.60926e+06	1.80982e+06	1.41431e+06	5.54122e+06	1.52313e+06	1.6025e+06	1.63683e+06	1.60819e+06	1.47253e+06	1.94226e+06	1.46216e+06	1.68912e+06	1.32611e+06	1.7888e+06	1.36141e+06	1.29683e+06	1.56365e+06	1.50723e+06	1.30076e+06
ABCC9|O60706	493656	435495	692517	524844	432940	389335	508322	431245	447413	567148	512193	493210	420923	610444	410234	469627	0	319522	305401	194956	338835	364077	417171	353369	311636	313243	498893	333110	277663	317016	272624	286366	401290	0	335594	231188	236217	271738	265367	233486	291371	279040	281628	256655	501038	343729	251991	324076	317755
ABCD1|P33897	94758.6	115549	143999	127090	87283.2	97436.7	110837	94585.3	113868	115874	101098	95062.2	129906	124567	84733	78024.1	0	61544.5	65887.4	75581.9	76303.3	79768.9	66766.7	82917.3	57700.7	60327	89252.3	70280.9	92079.7	63254.8	82159.1	63972.8	63862.1	0	85329.2	85610.4	94211	76866.7	105147	63243	84759.9	97989.9	90619.1	89947.8	111659	101040	130703	90629.5	104133
ABCD2|Q9UBJ2	1.85733e+06	1.90119e+06	1.52859e+06	2.22349e+06	1.81443e+06	2.0456e+06	1.71107e+06	1.7163e+06	1.54926e+06	1.89775e+06	1.77884e+06	1.2221e+06	1.71559e+06	1.57382e+06	1.79665e+06	1.72849e+06	0	1.36809e+06	1.47332e+06	1.1954e+06	1.38051e+06	1.49428e+06	1.45349e+06	1.27627e+06	1.43024e+06	1.61227e+06	1.14171e+06	1.57506e+06	1.4939e+06	1.31057e+06	1.3343e+06	1.6566e+06	1.1815e+06	0	1.36279e+06	1.53039e+06	1.39912e+06	1.44482e+06	1.20757e+06	1.82055e+06	1.90104e+06	1.43692e+06	1.47747e+06	1.6513e+06	1.09028e+06	1.36034e+06	1.18167e+06	1.20662e+06	1.23687e+06
ABCD3|P28288	1.43267e+07	1.40961e+07	1.57149e+07	1.57054e+07	1.47213e+07	1.43698e+07	1.38669e+07	1.37683e+07	1.27659e+07	1.54816e+07	1.34196e+07	1.44152e+07	1.49566e+07	1.55362e+07	1.49164e+07	1.42628e+07	1.7183e+07	1.27787e+07	1.21937e+07	1.19e+07	1.25109e+07	1.38827e+07	1.29319e+07	1.44959e+07	1.26786e+07	1.29537e+07	1.44005e+07	1.42503e+07	1.32469e+07	1.3552e+07	1.1849e+07	1.25095e+07	1.25274e+07	1.12994e+07	1.29111e+07	1.37534e+07	1.21979e+07	1.33846e+07	1.17232e+07	1.25446e+07	1.33187e+07	1.43312e+07	1.27843e+07	1.28967e+07	1.39748e+07	1.28507e+07	1.45461e+07	1.21388e+07	1.33977e+07
ABCD4|O14678	74086.8	63191.3	125439	90743.5	70158.1	60295	63349.5	63804.8	73601.8	91768.3	74094.8	95134	90969.5	129659	56600.4	76228.2	0	36509.1	30512	30285.7	33277.3	56421.3	28476.2	43994	20074	29850.2	54389.6	37444.9	55611.9	43928	27025.1	26622.1	36063	0	52569.3	51427.5	44824.7	30856.6	34976.3	29857.7	52339.3	61891.2	26109.7	36134.4	61727	51527.6	52595.1	44746.9	52110.9
ABCE1|P61221	1.1707e+07	1.36619e+07	1.09547e+07	1.07793e+07	1.21347e+07	1.05823e+07	1.36641e+07	1.10889e+07	1.34586e+07	1.18274e+07	1.26072e+07	1.18187e+07	1.13934e+07	1.1902e+07	1.15784e+07	1.14155e+07	6.12547e+06	1.1568e+07	1.16359e+07	1.09073e+07	1.45262e+07	1.10992e+07	1.36138e+07	1.11867e+07	1.03523e+07	1.05096e+07	1.13805e+07	1.23071e+07	1.09103e+07	1.05722e+07	1.34275e+07	1.01757e+07	1.20897e+07	1.22221e+07	1.20903e+07	1.17706e+07	1.0813e+07	1.10187e+07	1.29893e+07	9.96605e+06	9.60539e+06	1.33131e+07	8.76086e+06	1.07271e+07	1.12419e+07	1.2586e+07	1.49846e+07	1.18053e+07	1.16475e+07
ABCF1|Q8NE71	6.54565e+06	7.17574e+06	6.36214e+06	6.94829e+06	6.2713e+06	6.1396e+06	6.92939e+06	6.28358e+06	6.81264e+06	6.37845e+06	7.28198e+06	6.87663e+06	7.13833e+06	6.22663e+06	6.17802e+06	6.6557e+06	1.63953e+06	6.11462e+06	6.64177e+06	6.16294e+06	6.45202e+06	6.05944e+06	6.59199e+06	5.94574e+06	6.63144e+06	6.08656e+06	6.15844e+06	6.26918e+06	6.02964e+06	6.2441e+06	6.43772e+06	5.93528e+06	5.72493e+06	0	5.99438e+06	5.71803e+06	5.7379e+06	6.22849e+06	6.26329e+06	6.27509e+06	5.13148e+06	6.19471e+06	7.3367e+06	5.79427e+06	5.95535e+06	6.24776e+06	6.05269e+06	6.2648e+06	6.11791e+06
ABCF2|Q9UG63	6.25523e+06	6.6163e+06	5.83748e+06	6.18796e+06	5.75769e+06	6.04133e+06	6.04848e+06	6.55856e+06	6.23418e+06	5.85985e+06	6.922e+06	6.47002e+06	6.71573e+06	5.28821e+06	5.73678e+06	6.1362e+06	1.35873e+06	7.6389e+06	8.04168e+06	7.28579e+06	7.63585e+06	6.72399e+06	7.63111e+06	7.64509e+06	8.04265e+06	7.71637e+06	7.55613e+06	7.72211e+06	7.35791e+06	7.84461e+06	7.11244e+06	8.10876e+06	7.35471e+06	2.65013e+06	8.85683e+06	8.77475e+06	8.94749e+06	9.06565e+06	8.40863e+06	9.85802e+06	7.87658e+06	8.2729e+06	8.42403e+06	8.62315e+06	8.28254e+06	8.53291e+06	7.77304e+06	9.28258e+06	8.64584e+06
ABCF3|Q9NUQ8	6.59079e+06	7.28879e+06	6.42858e+06	5.97251e+06	6.36338e+06	5.93799e+06	7.32956e+06	6.00384e+06	7.2775e+06	6.29327e+06	6.43535e+06	5.53987e+06	7.00837e+06	5.56452e+06	5.88148e+06	5.52965e+06	3.35255e+06	4.52614e+06	4.59218e+06	3.70095e+06	5.62118e+06	4.42691e+06	5.30758e+06	4.50948e+06	4.25364e+06	4.72798e+06	4.43481e+06	4.92072e+06	4.52792e+06	4.11049e+06	5.98197e+06	4.52903e+06	4.15569e+06	3.05888e+06	6.86624e+06	6.74722e+06	6.72846e+06	6.68155e+06	7.10839e+06	5.23616e+06	5.96584e+06	8.32499e+06	5.3873e+06	6.48283e+06	5.45592e+06	7.11476e+06	9.58517e+06	5.95179e+06	6.19222e+06
ABCG1|P45844	233607	195412	246601	330803	279098	248692	170338	265071	167614	287813	149830	234613	301863	340211	281419	255658	0	137036	164158	141847	79052.9	154567	102762	201469	165359	165288	176963	155359	193768	166458	105101	143512	128214	0	134485	129301	170469	141847	86464.9	160368	135159	100335	109313	141498	104895	83866.7	130096	160771	147687
ABCG2|Q9UNQ0	1.76078e+06	1.68763e+06	1.30676e+06	2.36338e+06	1.11616e+06	2.14064e+06	1.23625e+06	1.41778e+06	2.12532e+06	1.85972e+06	1.29129e+06	1.43651e+06	2.34069e+06	2.04046e+06	1.6691e+06	1.89914e+06	2.85528e+06	1.58444e+06	1.6655e+06	1.68774e+06	1.23715e+06	1.73806e+06	1.73044e+06	1.30302e+06	1.59993e+06	1.67003e+06	1.50258e+06	1.6954e+06	1.66447e+06	1.61704e+06	1.87127e+06	1.49421e+06	1.41542e+06	0	1.93103e+06	1.73947e+06	1.90949e+06	2.39982e+06	2.005e+06	2.12333e+06	2.36996e+06	1.64035e+06	2.19361e+06	1.85079e+06	1.87076e+06	2.094e+06	1.54408e+06	1.55206e+06	2.08059e+06
ABCG4|Q9H172	39719	38751.2	42465.1	40893.6	38920.4	37628.5	36176.7	39344.4	37912.3	39208.9	38060.6	31554.1	34454.1	33483.8	36650.1	45459.7	0	239828	254925	237347	269423	232875	280215	205510	265095	245160	206837	212316	240773	225852	218521	232700	234389	0	114938	107459	106053	105641	112556	110172	117888	95340.1	161565	120359	96842.5	91465.2	104952	105484	112460
ABETA40|ABETA40	230453	444237	174817	140236	148159	78973.7	103724	84413	97202.3	142150	169926	227863	95859.6	105213	222297	172550	0	239265	126696	155613	141825	115120	118321	135917	120383	169748	162183	110982	421804	396736	119614	107300	159039	0	392754	251039	266246	309242	261988	243418	302971	212562	547575	252521	310456	863377	240208	291149	295519
ABETA42|ABETA42	467560	470506	435246	531306	641299	493475	367374	363246	355596	335757	513086	462517	430784	319121	501093	502580	0	501460	531037	534444	472173	450890	456244	493007	588325	528249	500541	480803	592236	489009	511262	525655	407834	0	583720	696659	672846	810822	442869	319647	353521	354413	437505	436903	313872	688281	351886	942583	847023
ABHD10|Q9NUJ1	2.36019e+07	2.57226e+07	1.83626e+07	2.79987e+07	2.33536e+07	2.38628e+07	2.47625e+07	2.33347e+07	2.41343e+07	2.42904e+07	2.96279e+07	1.73952e+07	2.17713e+07	2.21414e+07	2.66999e+07	2.31251e+07	18315082	2.00363e+07	20549988	1.74046e+07	2.01194e+07	2.10072e+07	2.10158e+07	1.85281e+07	2.03759e+07	1.92622e+07	1.78619e+07	2.2609e+07	1.9106e+07	1.75926e+07	2.23113e+07	1.94781e+07	1.97304e+07	1.6979e+07	2.08178e+07	2.00743e+07	20604299	1.9813e+07	2.25092e+07	1.90577e+07	2.3644e+07	2.37814e+07	1.37599e+07	1.82093e+07	1.69495e+07	2.37277e+07	2.4029e+07	2.05347e+07	2.00815e+07
ABHD11|Q8NFV4	4.50665e+06	3.7784e+06	5.0296e+06	5.46051e+06	3.39065e+06	4.51218e+06	5.04901e+06	4.34181e+06	4.79253e+06	4.42581e+06	5.70598e+06	3.83842e+06	4.75491e+06	4.42551e+06	5.43335e+06	4.68655e+06	3.28915e+06	4.06106e+06	3.24399e+06	3.74844e+06	3.18862e+06	4.23548e+06	4.9182e+06	3.80794e+06	3.93062e+06	3.92713e+06	3.4458e+06	4.24277e+06	4.18742e+06	3.64073e+06	4.88167e+06	4.14377e+06	4.20041e+06	0	5.18037e+06	4.03052e+06	5.09177e+06	4.10625e+06	5.20343e+06	5.33909e+06	9.51913e+06	6.10789e+06	4.61623e+06	2.96441e+06	4.32717e+06	6.23256e+06	5.22241e+06	4.49973e+06	5.02677e+06
ABHD12|Q8N2K0	9.01811e+06	9.69911e+06	7.67369e+06	8.30496e+06	8.42234e+06	8.73659e+06	1.28349e+07	8.48712e+06	9.60658e+06	8.23756e+06	9.10009e+06	7.82655e+06	7.05236e+06	8.44938e+06	8.85783e+06	7.75445e+06	1.68907e+06	5.77665e+06	6.10949e+06	7.32646e+06	7.91544e+06	4.72786e+06	8.65501e+06	4.77358e+06	5.37567e+06	5.34433e+06	4.43287e+06	5.3947e+06	5.29007e+06	4.72248e+06	7.78338e+06	5.15688e+06	5.40522e+06	0	9.10442e+06	8.26613e+06	8.27416e+06	8.73447e+06	1.0463e+07	9.18036e+06	9.6458e+06	1.02099e+07	8.7072e+06	8.93284e+06	7.95862e+06	9.171e+06	1.09101e+07	7.08259e+06	7.94339e+06
ABHD13|Q7L211	170515	171437	114527	157043	157370	211974	205833	181701	134753	133230	178090	97042.7	155408	107742	130793	138319	0	273751	238481	242225	276144	225267	317263	237809	279346	303424	230581	296642	273211	260203	241933	277433	256686	0	220656	278181	225646	271170	217086	271990	204268	216054	102641	250134	137303	222281	223622	195710	199408
ABHD14B|Q96IU4	3.59224e+06	4.46857e+06	5.52977e+06	3.89006e+06	2.91812e+06	2.67041e+06	3.1879e+06	2.52506e+06	5.10967e+06	3.82921e+06	3.41755e+06	4.10697e+06	4.63954e+06	6.42378e+06	3.13288e+06	3.30069e+06	2.76889e+06	5.57444e+06	6.18506e+06	4.61567e+06	6.67359e+06	6.77691e+06	4.40602e+06	5.51496e+06	5.27632e+06	3.39824e+06	7.12593e+06	4.45436e+06	5.40306e+06	5.34689e+06	5.58751e+06	4.08784e+06	4.61723e+06	2.17018e+06	4.39794e+06	2.95694e+06	4.26231e+06	3.79052e+06	3.64113e+06	3.46125e+06	3.93459e+06	4.14319e+06	4.12862e+06	3.03028e+06	6.47375e+06	4.7556e+06	3.89523e+06	4.65356e+06	4.90487e+06
ABHD16A|O95870	8.798e+06	8.49268e+06	7.83438e+06	9.53953e+06	9.17187e+06	9.76769e+06	8.78661e+06	9.99149e+06	8.19209e+06	1.0208e+07	9.46169e+06	7.74968e+06	7.87656e+06	7.94757e+06	8.5243e+06	8.61565e+06	4.26491e+06	7.65869e+06	7.23207e+06	7.74338e+06	7.33249e+06	7.61281e+06	7.71201e+06	7.08903e+06	7.90045e+06	8.35983e+06	7.00643e+06	7.20839e+06	7.37903e+06	7.44195e+06	7.1349e+06	8.28889e+06	7.73879e+06	2.07966e+06	1.11805e+07	1.19997e+07	1.18458e+07	1.23923e+07	1.04035e+07	1.3833e+07	1.28072e+07	1.03931e+07	9.85717e+06	1.28216e+07	9.00387e+06	9.79344e+06	9.83833e+06	1.07684e+07	1.0008e+07
ABHD17A|Q96GS6	402825	430607	420981	413010	423443	442305	430781	385837	393901	423599	398480	377170	381355	403289	430962	414027	0	658776	649704	673252	656547	651212	725197	733291	649952	731851	607090	723879	706897	649709	682413	695249	610926	2.01692e+06	865658	894681	900554	892318	878672	890915	873323	879878	911704	891605	788835	885234	979016	811758	831633
ABHD17B|Q5VST6	3.79121e+06	3.41806e+06	4.59369e+06	3.6847e+06	3.93781e+06	3.30336e+06	3.15975e+06	3.56155e+06	3.47128e+06	4.04036e+06	3.45941e+06	5.09435e+06	3.44893e+06	3.35577e+06	5.08003e+06	4.3274e+06	0	3.07911e+06	3.24364e+06	3.73259e+06	2.75869e+06	3.08796e+06	3.18524e+06	4.25645e+06	3.1128e+06	2.97217e+06	3.40555e+06	2.6364e+06	3.18377e+06	4.25417e+06	2.44066e+06	2.70574e+06	3.9823e+06	1.86676e+06	4.21881e+06	4.06213e+06	4.8001e+06	4.60557e+06	4.17529e+06	4.11577e+06	3.88449e+06	3.86462e+06	4.22921e+06	3.66776e+06	4.05781e+06	3.95827e+06	4.08455e+06	5.03181e+06	4.18882e+06
ABHD17C|Q6PCB6	917920	1.02041e+06	1.21284e+06	1.03659e+06	951984	1.07555e+06	1.0844e+06	1.01168e+06	1.03764e+06	962607	1.0681e+06	948137	1.0033e+06	1.0113e+06	979442	900712	0	905066	970111	854715	1.05216e+06	890128	1.00117e+06	920278	1.01132e+06	965892	872262	1.02873e+06	867849	825146	827631	893830	850904	0	1.12457e+06	1.17106e+06	1.1293e+06	1.09796e+06	1.13207e+06	1.06735e+06	1.01083e+06	1.15968e+06	1.08951e+06	1.13022e+06	1.06707e+06	1.11934e+06	1.10682e+06	1.0775e+06	1.08797e+06
ABHD2|P08910	62369	119144	72150.1	77410.1	79032.3	55042.4	58851.3	54475.8	74808.4	48091.2	80965.7	63852.9	141532	67823.1	58778	71649.8	0	179494	219695	135580	219755	130738	128079	166335	110434	122896	127535	182503	127610	175229	193903	166137	84703.8	0	179250	123945	186581	153380	200613	248486	104624	141702	110639	178667	142070	289070	130717	262632	177535
ABHD3|Q8WU67	218817	242510	230101	213979	187908	220058	228851	225169	224083	244848	191028	229838	257490	197923	194851	201472	0	204805	231959	185112	237831	261856	260563	219941	243684	194044	233558	255007	227034	203103	192404	235081	207382	2.2577e+06	NA	NA	NA	NA	NA	NA	NA	NA	NA	NA	NA	NA	NA	NA	NA
ABHD4|Q8TB40	345572	452157	401627	311737	349933	284392	345766	247410	492402	364318	378202	564380	382874	400438	330014	385256	0	468366	496965	508433	569668	466253	491787	467126	456240	369629	566378	434291	448211	513902	575112	370354	479334	0	452160	382034	360632	442766	454603	380041	370420	460828	420872	376577	571675	470549	432667	449290	429369
ABHD5|Q8WTS1	175817	205970	221730	213875	182722	170285	166973	143456	183292	184643	167813	176073	174013	288714	186025	171067	0	295385	308831	355923	306335	350620	317146	295421	325970	317978	316374	295120	340570	333672	302239	284723	333669	0	146993	175430	167342	199216	160995	204153	177522	164346	164452	181053	175843	163003	155077	155675	159619
ABHD6|Q9BV23	2.22947e+06	2.66048e+06	1.47329e+06	2.04494e+06	2.28405e+06	1.92835e+06	2.96199e+06	1.96554e+06	2.47338e+06	1.68293e+06	3.32499e+06	2.03544e+06	1.9973e+06	2.28626e+06	2.48358e+06	2.45366e+06	1.52098e+06	3.18605e+06	3.38562e+06	3.78203e+06	3.88956e+06	3.02486e+06	4.62627e+06	2.79403e+06	2.9258e+06	2.7402e+06	2.81886e+06	3.22609e+06	2.68179e+06	3.27681e+06	3.22864e+06	2.82954e+06	3.93312e+06	2.55054e+06	2.86186e+06	2.13315e+06	2.26421e+06	2.44668e+06	3.50067e+06	2.17323e+06	2.47013e+06	4.05645e+06	3.24432e+06	2.4418e+06	2.74907e+06	3.93494e+06	3.08537e+06	2.38385e+06	2.41794e+06
ABHD8|Q96I13	237424	209612	200790	261535	262027	276816	224465	271882	219756	200440	253038	194303	204396	187687	224058	278852	0	247529	251324	301022	231170	218918	219148	254296	255386	255762	210016	223448	265694	254767	263075	237649	220354	0	41588.2	43716.8	39829.4	51832.4	41268.9	43067.4	40136.7	36733.9	60255	41501.1	33035.9	35883.9	34251.9	37769.3	37167.5
ABI1|Q8IZP0	1.48531e+07	1.91622e+07	1.2519e+07	1.29871e+07	1.35552e+07	1.43274e+07	2.1725e+07	1.41905e+07	2.05904e+07	1.27615e+07	2.13628e+07	1.24075e+07	1.29436e+07	1.83751e+07	1.30849e+07	1.25857e+07	9.25352e+06	1.26555e+07	1.37179e+07	1.68235e+07	1.82696e+07	1.04326e+07	1.69338e+07	9.87642e+06	1.14777e+07	1.1453e+07	1.0481e+07	1.21852e+07	1.17987e+07	9.68971e+06	1.69354e+07	1.18502e+07	1.30354e+07	9.97183e+06	1.67574e+07	1.65854e+07	1.50676e+07	1.47055e+07	2.20335e+07	1.5409e+07	1.32692e+07	2.19462e+07	9.39828e+06	1.59473e+07	1.80029e+07	2.06007e+07	2.17906e+07	1.45791e+07	1.49407e+07
ABI2|Q9NYB9	8.69528e+06	8.03901e+06	7.21364e+06	8.40929e+06	1.07681e+07	1.12638e+07	8.80153e+06	1.13925e+07	7.71788e+06	8.83348e+06	7.93185e+06	7.26324e+06	6.87001e+06	7.53453e+06	8.446e+06	9.16481e+06	5.37688e+06	9.25719e+06	9.43234e+06	9.69543e+06	9.56126e+06	8.14848e+06	9.58444e+06	7.78826e+06	1.0306e+07	1.05039e+07	8.27448e+06	1.03112e+07	9.15174e+06	8.32176e+06	9.20239e+06	1.00481e+07	9.51047e+06	9.20524e+06	7.44139e+06	9.34115e+06	7.68517e+06	8.40027e+06	7.93602e+06	8.606e+06	6.39873e+06	7.40091e+06	3.80699e+06	9.21141e+06	6.0547e+06	6.87344e+06	7.44282e+06	7.78831e+06	7.7381e+06
ABI3|Q9P2A4	1.336e+06	1.7312e+06	1.72906e+06	1.29717e+06	1.1868e+06	968874	1.94353e+06	1.09934e+06	2.16443e+06	1.28389e+06	1.88949e+06	1.64825e+06	1.50523e+06	1.9673e+06	1.26133e+06	1.17494e+06	0	834717	923151	778614	979849	1.02313e+06	913412	836117	778167	679370	1.11791e+06	855562	909752	754545	818591	705691	710451	3.90711e+06	484045	463470	408555	512658	484551	418604	447496	530558	471130	433014	541190	531386	556090	493739	519451
ABI3BP|Q7Z7G0	216694	308208	291873	218711	178224	169329	230223	158928	315457	262516	244881	316774	377678	343065	209090	189157	0	505842	469680	390713	443920	802051	455696	564148	444426	386214	808823	536031	548763	654266	591399	471995	407003	0	431872	340115	283072	316670	508643	343127	393763	508931	608742	368349	656728	493749	380472	500225	451826
ABL1|P00519	1.55814e+06	1.89976e+06	1.51236e+06	1.56597e+06	1.37952e+06	1.40108e+06	1.50424e+06	1.46508e+06	1.73079e+06	1.50792e+06	1.54701e+06	1.42151e+06	1.83257e+06	1.8627e+06	1.34503e+06	1.51518e+06	2.56437e+06	1.26477e+06	1.31356e+06	1.13722e+06	1.24524e+06	1.38746e+06	1.18714e+06	1.23883e+06	1.29109e+06	1.25568e+06	1.28484e+06	1.30078e+06	1.1331e+06	1.24456e+06	1.2569e+06	1.18583e+06	1.21895e+06	0	1.26492e+06	1.21219e+06	1.07623e+06	1.18158e+06	1.34033e+06	1.0359e+06	1.07317e+06	1.25919e+06	2.14534e+06	1.23131e+06	1.61621e+06	1.42115e+06	1.17379e+06	1.28213e+06	1.46087e+06
ABL2|P42684	4.83232e+06	5.50389e+06	4.28023e+06	4.77065e+06	4.66282e+06	4.79366e+06	5.65339e+06	4.83608e+06	5.56624e+06	5.01532e+06	6.42965e+06	4.34283e+06	4.37923e+06	5.52885e+06	4.6503e+06	4.50148e+06	7.56774e+06	5.76218e+06	6.38338e+06	6.3413e+06	7.28132e+06	5.53884e+06	7.95435e+06	5.15938e+06	5.97722e+06	5.28545e+06	5.10432e+06	6.43842e+06	5.15292e+06	4.82936e+06	6.55772e+06	5.54295e+06	5.35198e+06	6.11818e+06	4.65328e+06	4.78858e+06	4.47796e+06	4.3922e+06	5.65482e+06	4.35415e+06	3.86747e+06	5.95969e+06	4.47256e+06	4.59472e+06	4.55783e+06	5.41956e+06	5.36763e+06	4.02562e+06	4.05278e+06
ABLIM1|O14639	3.75607e+07	4.05875e+07	3.58765e+07	2.95133e+07	3.68551e+07	3.84244e+07	3.98767e+07	3.74585e+07	4.3289e+07	3.98519e+07	3.81409e+07	3.76283e+07	4.33921e+07	4.89437e+07	3.24924e+07	3.6296e+07	2.38718e+07	3.19213e+07	3.30742e+07	2.35268e+07	3.43263e+07	3.35273e+07	2.7744e+07	2.79758e+07	3.36689e+07	3.17252e+07	3.64402e+07	3.03026e+07	3.45866e+07	2.95989e+07	3.38466e+07	3.3174e+07	2.84166e+07	3.16368e+07	3.63671e+07	3.84259e+07	3.84737e+07	3.3098e+07	3.44759e+07	3.37276e+07	2.32626e+07	3.89076e+07	2.07205e+07	3.74369e+07	4.33836e+07	4.0959e+07	3.478e+07	3.74966e+07	4.37346e+07
ABLIM2|Q6H8Q1	1.66174e+07	1.39186e+07	1.20938e+07	1.53517e+07	1.95894e+07	24600688	1.39818e+07	2.32652e+07	1.234e+07	14431460	1.66283e+07	1.24851e+07	1.55098e+07	1.07768e+07	1.68702e+07	1.78311e+07	2.43891e+07	1.25993e+07	1.30731e+07	9.48706e+06	1.126e+07	1.16497e+07	1.24481e+07	1.26325e+07	1.57564e+07	1.59638e+07	1.13434e+07	1.31458e+07	1.44678e+07	1.37851e+07	1.25904e+07	1.78962e+07	1.18846e+07	2.65373e+07	1.33992e+07	1.81037e+07	1.71489e+07	1.59814e+07	1.16353e+07	1.92449e+07	1.07657e+07	1.31831e+07	7042354	1.93339e+07	7.48967e+06	1.24441e+07	1.18916e+07	1.33824e+07	1.29542e+07
ABLIM3|O94929	3.23565e+06	3.58557e+06	2.63093e+06	3.56379e+06	2.88622e+06	3.70575e+06	3.38303e+06	3.26537e+06	3.23767e+06	2.68114e+06	3.2999e+06	2.17058e+06	3.36464e+06	2.78746e+06	3.02441e+06	3.00675e+06	1.79069e+06	2.97276e+06	3.24191e+06	2.45747e+06	3.85826e+06	3.31142e+06	2.98648e+06	3.00202e+06	3.06175e+06	3.28918e+06	3.14284e+06	3.14712e+06	3.40116e+06	2.92231e+06	3.98049e+06	3.43235e+06	2.82917e+06	9.76393e+06	3.50608e+06	3.55877e+06	3.39528e+06	3.22518e+06	3.25012e+06	3.44821e+06	3.38022e+06	3.55922e+06	2.54706e+06	3.59616e+06	2.58977e+06	3.52618e+06	3.15474e+06	3.13919e+06	3.2029e+06
ABR|Q12979	3.11808e+07	2.62338e+07	3.09387e+07	3.33355e+07	3.64109e+07	3.88308e+07	2.99508e+07	3.48128e+07	2.63417e+07	3.03655e+07	2.75218e+07	2.55858e+07	2.61016e+07	2.83314e+07	3.23682e+07	3.01758e+07	2.42499e+07	3.13655e+07	3.07219e+07	3.13087e+07	3.15283e+07	3.15604e+07	3.24448e+07	3.15712e+07	3.58547e+07	3.65807e+07	3.06689e+07	3.58744e+07	3.12821e+07	3.0355e+07	3.16965e+07	35294383	3.35494e+07	5.3222e+07	2.74886e+07	3.1258e+07	2.76693e+07	3.02911e+07	2.67096e+07	2.73829e+07	2.46962e+07	2.69949e+07	1.98621e+07	3.19105e+07	2.49605e+07	2.72896e+07	2.56006e+07	2.58427e+07	2.90418e+07
ABRACL|Q9P1F3	109917	113409	87062.9	97644.2	110960	119734	109189	116812	113966	99880.1	113200	107415	90335.2	109924	132113	113981	0	194715	189625	303643	201896	207841	264604	218586	259681	187782	171591	266472	200240	206505	185624	241596	280473	0	180012	225809	169657	184674	225076	219823	214762	250028	107345	201330	177812	206993	261945	192932	187960
ABRAXAS2|Q15018	3.49296e+06	3.13318e+06	3.3595e+06	3.55617e+06	3.61746e+06	3.73795e+06	3.63584e+06	3.8361e+06	3.38771e+06	3.15126e+06	3.59493e+06	3.09658e+06	3.1751e+06	3.13838e+06	3.46001e+06	3.42296e+06	0	2.3336e+06	2.35956e+06	2.59723e+06	2.16174e+06	2.09173e+06	2.31477e+06	2.1406e+06	2.46606e+06	2.42487e+06	2.09308e+06	2.48529e+06	2.29611e+06	2.20909e+06	2.32994e+06	2.45998e+06	2.4508e+06	0	2.66034e+06	2.90914e+06	2.60627e+06	2.84161e+06	2.61048e+06	2.69377e+06	2.63682e+06	2.6445e+06	1.9727e+06	2.7633e+06	2.40551e+06	2.4749e+06	2.55487e+06	2.63406e+06	2.62399e+06
ABTB1|Q969K4	16039.5	21173	22948	18323.3	12471.2	17492	24126.5	16507.2	23066.4	18846.7	18404.6	18419.7	18530.7	14867.1	16956.9	17752.6	0	0	0	0	0	0	0	0	0	0	0	0	0	0	0	0	0	0	0	0	0	0	0	0	0	0	0	0	0	0	0	0	0
ABTB2|Q8N961	149064	149897	179923	174338	130668	133485	129613	122404	152614	183698	153021	177474	170394	145791	159252	173158	0	258275	238179	244401	199757	253914	259425	256665	214350	244396	254937	270737	235388	271750	233652	228513	228452	0	183680	141553	144241	166431	164087	157827	271926	195895	314803	120792	177619	172448	183476	181985	181920
ACAA1|P09110	9.25335e+06	9.19097e+06	8.3846e+06	9.74574e+06	9.1618e+06	8.66519e+06	8.49065e+06	9.19063e+06	8.13352e+06	1.00463e+07	8.70609e+06	8.24616e+06	1.01385e+07	9.53477e+06	9.42334e+06	9.07573e+06	9.43843e+06	9.31797e+06	9.13299e+06	8.0203e+06	8.72908e+06	9.93253e+06	8.96146e+06	1.03145e+07	8.67189e+06	9.48606e+06	9.60747e+06	1.03494e+07	9.35222e+06	9.67378e+06	8.59528e+06	9.00738e+06	8.78966e+06	3.12149e+06	1.20552e+07	1.14188e+07	1.18367e+07	1.07606e+07	1.05095e+07	1.17729e+07	1.14642e+07	1.2799e+07	1.06083e+07	1.11283e+07	1.23165e+07	1.19476e+07	1.64517e+07	1.18413e+07	1.24617e+07
ACAA2|P42765	3.37075e+07	3.55095e+07	3.85262e+07	4.02025e+07	2.88582e+07	2.95559e+07	3.19006e+07	3.31724e+07	3.48507e+07	4.09533e+07	3.73966e+07	3.33035e+07	4.01242e+07	3.72795e+07	3.46932e+07	3.4424e+07	2.48347e+07	3.11684e+07	2.83195e+07	2.44913e+07	2.79793e+07	3.63059e+07	3.07876e+07	3.13722e+07	2.83511e+07	2.72355e+07	3.25731e+07	3.80797e+07	3.01492e+07	2.87765e+07	2.67426e+07	2.45067e+07	2.60989e+07	1.15393e+07	3.28707e+07	2.87628e+07	3.00373e+07	2.89975e+07	2.7304e+07	3.40431e+07	5.20614e+07	3.71009e+07	2.76799e+07	2.63316e+07	3.75919e+07	3.34122e+07	2.64461e+07	3.26893e+07	3.3514e+07
ACACA|Q13085	1.78109e+07	1.76127e+07	1.81975e+07	2.01059e+07	1.83371e+07	1.88561e+07	1.74095e+07	1.81413e+07	1.58315e+07	1.66349e+07	1.91189e+07	1.68475e+07	1.61125e+07	1.59527e+07	1.7219e+07	1.83993e+07	1.81805e+07	1.83708e+07	2.02894e+07	1.88396e+07	1.94787e+07	1.73245e+07	1.91697e+07	1.81553e+07	2.0145e+07	1.96798e+07	1.65174e+07	1.8789e+07	1.91958e+07	1.84866e+07	1.74164e+07	1.90428e+07	1.88484e+07	1.28372e+07	2.05396e+07	2.18466e+07	2.01627e+07	2.17724e+07	2.02189e+07	2.11071e+07	2.24828e+07	2.05883e+07	1.87746e+07	2.17859e+07	1.78147e+07	1.90958e+07	1.71866e+07	1.98499e+07	2.04187e+07
ACACB|O00763	1.99607e+06	1.87561e+06	1.1977e+06	3.92662e+06	1.45637e+06	1.33985e+06	1.27212e+06	1.34352e+06	2.13241e+06	1.05863e+06	1.74162e+06	1.17832e+06	1.30639e+06	935314	1.22572e+06	2.42544e+06	4.56661e+06	8.37589e+06	1.10196e+07	3.87536e+06	8.01026e+06	1.01273e+07	4.79626e+06	6.82751e+06	6.06445e+06	1.31035e+07	1.05499e+07	8.35034e+06	1.90554e+07	4.43914e+06	5.51437e+06	5.05447e+06	3.97099e+06	2.9404e+07	325713	262553	278824	213325	236781	199831	229638	262055	168957	206387	257843	354073	233076	389529	334148
ACAD10|Q6JQN1	503982	624050	643412	553219	472290	560272	541871	513199	601458	642173	607294	385461	607896	738935	506574	494847	0	193860	218375	208612	224822	209856	243338	196395	204791	194191	182663	199778	190564	170885	235095	183793	195070	0	418713	353948	350747	374352	490618	282742	457859	440215	473597	355047	342462	376097	582361	380209	348226
ACAD11|Q709F0	1.04154e+06	1.13476e+06	960594	1.0719e+06	942588	1.03091e+06	1.02549e+06	962514	999006	830461	1.06317e+06	1.10554e+06	1.52257e+06	1.14028e+06	900677	905110	0	1.37408e+06	1.37735e+06	1.09846e+06	1.53463e+06	1.19459e+06	1.32066e+06	1.40606e+06	1.26773e+06	1.37838e+06	1.45924e+06	1.74939e+06	1.03707e+06	1.35391e+06	1.28175e+06	1.34859e+06	1.19027e+06	0	902615	956522	762569	826943	847759	771155	945487	1.04581e+06	862290	818555	972431	859486	975513	739561	897328
ACAD8|Q9UKU7	1.08531e+07	1.35444e+07	9.08852e+06	1.14822e+07	9.38886e+06	9.86692e+06	1.27969e+07	1.08747e+07	1.22168e+07	9.50986e+06	1.38443e+07	8.09592e+06	1.23326e+07	1.08377e+07	1.13165e+07	9.52347e+06	1.12411e+07	1.23022e+07	1.43021e+07	1.07162e+07	1.71522e+07	1.11399e+07	1.23473e+07	1.14386e+07	1.18273e+07	8.6559e+06	8.28513e+06	1.46121e+07	1.24193e+07	1.06274e+07	1.70287e+07	1.10484e+07	1.08858e+07	5.89208e+06	1.24241e+07	1.23802e+07	1.25807e+07	1.12493e+07	9.04679e+06	1.15405e+07	1.04594e+07	1.8286e+07	9.88955e+06	1.22255e+07	1.08367e+07	1.58142e+07	2.03651e+07	1.17395e+07	1.1505e+07
ACAD9|Q9H845	1.55819e+07	1.59017e+07	1.66705e+07	1.88151e+07	1.49224e+07	1.32963e+07	1.77188e+07	1.74114e+07	1.616e+07	1.73649e+07	1.80084e+07	1.30101e+07	1.94871e+07	1.0923e+07	1.72058e+07	1.80834e+07	2.6741e+07	1.646e+07	1.64677e+07	1.34098e+07	1.56714e+07	1.92467e+07	1.76249e+07	1.66338e+07	1.92251e+07	1.83936e+07	1.52016e+07	1.80498e+07	1.65011e+07	1.59986e+07	1.73563e+07	1.86933e+07	1.50001e+07	20372165	1.53202e+07	1.82167e+07	1.69421e+07	1.28361e+07	1.50092e+07	1.59364e+07	1.69809e+07	1.50578e+07	1.44473e+07	1.60914e+07	1.3053e+07	1.49858e+07	1.51025e+07	1.49555e+07	1.44471e+07
ACADL|P28330	1.66608e+06	2.52276e+06	1.66282e+06	3.40662e+06	977995	1.08393e+06	1.80895e+06	1.04038e+06	1.62987e+06	2.27346e+06	2.12928e+06	2.50039e+06	5.26459e+06	2.6069e+06	990229	2.28692e+06	0	1.77357e+06	2.01455e+06	719427	2.14536e+06	3.61106e+06	705610	723495	777576	677788	2.12422e+06	1.62026e+06	1.55556e+06	1.18697e+06	2.3824e+06	1.01887e+06	1.57038e+06	0	1.44095e+06	1.31377e+06	900142	731617	1.6211e+06	587990	838608	1.09412e+06	1.23358e+06	841085	2.05038e+06	1.5925e+06	1.25716e+06	1.20035e+06	1.89574e+06
ACADM|P11310	1.6636e+07	2.0629e+07	1.97215e+07	1.98015e+07	1.24317e+07	1.28407e+07	2.1973e+07	1.32716e+07	1.83038e+07	1.63968e+07	1.79399e+07	1.68925e+07	2.68592e+07	1.70796e+07	1.57466e+07	1.64836e+07	5.11776e+06	1.4716e+07	1.52804e+07	8.58459e+06	1.45239e+07	2.04344e+07	1.51671e+07	1.49306e+07	1.21686e+07	1.39419e+07	1.68979e+07	1.55374e+07	1.40379e+07	1.56453e+07	1.71498e+07	1.34453e+07	1.47908e+07	3.32875e+07	1.12535e+07	8.9616e+06	9.53386e+06	9.28792e+06	1.12642e+07	8.85562e+06	1.11958e+07	1.08924e+07	1.36246e+07	1.01468e+07	6.44587e+06	1.16182e+07	1.06524e+07	1.06309e+07	1.26303e+07
ACADS|P16219	6.20439e+06	7.38907e+06	4.98787e+06	6.36276e+06	6.17358e+06	5.5598e+06	5.29255e+06	4.08787e+06	6.77705e+06	8.71028e+06	6.35459e+06	9.00243e+06	8.50722e+06	7.70594e+06	6.75331e+06	5.78413e+06	0	7.71989e+06	8.50133e+06	4.97925e+06	7.1326e+06	7.9774e+06	8.91574e+06	8.97544e+06	7.51196e+06	6.7389e+06	9.75917e+06	4.24982e+06	9.62119e+06	5.23192e+06	8.23297e+06	6.13542e+06	7.60004e+06	8.96268e+06	7.96883e+06	7.26656e+06	8.51482e+06	5.00062e+06	8.06819e+06	7.71997e+06	1.11296e+07	1.0429e+07	7.92729e+06	7.59274e+06	8.29307e+06	4.63447e+06	9.2173e+06	8.99332e+06	9.05303e+06
ACADSB|P45954	1.1481e+07	1.26544e+07	9.47967e+06	1.13164e+07	1.06728e+07	1.09263e+07	1.47544e+07	1.26135e+07	1.2265e+07	1.17021e+07	1.49885e+07	9.80715e+06	1.42082e+07	1.0871e+07	1.30686e+07	9.28447e+06	1.26434e+06	1.21551e+07	1.12332e+07	9.53982e+06	1.43552e+07	1.33863e+07	1.54602e+07	1.25296e+07	1.19024e+07	1.0527e+07	9.75326e+06	1.65547e+07	1.15496e+07	1.03677e+07	1.3566e+07	1.14037e+07	1.2115e+07	7.96097e+06	1.15151e+07	1.22634e+07	1.08704e+07	1.0931e+07	1.34111e+07	8.23263e+06	1.14221e+07	1.44621e+07	8.65862e+06	1.1377e+07	1.0195e+07	1.27539e+07	1.64755e+07	1.03883e+07	1.12282e+07
ACADVL|P49748	1.8512e+07	2.27893e+07	2.28974e+07	1.8366e+07	1.33243e+07	1.63491e+07	2.26374e+07	1.4388e+07	2.59335e+07	1.91977e+07	2.2845e+07	2.15115e+07	2.70263e+07	2.27533e+07	1.62878e+07	1.81961e+07	27180825	2.17386e+07	1.73674e+07	1.09201e+07	2.36009e+07	2.42271e+07	2.0987e+07	2.03973e+07	1.85556e+07	1.67431e+07	2.11778e+07	2.21648e+07	3.28066e+07	1.8032e+07	1.89247e+07	1.90407e+07	1.68552e+07	1.46908e+07	2.22024e+07	2.06276e+07	2.15749e+07	1.74542e+07	2.19002e+07	1.6448e+07	2.39614e+07	2.61033e+07	2.18573e+07	1.8078e+07	2.31415e+07	2.47161e+07	3.30402e+07	2.33257e+07	2.19691e+07
ACAN|P16112	9.07551e+06	7.44864e+06	1.2293e+07	1.16372e+07	7.46658e+06	6.60564e+06	5.25511e+06	6.09828e+06	7.70633e+06	8.92917e+06	8.41758e+06	1.00913e+07	9.15949e+06	7.08981e+06	9.38777e+06	1.03385e+07	7.36082e+06	8.96766e+06	7.73052e+06	9.13236e+06	6.25822e+06	1.32378e+07	6.14647e+06	1.5013e+07	7.75767e+06	7.96062e+06	1.22635e+07	8.40427e+06	9.03864e+06	1.33631e+07	8.24674e+06	8.27092e+06	1.01484e+07	8.52253e+06	8.30832e+06	7.35672e+06	8.89884e+06	8.29057e+06	5.60749e+06	1.324e+07	3.9112e+06	6.85915e+06	1.3471e+07	6.83618e+06	6.91584e+06	8.52456e+06	6.07461e+06	9.86738e+06	8.98831e+06
ACAP2|Q15057	6.144e+06	7.09158e+06	6.3868e+06	6.05723e+06	6.36093e+06	6.0701e+06	6.99472e+06	6.38382e+06	6.66944e+06	5.97653e+06	6.20452e+06	5.70571e+06	5.99152e+06	6.2755e+06	6.1474e+06	6.01198e+06	2.85837e+06	5.3112e+06	5.9163e+06	5.6036e+06	6.19532e+06	5.03418e+06	6.36435e+06	4.92527e+06	5.63512e+06	5.51961e+06	5.0199e+06	5.46344e+06	5.24094e+06	4.71729e+06	5.76417e+06	5.18056e+06	5.13636e+06	3.16431e+06	7.02495e+06	7.2668e+06	6.56045e+06	7.36487e+06	5.75383e+06	6.91576e+06	6.23223e+06	6.9726e+06	6.22253e+06	7.29913e+06	7.00615e+06	7.12836e+06	7.07142e+06	6.72976e+06	7.06879e+06
ACAP3|Q96P50	1.09621e+06	1.02426e+06	982970	1.08181e+06	1.28167e+06	1.4466e+06	1.07098e+06	1.28873e+06	968555	999884	998996	1.02456e+06	945473	1.04916e+06	1.09859e+06	1.04661e+06	0	1.43625e+06	1.46009e+06	1.4342e+06	1.47074e+06	1.24865e+06	1.65595e+06	1.26848e+06	1.59429e+06	1.70556e+06	1.29243e+06	1.49949e+06	1.49799e+06	1.36925e+06	1.27127e+06	1.56406e+06	1.44207e+06	0	647097	830719	692583	731926	694474	660564	561182	693647	577488	801317	631470	600484	578228	621773	663400
ACAT1|P24752	4.86356e+07	4.81852e+07	4.0779e+07	5.04799e+07	4.61405e+07	4.71812e+07	4.84443e+07	5.16689e+07	4.58273e+07	4.78533e+07	5.51812e+07	4.024e+07	6.22337e+07	4.12721e+07	4.87712e+07	46685984	3.42543e+07	3.5996e+07	3.67832e+07	2.7723e+07	3.35053e+07	3.50636e+07	3.35524e+07	3.88175e+07	3.79624e+07	3.78182e+07	3.20083e+07	3.78606e+07	3.78386e+07	3.41783e+07	3.77033e+07	3.86915e+07	2.93606e+07	3.50468e+07	6.14509e+07	5.89811e+07	6.89217e+07	5.78049e+07	5.97336e+07	5.88433e+07	53668019	6.34044e+07	5.24323e+07	6.33057e+07	4.83043e+07	6.445e+07	5.5492e+07	5.97658e+07	5.98673e+07
ACAT2|Q9BWD1	1.1254e+07	1.17418e+07	1.03211e+07	9.87635e+06	1.29478e+07	1.19931e+07	1.21194e+07	1.177e+07	1.09494e+07	1.03046e+07	1.2117e+07	1.16813e+07	9.99873e+06	9.52517e+06	9.70177e+06	1.16848e+07	1.25815e+06	1.08103e+07	1.16609e+07	1.19699e+07	1.18001e+07	9.52724e+06	1.16232e+07	9.96683e+06	1.11419e+07	1.12551e+07	1.04171e+07	1.05732e+07	1.12574e+07	1.15311e+07	9.8985e+06	9.49281e+06	9.21208e+06	1.19706e+07	8.55896e+06	9.46402e+06	8.19345e+06	9.27349e+06	9.34474e+06	8.09732e+06	8.10289e+06	8.55189e+06	8.38231e+06	8.29697e+06	7.75642e+06	8.07007e+06	8.31434e+06	9.00243e+06	8.94225e+06
ACBD3|Q9H3P7	5.11e+06	5.45757e+06	4.97429e+06	5.4231e+06	5.13075e+06	5.29862e+06	4.99117e+06	5.28455e+06	5.48132e+06	5.55134e+06	5.25538e+06	5.29961e+06	6.07646e+06	5.33167e+06	5.09079e+06	5.38564e+06	1.77302e+06	5.67072e+06	5.70032e+06	4.82601e+06	6.48065e+06	6.42034e+06	5.50514e+06	5.87918e+06	5.41351e+06	5.52889e+06	6.23867e+06	5.79948e+06	6.16206e+06	5.84979e+06	5.67801e+06	5.44838e+06	5.46526e+06	6.14577e+06	4.30413e+06	4.5227e+06	4.80273e+06	4.47502e+06	3.99906e+06	4.29672e+06	4.31216e+06	4.80371e+06	3.34761e+06	4.06341e+06	4.29104e+06	4.28592e+06	4.62951e+06	4.36063e+06	4.6271e+06
ACBD5|Q5T8D3	2.69161e+06	2.78377e+06	3.28704e+06	2.86021e+06	2.61901e+06	2.43177e+06	2.43551e+06	2.4859e+06	2.81401e+06	3.07441e+06	2.39445e+06	3.03375e+06	2.73876e+06	2.91757e+06	2.5662e+06	2.68564e+06	1.59173e+06	4.3486e+06	4.35578e+06	3.52904e+06	4.1904e+06	4.62216e+06	4.14265e+06	4.66934e+06	4.25613e+06	4.43481e+06	4.88726e+06	4.45846e+06	4.36313e+06	4.70228e+06	4.22287e+06	4.14907e+06	4.38653e+06	5.9239e+06	2.97374e+06	3.08385e+06	2.997e+06	3.21758e+06	2.76389e+06	3.01025e+06	2.9434e+06	3.06168e+06	3.16143e+06	2.88974e+06	3.33662e+06	3.02596e+06	3.0126e+06	3.02564e+06	3.10085e+06
ACBD6|Q9BR61	1.86392e+06	1.97156e+06	1.93479e+06	2.05932e+06	2.08119e+06	2.08416e+06	1.96392e+06	2.16828e+06	1.99765e+06	1.90667e+06	1.86947e+06	1.75384e+06	2.09001e+06	2.0254e+06	1.95841e+06	2.03489e+06	9.82711e+06	1.53037e+06	1.71348e+06	1.4994e+06	1.66274e+06	1.66018e+06	1.65996e+06	1.53775e+06	1.8299e+06	1.77811e+06	1.58473e+06	1.68829e+06	1.48042e+06	1.52166e+06	1.58441e+06	1.78382e+06	1.62065e+06	4.50477e+06	1.77232e+06	2.05299e+06	1.72025e+06	1.913e+06	1.84543e+06	1.78167e+06	1.98992e+06	1.94507e+06	1.67845e+06	1.84345e+06	1.6643e+06	1.71229e+06	1.81395e+06	1.72524e+06	1.66041e+06
ACBD7|Q8N6N7	7.89523e+06	8.81867e+06	1.18299e+07	9.68308e+06	5.9853e+06	9.74243e+06	8.52677e+06	8.55737e+06	7.94585e+06	7.59676e+06	7.23071e+06	4.66932e+06	9.35686e+06	1.00173e+07	6.10452e+06	6.71732e+06	7.46749e+06	1.10041e+07	1.06759e+07	5.41366e+06	1.29384e+07	1.30082e+07	1.2657e+07	8.66796e+06	1.00255e+07	1.018e+07	1.05678e+07	9.20928e+06	1.42194e+07	6.12078e+06	1.45284e+07	9.65109e+06	7.56419e+06	1.78406e+06	1.4713e+07	1.87047e+07	1.3824e+07	1.64266e+07	1.47229e+07	1.145e+07	1.37771e+07	2.12663e+07	7.01839e+06	1.41887e+07	1.22307e+07	1.62052e+07	2.33709e+07	1.28554e+07	1.19604e+07
ACCS|Q96QU6	48816.8	51635.8	52008.4	46782.1	56669.3	55186.5	49370.2	47723.2	50488.9	71797.9	38365	57414	48568.6	47207.5	81179.5	66303.2	0	0	0	0	0	0	0	0	0	0	0	0	0	0	0	0	0	0	NA	NA	NA	NA	NA	NA	NA	NA	NA	NA	NA	NA	NA	NA	NA
ACCSL|Q4AC99	NA	NA	NA	NA	NA	NA	NA	NA	NA	NA	NA	NA	NA	NA	NA	NA	NA	NA	NA	NA	NA	NA	NA	NA	NA	NA	NA	NA	NA	NA	NA	NA	NA	NA	NA	NA	NA	NA	NA	NA	NA	NA	NA	NA	NA	NA	NA	NA	NA
ACD|Q96AP0	69993.9	67424.1	71687.6	71138.7	71023.3	62786.1	64841.2	68926.9	66852.9	57066.9	60647.8	71449.5	77624.2	63096.4	53747.9	66375.8	0	19180.7	16884.4	17855	13482	16382.9	16670.9	16412.8	21133.8	16008.2	16225.4	13795.3	15651.7	24847.5	14138.8	18119.3	14474.8	0	9694.85	11960.6	19580.2	21339.5	17626	21595.1	16668	13870.7	10110.3	20345.9	20390.1	20920.1	19819.2	19811.8	13750.2
ACE|P12821	2.00898e+06	1.83266e+06	1.89208e+06	2.27532e+06	1.99507e+06	2.60173e+06	2.01566e+06	2.72939e+06	1.83357e+06	3.13608e+06	1.93222e+06	1.74239e+06	2.25183e+06	1.92569e+06	1.79654e+06	1.85149e+06	4.65047e+06	2.192e+06	2.51448e+06	1.80518e+06	2.12131e+06	1.86276e+06	1.91893e+06	1.99701e+06	2.31157e+06	2.16485e+06	2.79075e+06	2.17071e+06	2.42809e+06	1.97885e+06	2.62757e+06	3.1642e+06	1.58954e+06	0	2.18776e+06	2.25457e+06	2.0971e+06	2.05888e+06	1.74156e+06	2.14151e+06	1.87838e+06	2.21934e+06	1.85529e+06	2.27546e+06	1.84257e+06	1.61481e+06	2.1833e+06	2.15616e+06	2.32375e+06
ACHE|P22303	134462	151319	124821	122070	122928	108663	187732	110689	172281	425421	173117	101997	114999	148924	107941	110253	0	NA	NA	NA	NA	NA	NA	NA	NA	NA	NA	NA	NA	NA	NA	NA	NA	NA	0	0	0	0	0	0	0	0	0	0	0	0	0	0	0
ACIN1|Q9UKV3	9.7381e+06	1.03361e+07	1.03116e+07	9.54726e+06	9.06616e+06	1.00451e+07	9.1106e+06	9.17158e+06	1.03269e+07	9.47519e+06	8.55918e+06	1.09568e+07	1.22814e+07	9.28577e+06	8.33326e+06	9.09246e+06	7.64628e+06	9.76862e+06	8.88319e+06	7.70095e+06	9.57754e+06	1.08888e+07	7.85996e+06	1.07606e+07	8.46078e+06	9.91481e+06	1.11138e+07	9.1314e+06	1.19375e+07	1.02174e+07	1.08715e+07	9.77596e+06	8.44156e+06	1.76558e+06	7.70024e+06	7.94493e+06	8.78368e+06	8.61162e+06	7.12479e+06	8.45021e+06	5.90871e+06	6.76322e+06	4.58071e+06	7.5908e+06	7.49351e+06	7.03952e+06	7.17611e+06	8.85343e+06	7.93529e+06
ACLY|P53396	5.26166e+07	5.75126e+07	4.98093e+07	5.152e+07	5.4568e+07	5.4987e+07	5.41379e+07	5.06967e+07	4.8679e+07	6.06998e+07	5.8853e+07	5.88932e+07	4.68455e+07	4.74323e+07	5.24576e+07	5.69482e+07	4.7251e+07	5.70425e+07	5.75485e+07	5.71529e+07	5.24031e+07	5.20058e+07	6.11179e+07	6.02737e+07	5.54866e+07	5.86523e+07	5.24064e+07	6.46833e+07	5.5695e+07	5.95639e+07	5.41434e+07	5.75797e+07	6.16819e+07	5.21073e+07	6.39619e+07	6.46579e+07	6.43961e+07	6.81811e+07	6.40612e+07	7.01169e+07	9.19136e+07	6.10694e+07	8.37627e+07	6.25848e+07	6.03319e+07	6.08919e+07	5.53617e+07	6.37373e+07	6.4439e+07
ACO1|P21399	2.64742e+07	2.72807e+07	2.97545e+07	2.51695e+07	2.42894e+07	2.29698e+07	2.49147e+07	1.76575e+07	3.397e+07	3.1322e+07	3.02396e+07	2.95799e+07	2.85629e+07	2.89562e+07	2.683e+07	2.6905e+07	1.08363e+07	2.46502e+07	2.29694e+07	1.94094e+07	2.73387e+07	2.68318e+07	2.1633e+07	2.76286e+07	1.93529e+07	2.25057e+07	3.05081e+07	2.65137e+07	2.19614e+07	2.58544e+07	2.45916e+07	2.11278e+07	2.22375e+07	9.70912e+06	2.92697e+07	2.53283e+07	2.54548e+07	2.4084e+07	3.13206e+07	2.63365e+07	2.73134e+07	3.49775e+07	2.55556e+07	2.36485e+07	3.12573e+07	3.41279e+07	2.96281e+07	3.16575e+07	3.22793e+07
ACO2|Q99798	2.02094e+08	2.01822e+08	1.57184e+08	207118380	2.01423e+08	2.26361e+08	210553915	1.87205e+08	1.89404e+08	1.9452e+08	2.6906e+08	1.47083e+08	1.86239e+08	1.90677e+08	2.07214e+08	1.93721e+08	2.3181e+08	2.96356e+08	2.93866e+08	2.63154e+08	3.01103e+08	2.78964e+08	3.30049e+08	2.93147e+08	2.9193e+08	311572915	2.55169e+08	3.27102e+08	2.69976e+08	2.90812e+08	2.81809e+08	3.38181e+08	2.90849e+08	3.99697e+08	2.36263e+08	267227261	2.65239e+08	2.32725e+08	2.69896e+08	2.61468e+08	3.12375e+08	3.03411e+08	180896317	2.61327e+08	1.88448e+08	2.81418e+08	2.39875e+08	2.13958e+08	2.09523e+08
ACOT1|Q86TX2	1.91742e+07	1.9971e+07	3.00533e+07	1.55878e+07	1.34299e+07	1.8652e+07	1.57534e+07	1.65426e+07	1.37558e+07	1.95453e+07	1.08929e+07	1.59704e+07	1.48236e+07	2.8266e+07	1.0031e+07	1.70113e+07	1.31975e+07	2.49303e+07	1.66852e+07	2.07237e+07	1.8131e+07	1.75828e+07	3.87602e+07	2.27067e+07	18560983	1.52763e+07	2.26522e+07	1.54863e+07	5.61999e+07	1.93266e+07	2.99737e+07	2.07709e+07	1.79322e+07	2.73686e+07	1.75365e+07	1.58303e+07	1.54549e+07	1.3801e+07	1.76255e+07	1.17681e+07	1.83321e+07	2.03511e+07	1.02434e+07	1.47655e+07	1.55605e+07	1.17092e+07	2.34219e+07	1.24508e+07	3.13313e+07
ACOT11|Q8WXI4	932627	1.46571e+06	1.33428e+06	826822	885798	720870	1.02265e+06	725751	1.02328e+06	796984	846834	904418	1.32221e+06	795668	673199	740769	0	1.04882e+06	816818	1.01219e+06	1.09285e+06	1.041e+06	1.35815e+06	1.3635e+06	1.14006e+06	1.55416e+06	842367	1.18143e+06	890130	1.04967e+06	1.22579e+06	1.01802e+06	1.12757e+06	1.89855e+06	356127	331546	267775	359164	419337	360632	438619	396890	326883	444906	381915	343230	350545	284927	366976
ACOT13|Q9NPJ3	1.31935e+07	1.16749e+07	10372849	1.57997e+07	1.26573e+07	1.25264e+07	1.32904e+07	1.66234e+07	1.15884e+07	1.50205e+07	1.61347e+07	9.57538e+06	1.12552e+07	1.18358e+07	1.43589e+07	1.47729e+07	1.47704e+07	1.81137e+07	1.85512e+07	1.6036e+07	1.73683e+07	1.53017e+07	1.78837e+07	1.67003e+07	1.87187e+07	1.92387e+07	1.46203e+07	2.28051e+07	1.64862e+07	1.52205e+07	1.86264e+07	1.87664e+07	1.74552e+07	7.06566e+06	1.50806e+07	1.59767e+07	1.48584e+07	1.4084e+07	1.68313e+07	1.56939e+07	2.24814e+07	1.82715e+07	1.30113e+07	1.63232e+07	1.27548e+07	1.62485e+07	1.51979e+07	1.2796e+07	1.37624e+07
ACOT2|P49753	514912	588939	583542	595428	439610	580928	429228	590202	531554	552680	445544	437392	597222	642312	414769	531042	0	801105	803273	673448	620345	576234	980932	1.0282e+06	905377	793009	842866	751526	1.12779e+06	847650	976979	880867	772188	0	647373	682509	659318	680080	734982	517837	830932	794631	480195	630626	581947	572785	853402	629904	649477
ACOT4|Q8N9L9	0	0	0	0	0	0	0	0	0	0	0	0	0	0	0	0	0	0	0	0	0	0	0	0	0	0	0	0	0	0	0	0	0	0	0	0	0	0	0	0	0	0	0	0	0	0	0	0	0
ACOT7|O00154	4.30182e+07	4.4285e+07	3.19996e+07	3.76149e+07	4.62162e+07	4.67054e+07	4.64815e+07	5.06292e+07	4.02604e+07	4.01902e+07	4.51269e+07	3.65157e+07	33610614	4.08813e+07	4.17015e+07	4.15111e+07	2.64454e+07	4.22572e+07	4.17696e+07	5.06668e+07	4.49688e+07	3.35453e+07	5.35395e+07	3.80008e+07	4.53726e+07	4.39183e+07	3.43505e+07	4.1761e+07	3.81796e+07	3.88712e+07	4.28819e+07	4.24084e+07	4.36148e+07	1.84498e+07	3.7014e+07	3.93477e+07	3.51571e+07	3.86642e+07	4.2074e+07	3.73812e+07	4.38488e+07	3.92634e+07	3.2768e+07	3.84994e+07	3.16535e+07	3.74293e+07	4.44159e+07	3.69868e+07	3.33068e+07
ACOT7L|Q6ZUV0	0	0	0	0	0	0	0	0	0	0	0	0	0	0	0	0	0	0	0	0	0	0	0	0	0	0	0	0	0	0	0	0	0	0	0	0	0	0	0	0	0	0	0	0	0	0	0	0	0
ACOT8|O14734	4.18044e+06	3.83617e+06	3.49661e+06	4.47015e+06	4.38485e+06	4.74937e+06	3.90829e+06	4.76131e+06	3.41763e+06	3.7636e+06	4.10541e+06	3.42784e+06	4.33989e+06	3.19415e+06	4.08896e+06	4.2499e+06	2.01893e+06	4.3659e+06	4.50298e+06	3.81753e+06	3.74177e+06	4.16026e+06	3.88164e+06	4.01475e+06	5.27517e+06	5.19066e+06	3.83932e+06	4.63368e+06	3.61907e+06	4.28059e+06	3.33731e+06	5.42381e+06	3.98245e+06	0	4.70661e+06	5.63427e+06	5.41994e+06	5.28802e+06	4.1909e+06	5.17254e+06	4.48239e+06	4.6682e+06	3.61249e+06	5.48356e+06	3.57753e+06	4.11416e+06	5.02628e+06	4.94359e+06	4.52633e+06
ACOT9|Q9Y305	1.40484e+07	1.18688e+07	1.25055e+07	1.60293e+07	1.32557e+07	1.72611e+07	1.34989e+07	1.70551e+07	1.24371e+07	1.33004e+07	1.34385e+07	1.0766e+07	1.42599e+07	1.1638e+07	1.31691e+07	1.44482e+07	8.16062e+06	1.29778e+07	1.24665e+07	9.89669e+06	1.03568e+07	1.26221e+07	1.27207e+07	1.30427e+07	1.48314e+07	1.42282e+07	1.13729e+07	1.31911e+07	1.42178e+07	1.23417e+07	1.17542e+07	1.48336e+07	1.06526e+07	9.44416e+06	1.39737e+07	1.59736e+07	1.768e+07	1.65488e+07	1.29778e+07	1.59196e+07	1.80922e+07	1.31606e+07	7.78512e+06	1.71721e+07	1.0163e+07	1.1736e+07	1.32174e+07	1.38345e+07	1.3089e+07
ACOX1|Q15067	7.77925e+06	7.31684e+06	8.14242e+06	8.96462e+06	7.67683e+06	9.57384e+06	6.96599e+06	7.27081e+06	5.91423e+06	7.74376e+06	6.63741e+06	5.44497e+06	7.46825e+06	8.43395e+06	7.72863e+06	6.61283e+06	1.27196e+06	6.38683e+06	6.33357e+06	5.41889e+06	6.13919e+06	6.93356e+06	6.39115e+06	6.5488e+06	6.34101e+06	6.88545e+06	6.57966e+06	7.28518e+06	7.24026e+06	6.47012e+06	6.58669e+06	7.27312e+06	5.09919e+06	5.84621e+06	6.28627e+06	7.12741e+06	6.31255e+06	7.19606e+06	5.93521e+06	7.09111e+06	7.40088e+06	7.54638e+06	6.16857e+06	6.89353e+06	6.65109e+06	6.84661e+06	7.18677e+06	5.46278e+06	6.69158e+06
ACOX2|Q99424	473183	557035	642904	599859	376418	482677	449313	356742	443838	508910	457364	381756	619824	578283	430590	365098	0	612082	757263	524858	674178	701643	701427	576017	661016	601902	633959	860146	554903	523576	581754	599975	436966	0	1.18522e+06	1.37014e+06	1.22891e+06	1.185e+06	1.35059e+06	1.41516e+06	1.49656e+06	1.43753e+06	767366	1.27441e+06	1.08048e+06	1.40745e+06	1.35025e+06	1.04699e+06	1.09753e+06
ACOX3|O15254	1.43948e+06	1.30444e+06	1.15051e+06	1.62003e+06	1.44514e+06	1.68121e+06	1.2775e+06	1.80991e+06	1.42783e+06	1.72649e+06	1.26149e+06	1.37286e+06	1.52169e+06	1.13386e+06	1.36663e+06	1.14796e+06	0	1.90967e+06	1.89761e+06	1.23305e+06	1.8423e+06	2.16571e+06	1.90993e+06	2.2529e+06	2.08407e+06	2.2167e+06	2.28185e+06	2.03199e+06	2.03055e+06	2.28727e+06	1.69113e+06	2.38024e+06	1.69655e+06	0	2.70813e+06	3.19209e+06	2.71183e+06	2.98207e+06	2.1649e+06	3.05916e+06	2.13349e+06	2.95594e+06	2.36276e+06	3.0826e+06	2.32789e+06	2.48586e+06	3.11829e+06	2.91308e+06	2753262
ACP1|P24666	9.35453e+06	9.01939e+06	7.47494e+06	9.21319e+06	1.15495e+07	1.01108e+07	9.57884e+06	1.10688e+07	9.24454e+06	9.9494e+06	9.05176e+06	8.74157e+06	8.43857e+06	9.47648e+06	7.58266e+06	9.00831e+06	1.75294e+07	8.59998e+06	9.56257e+06	8.15048e+06	8.2254e+06	6.04298e+06	8.20786e+06	8.5247e+06	1.01956e+07	6.50324e+06	1.02604e+07	7.72884e+06	7.49049e+06	6.03459e+06	9.12336e+06	7.74967e+06	7.21308e+06	1.42752e+07	5.91215e+06	6.68148e+06	5.33251e+06	5.00874e+06	5.40236e+06	3.85536e+06	6.23564e+06	6.72132e+06	4.59613e+06	6.4121e+06	5.4969e+06	5.56734e+06	5.88527e+06	6.27225e+06	5.51425e+06
ACP2|P11117	3.11063e+06	3.50583e+06	2.72763e+06	2.82952e+06	2.82396e+06	2.93672e+06	3.3711e+06	3.06978e+06	3.14684e+06	2.8211e+06	3.13514e+06	2.4031e+06	3.50888e+06	3.06636e+06	2.79542e+06	2.68219e+06	2.53747e+06	3.30576e+06	3.53613e+06	2.58982e+06	4.2323e+06	3.25207e+06	4.1225e+06	3.26624e+06	3.21403e+06	2.97338e+06	3.03873e+06	3.77722e+06	3.33715e+06	2.96779e+06	4.15913e+06	3.01739e+06	2.88544e+06	0	3.61595e+06	3.73538e+06	3.22714e+06	3.31303e+06	3.69475e+06	3.14294e+06	3.31083e+06	4.66132e+06	4.90572e+06	3.39058e+06	3.10222e+06	3.8536e+06	3.88186e+06	3.22369e+06	3.11513e+06
ACP6|Q9NPH0	108693	108647	238334	168875	107913	102981	99574.4	88846.7	103028	97127.5	108005	95833.3	127722	137594	97277.2	79382.6	0	261107	167942	173528	150291	225242	279126	160716	208528	217070	255797	292739	257299	242171	242357	250374	146074	0	78972.4	85421.3	91440.1	92487	74990.8	96724.5	90512	85791.6	70153.5	67925.3	95038.5	108638	123281	68656.2	101207
ACSBG1|Q96GR2	1.15426e+07	1.27663e+07	1.63756e+07	1.06831e+07	9.87813e+06	1.20741e+07	1.17033e+07	1.03579e+07	1.24905e+07	1.30206e+07	1.02157e+07	9.00784e+06	9.99889e+06	1.86947e+07	9.89007e+06	1.00192e+07	1.39425e+07	8.58086e+06	9.11179e+06	6.48562e+06	9.316e+06	1.05093e+07	9.9158e+06	7.57397e+06	8.01322e+06	8.87842e+06	8.08935e+06	8.28245e+06	9.82143e+06	7.98961e+06	7.30979e+06	7.49539e+06	8.0204e+06	2.23103e+06	1.23607e+07	1.30707e+07	1.01435e+07	1.31122e+07	12602653	1.17254e+07	1.55684e+07	1.24313e+07	1.2592e+07	1.23379e+07	15374778	1.41927e+07	1.20373e+07	1.06376e+07	1.3026e+07
ACSF2|Q96CM8	3.36757e+06	3.84399e+06	4.29014e+06	3.61733e+06	2.65699e+06	2.76357e+06	3.3345e+06	3.2002e+06	3.75135e+06	4.10973e+06	4.23213e+06	3.91741e+06	5.08002e+06	3.83582e+06	2.98213e+06	3.64307e+06	2.23948e+06	4.64655e+06	4.29841e+06	3.79097e+06	4.99692e+06	6.86666e+06	4.85635e+06	4.80876e+06	5.17309e+06	4.20055e+06	4.72347e+06	5.44453e+06	4.73351e+06	4.51241e+06	4.2298e+06	4.29316e+06	4.11387e+06	4.77888e+06	5.01007e+06	4.48404e+06	4.95162e+06	4.30466e+06	5.00772e+06	3.80315e+06	5.85219e+06	5.75425e+06	3.87012e+06	4.42484e+06	5.71636e+06	5.27388e+06	4.1612e+06	4.68265e+06	4.85278e+06
ACSF3|Q4G176	9.29261e+06	1.00113e+07	8.62422e+06	1.18887e+07	8.2572e+06	7.76517e+06	1.00912e+07	8.35454e+06	8.75423e+06	8.61651e+06	8.46119e+06	7.17505e+06	9.97026e+06	8.09877e+06	8.63697e+06	4.33705e+06	1.33952e+06	1.09917e+07	1.2265e+07	9.05884e+06	9.85012e+06	9.67004e+06	1.21635e+07	1.07931e+07	1.36882e+07	1.09215e+07	7.48967e+06	1.36438e+07	1.19958e+07	1.03577e+07	1.12124e+07	1.19114e+07	1.0241e+07	7.0437e+06	1.18592e+07	1.40118e+07	1.31888e+07	1.30248e+07	9.76512e+06	1.4858e+07	1.23543e+07	9.5489e+06	7.80787e+06	1.20694e+07	9.5223e+06	1.25675e+07	8.51861e+06	1.28511e+07	1.32507e+07
ACSL1|P33121	7.24901e+06	8.5465e+06	7.74793e+06	7.21384e+06	6.24768e+06	5.6126e+06	9.88309e+06	5.71534e+06	8.53901e+06	7.53719e+06	9.51258e+06	8.63083e+06	7.89291e+06	7.25303e+06	7.12316e+06	6.59958e+06	3.39897e+06	9.83448e+06	1.05014e+07	1.12238e+07	1.04781e+07	9.31755e+06	1.19123e+07	9.01439e+06	8.01395e+06	7.72905e+06	1.01156e+07	9.36948e+06	9.6969e+06	8.01159e+06	1.00367e+07	8.73816e+06	1.11963e+07	1.11027e+07	9.69617e+06	8.35809e+06	8.22964e+06	9.32579e+06	1.16544e+07	7.94286e+06	7.93485e+06	1.04585e+07	8.85521e+06	7.7752e+06	1.02019e+07	1.07142e+07	1.17058e+07	9.43128e+06	8.40321e+06
ACSL3|O95573	1.62804e+07	1.67373e+07	1.35989e+07	1.49311e+07	1.57589e+07	1.96891e+07	1.61205e+07	1.75821e+07	1.60415e+07	1.64352e+07	1.73937e+07	1.56449e+07	1.68303e+07	1.50146e+07	1.61306e+07	1.47781e+07	1.81393e+07	1.73149e+07	1.76097e+07	1.50547e+07	1.78245e+07	1.60697e+07	1.82627e+07	1.67567e+07	1.87683e+07	1.8608e+07	1.67258e+07	1.67675e+07	17536969	1.68555e+07	1.61333e+07	1.89273e+07	1.62569e+07	1.94863e+07	1.74341e+07	1.96272e+07	1.97119e+07	18503569	1.60965e+07	2.09769e+07	1.88619e+07	1.89478e+07	1.27695e+07	2.09568e+07	1.58086e+07	1.7835e+07	1.89952e+07	1.74601e+07	1.61191e+07
ACSL4|O60488	4.20285e+06	5.55387e+06	3.54234e+06	3.66879e+06	4.20675e+06	4.30909e+06	5.70692e+06	4.25755e+06	4.9187e+06	3.94146e+06	5.20964e+06	4.06998e+06	3.73852e+06	3.83714e+06	3.65052e+06	3.4917e+06	1.59729e+06	6.39821e+06	6.44045e+06	6.21643e+06	7.99533e+06	5.32578e+06	7.29526e+06	5.28825e+06	5.68945e+06	5.79925e+06	5.40114e+06	7.18881e+06	5.48991e+06	5.45366e+06	7.33705e+06	5.77256e+06	5.87932e+06	5.68563e+06	7.52861e+06	7.98512e+06	6.66086e+06	7.37529e+06	8.57804e+06	6.74836e+06	7.56174e+06	9.25338e+06	6.16908e+06	7.51126e+06	6.6037e+06	8.39372e+06	9.43808e+06	6.6049e+06	6.6197e+06
ACSL5|Q9ULC5	287901	314984	321463	274252	289821	291998	278902	285783	331606	284992	328876	335446	347096	330507	334182	294095	0	468679	454574	470157	411177	657867	437930	466071	432576	447783	574449	608481	588037	435373	434663	441838	364818	0	168292	282896	182997	138183	163982	129228	155569	179766	172456	190219	146724	160815	188917	170946	206879
ACSL6|Q9UKU0	1.76615e+07	1.90913e+07	1.58495e+07	1.9747e+07	1.5125e+07	1.9362e+07	1.92266e+07	1.78521e+07	1.59756e+07	1.84119e+07	2.01595e+07	1.46363e+07	1.55619e+07	1.50197e+07	1.83213e+07	1.90335e+07	1.82546e+07	2.0483e+07	2.08688e+07	1.88538e+07	2.03733e+07	1.8491e+07	2.11017e+07	1.95179e+07	2.24456e+07	2.1188e+07	1.59682e+07	2.16014e+07	1.96391e+07	1.88752e+07	2.15862e+07	2.30569e+07	1.9695e+07	2.21646e+07	1.96818e+07	1.99812e+07	2.2248e+07	20466545	1.98599e+07	2.63581e+07	2.84806e+07	2.16179e+07	2.57128e+07	2.12366e+07	1.55058e+07	2.04151e+07	1.76042e+07	1.81893e+07	1.74185e+07
ACSM5|Q6NUN0	1.29621e+06	1.18873e+06	2.02133e+06	1.33605e+06	1.13393e+06	1.07477e+06	1.20418e+06	1.0344e+06	1.09753e+06	1.56844e+06	1.13474e+06	1.09217e+06	1.06742e+06	1.60176e+06	1.27046e+06	1.39297e+06	1.43193e+06	875998	1.02773e+06	703985	860385	1.10889e+06	735678	975514	793882	760529	1.02745e+06	873860	936121	897134	901909	802934	724951	0	1.15394e+06	1.25425e+06	1.29291e+06	1.00724e+06	1.0421e+06	876694	1.2236e+06	1.87266e+06	1.11003e+06	1.00717e+06	1.31017e+06	1.46592e+06	1.51381e+06	1.17019e+06	1.49668e+06
ACSS1|Q9NUB1	1.45715e+07	1.63701e+07	1.57035e+07	1.93769e+07	1.27181e+07	1.62495e+07	1.52776e+07	1.25582e+07	1.32556e+07	1.32158e+07	1.4205e+07	1.31741e+07	1.7276e+07	1.52422e+07	1.48068e+07	1.57919e+07	2.625e+07	1.21066e+07	1.21684e+07	8.9329e+06	1.40744e+07	1.54119e+07	1.2755e+07	1.26314e+07	1.179e+07	1.22474e+07	1.20474e+07	1.21008e+07	1.22222e+07	1.26855e+07	1.16097e+07	1.11988e+07	1.07045e+07	1.81819e+06	1.31589e+07	1.2622e+07	1.28373e+07	1.35043e+07	1.30541e+07	1.29714e+07	1.72078e+07	1.44386e+07	9.11398e+06	1.28707e+07	1.37435e+07	1.31833e+07	9.13849e+06	1.3531e+07	1.29851e+07
ACSS2|Q9NR19	7.13359e+06	5.76797e+06	8.19201e+06	6.69576e+06	6.94403e+06	6.59008e+06	7.24764e+06	6.20911e+06	7.392e+06	7.78726e+06	6.70864e+06	9.37545e+06	7.25431e+06	6.63842e+06	7.68941e+06	6.9213e+06	5.30354e+06	6.08778e+06	5.87071e+06	6.09664e+06	5.91382e+06	6.64349e+06	6.20118e+06	6.87598e+06	5.42791e+06	6.07177e+06	6.90352e+06	5.60586e+06	7.04156e+06	6.99489e+06	5.75625e+06	6.01465e+06	6.62382e+06	1.01077e+07	5.77424e+06	5.47255e+06	5.92012e+06	6.63541e+06	5.46594e+06	6.26809e+06	5.61037e+06	5.13886e+06	6.50699e+06	5.42803e+06	5.51767e+06	4.64949e+06	4.15007e+06	6.15307e+06	5.61957e+06
ACSS3|Q9H6R3	1.14088e+07	1.29168e+07	1.29274e+07	1.32614e+07	1.0292e+07	1.09138e+07	1.03624e+07	1.16295e+07	1.27855e+07	1.01204e+07	1.09168e+07	1.39813e+07	1.65678e+07	1.30221e+07	1.11397e+07	1.39939e+07	1.60006e+07	1.33711e+07	1.2541e+07	9.96596e+06	1.58916e+07	1.65146e+07	1.32837e+07	1.43627e+07	1.83824e+07	1.47017e+07	1.41347e+07	1.39106e+07	1.53897e+07	1.44893e+07	1.16169e+07	1.22739e+07	1.28926e+07	1.54004e+07	1.40729e+07	9.36509e+06	1.54129e+07	1.34227e+07	1.38989e+07	1.22936e+07	1.70298e+07	1.64403e+07	1.07989e+07	1.19613e+07	1.70509e+07	1.3703e+07	9.52757e+06	1.47611e+07	1.48698e+07
ACTA1|P68133	707421	717706	885811	743008	709877	689939	785496	677750	752479	760091	676943	911414	709397	713519	691022	756389	0	901857	911357	976719	858690	1.33176e+06	895091	787546	1.02555e+06	816344	1.30959e+06	790434	1.07199e+06	755058	1.0766e+06	862326	772077	0	1.55964e+06	1.54712e+06	1.44646e+06	1.32098e+06	1.52119e+06	1.32848e+06	1.57368e+06	1.3681e+06	1.56293e+06	1.3248e+06	1.41446e+06	1.63592e+06	1.56186e+06	1.65112e+06	1.52975e+06
ACTB|P60709	3.24651e+08	3.17014e+08	3.32273e+08	3.14466e+08	3.1398e+08	3.12166e+08	3.65353e+08	3.31253e+08	3.53388e+08	3.27964e+08	3.31955e+08	2.96712e+08	3.20731e+08	3.23116e+08	3.15044e+08	3.16733e+08	4.03161e+08	4.03386e+08	3.80348e+08	4.55688e+08	3.9741e+08	3.79597e+08	4.12132e+08	3.65592e+08	403469739	3.97403e+08	3.83309e+08	3.9686e+08	3.80742e+08	3.46351e+08	4.14665e+08	3.78019e+08	389628243	3.32407e+08	4.84366e+08	4.76492e+08	457213409	4.34666e+08	4.8312e+08	424849376	3.91135e+08	4.79721e+08	3.5756e+08	4.53641e+08	4.57958e+08	4.99118e+08	530217475	4.36607e+08	4.51064e+08
ACTBL2|Q562R1	5.23583e+06	5.62151e+06	5.04709e+06	5.33059e+06	5.17575e+06	5.25436e+06	5.74822e+06	5.58413e+06	5.67597e+06	5.1517e+06	5.46413e+06	5.04965e+06	5.37211e+06	5.59228e+06	5.13434e+06	5.31826e+06	1.21988e+07	4.47801e+06	4.55938e+06	4.79024e+06	4.54782e+06	4.74654e+06	4.8659e+06	4.16622e+06	4.65703e+06	4.03756e+06	4.52571e+06	4.65071e+06	4.30421e+06	3.96137e+06	4.83622e+06	4.45336e+06	4.51969e+06	2.16817e+06	4.74774e+06	4.70788e+06	4.44957e+06	4.51232e+06	4.64605e+06	4.46884e+06	4.03882e+06	4.83964e+06	4.11702e+06	4.58279e+06	4.69162e+06	5.06429e+06	5.22963e+06	4.60092e+06	4.82436e+06
ACTG2|P63267	1.45806e+08	1.44553e+08	1.55563e+08	1.48972e+08	1.40036e+08	1.39529e+08	1.68306e+08	1.52662e+08	1.65551e+08	1.46202e+08	1.50356e+08	1.28294e+08	1.54476e+08	1.47315e+08	1.33735e+08	1.45514e+08	9.91642e+07	9.89657e+07	9.97641e+07	1.14995e+08	9.95264e+07	1.10879e+08	1.07799e+08	9.4591e+07	9.98345e+07	9.98019e+07	110029411	1.07373e+08	9.8489e+07	9.13219e+07	110105690	1.01519e+08	1.09941e+08	8.86512e+07	162737986	1.71075e+08	1.44908e+08	1.52776e+08	1.77318e+08	1.4819e+08	148657020	1.62024e+08	1.21488e+08	1.65512e+08	1.63996e+08	1.7613e+08	1.9393e+08	1.5665e+08	161605262
ACTL6A|O96019	868793	942904	980590	847168	758985	595800	721357	650275	1.03775e+06	912942	769715	1.17925e+06	1.08591e+06	1.05601e+06	826448	853543	0	910847	982432	820375	915293	1.18186e+06	817421	1.10392e+06	825118	805126	1.28463e+06	863106	993421	1.07162e+06	908602	804245	948827	0	920375	766132	839173	906355	792648	770536	749186	856217	953393	756881	1.2697e+06	941403	886601	957106	1.10933e+06
ACTL6B|O94805	3.94356e+06	3.94118e+06	3.08598e+06	3.54045e+06	3.91276e+06	4.617e+06	4.44202e+06	4.5139e+06	3.96467e+06	3.39647e+06	3.84e+06	2.91786e+06	3.93488e+06	2.72111e+06	3.5174e+06	3.30859e+06	2.90164e+06	5.2039e+06	4.90468e+06	3.94562e+06	5.81663e+06	5.11427e+06	5.66397e+06	5.49096e+06	5.8974e+06	6.27691e+06	4.94755e+06	6.07069e+06	6.02269e+06	5.07591e+06	6.54104e+06	6.34302e+06	4.67041e+06	1.92875e+06	4.00437e+06	4.4717e+06	4.7058e+06	4.31544e+06	3.98524e+06	3.08714e+06	2.99899e+06	4.42386e+06	2.54213e+06	4.51772e+06	2.78072e+06	3.49369e+06	3.62679e+06	3.79282e+06	3.61935e+06
ACTN1|P12814	1.00068e+08	7.84553e+07	6.33075e+07	9.25612e+07	1.20127e+08	1.37586e+08	9.94528e+07	1.48214e+08	9.85183e+07	8.87933e+07	8.92151e+07	7.13342e+07	8.61948e+07	7.77939e+07	7.54899e+07	9.19778e+07	1.14372e+08	9.71125e+07	9.84301e+07	1.00185e+08	8.67711e+07	8.45831e+07	1.0525e+08	8.02524e+07	1.21174e+08	1.22344e+08	8.00005e+07	9.87253e+07	9.70819e+07	7.92459e+07	8.95944e+07	1.25525e+08	6.03898e+07	5.8121e+07	8.36716e+07	1.15875e+08	9.19627e+07	9.78638e+07	8.92126e+07	1.00474e+08	5.38007e+07	7.88528e+07	6.06032e+07	1.13876e+08	5.7934e+07	7.66511e+07	109583752	7.61985e+07	8.71571e+07
ACTN2|P35609	2.92572e+07	2.17925e+07	1.54331e+07	3.80235e+07	4.32985e+07	4.2491e+07	2.21268e+07	4.58568e+07	1.98248e+07	5.02615e+07	2.93138e+07	1.89964e+07	2.23577e+07	1.61498e+07	2.63865e+07	2.91828e+07	2.48541e+07	31036959	2.68526e+07	2.31693e+07	2.68935e+07	2.88258e+07	2.91086e+07	2.74839e+07	4.98158e+07	4.4046e+07	2.38143e+07	4.85419e+07	2.65859e+07	2.8917e+07	2.74695e+07	4.05141e+07	1.95174e+07	1.05389e+07	2.63497e+07	3.6651e+07	2.83066e+07	3.72757e+07	2.29548e+07	3.51606e+07	1.02638e+07	3.07896e+07	1.12742e+07	4.02168e+07	1.55667e+07	2.54877e+07	2.28331e+07	2.41859e+07	2.89153e+07
ACTN4|O43707	4.81908e+07	4.28957e+07	5.15367e+07	4.7795e+07	5.01775e+07	5.26806e+07	3.80017e+07	5.28728e+07	4.19961e+07	5.15888e+07	4.14009e+07	5.83285e+07	4.95442e+07	4.1879e+07	4.73955e+07	5.23173e+07	7.72629e+07	5.19542e+07	5.10922e+07	5.18974e+07	4.4626e+07	6.08672e+07	5.08185e+07	5.49295e+07	5.81709e+07	5.67805e+07	5.39217e+07	5.25564e+07	5.46708e+07	5.90644e+07	4.22214e+07	6.02514e+07	4.92992e+07	4.82038e+07	4.56851e+07	4.91425e+07	4.611e+07	5.12556e+07	3.85633e+07	5.57125e+07	3.54572e+07	3.76961e+07	65546151	4.85667e+07	4.34597e+07	4.00648e+07	3.70768e+07	4.66434e+07	4.87431e+07
ACTR10|Q9NZ32	1.25496e+07	1.21013e+07	1.19693e+07	1.24408e+07	1.36891e+07	1.32873e+07	1.16987e+07	1.40575e+07	1.16562e+07	1.38025e+07	1.12514e+07	1.5109e+07	1.16671e+07	1.1831e+07	1.32588e+07	1.40745e+07	1.25608e+07	1.35395e+07	1.31875e+07	1.40304e+07	1.23859e+07	1.25569e+07	1.35485e+07	1.37551e+07	1.46856e+07	1.44871e+07	1.36147e+07	1.23084e+07	1.30684e+07	1.46997e+07	1.08899e+07	1.39233e+07	1.6151e+07	1.52182e+07	1.12659e+07	1.21536e+07	1.16148e+07	1.24174e+07	1.08417e+07	1.19726e+07	1.31661e+07	1.03695e+07	1.39577e+07	1.11076e+07	1.14685e+07	9.87775e+06	1.11534e+07	1.27069e+07	1.10225e+07
ACTR1A|P61163	2.36115e+07	2.21095e+07	21730763	2.3569e+07	2.44244e+07	2.32846e+07	2.14453e+07	2.47419e+07	2.12053e+07	2.40875e+07	2.12315e+07	2.54336e+07	2.1598e+07	2.2158e+07	2.3732e+07	2.54912e+07	1.05212e+07	3.77215e+07	3.69265e+07	3.8571e+07	3.20825e+07	3.3506e+07	3.66665e+07	3.80634e+07	4.08751e+07	4.00009e+07	3.7156e+07	3.54172e+07	3.52254e+07	4.0168e+07	3.00408e+07	3.71402e+07	4.23635e+07	4.50481e+07	2.87811e+07	2.97262e+07	2.98719e+07	3.08309e+07	2.71026e+07	2.98721e+07	3.35657e+07	2.6347e+07	3.57432e+07	2.84918e+07	2.87466e+07	2.49551e+07	2.84732e+07	3.01338e+07	2.83777e+07
ACTR1B|P42025	6.56258e+06	6.69414e+06	6.58899e+06	7.27961e+06	6.87989e+06	7.52493e+06	6.04638e+06	7.34487e+06	6.31385e+06	7.58688e+06	5.75894e+06	7.03022e+06	6.48625e+06	5.95076e+06	6.57758e+06	6.89491e+06	0	7.01255e+06	7.85727e+06	7.19451e+06	6.26613e+06	6.32751e+06	6.88063e+06	6.83871e+06	7.63978e+06	7.8672e+06	6.52486e+06	6.01282e+06	7.23103e+06	7.14881e+06	6.30853e+06	7.89384e+06	7.47488e+06	1.60017e+06	5.73329e+06	6.70109e+06	6.02499e+06	6.74576e+06	5.33716e+06	7.00341e+06	6.52498e+06	5.36205e+06	6.13183e+06	4.74716e+06	5.4822e+06	4.57205e+06	5.40432e+06	6.19852e+06	5.10824e+06
ACTR2|P61160	40473619	4.49803e+07	3.58067e+07	3.64357e+07	3.96558e+07	3.72024e+07	5.39402e+07	4.07058e+07	4.90354e+07	3.54378e+07	4.69569e+07	3.49127e+07	3.58943e+07	4.00061e+07	3.96933e+07	3.64923e+07	2.60611e+07	3.6452e+07	3.79949e+07	4.77477e+07	4.20688e+07	3.15742e+07	4.67772e+07	3.18883e+07	3.59583e+07	3.40523e+07	3.15312e+07	3.82916e+07	3.302e+07	2.89075e+07	4.10795e+07	3.36474e+07	3.7683e+07	3.50095e+07	3.82048e+07	3.59687e+07	3.4757e+07	3.34151e+07	4.6851e+07	3.42688e+07	3.07101e+07	4.14348e+07	2.74676e+07	3.66126e+07	3.50628e+07	4.40017e+07	4.39934e+07	3.37727e+07	3.48555e+07
ACTR3|P61158	4.04457e+07	4.66691e+07	3.76858e+07	3.74597e+07	3.78516e+07	3.57842e+07	5.38808e+07	3.87799e+07	4.92214e+07	3.5079e+07	4.66103e+07	3.59941e+07	3.72166e+07	4.27603e+07	3.92542e+07	3.63341e+07	5.06977e+07	4.48304e+07	4.58415e+07	5.77373e+07	5.00462e+07	3.84528e+07	5.52169e+07	4.04705e+07	4.30736e+07	3.95234e+07	3.85445e+07	4.43085e+07	4.02087e+07	3.55583e+07	5.07824e+07	4.12248e+07	4.45154e+07	3.4129e+07	38880084	3.55649e+07	3.35944e+07	3.26288e+07	4.84536e+07	3.30055e+07	3.055e+07	4.26462e+07	2.9311e+07	3.54699e+07	3.76404e+07	4.44844e+07	4.70019e+07	3.49515e+07	3.62613e+07
ACTR3B|Q9P1U1	1.3208e+07	1.25427e+07	9.31386e+06	1.28489e+07	1.5049e+07	1.53723e+07	1.7755e+07	1.63865e+07	1.42422e+07	1.2091e+07	1.50926e+07	9.32856e+06	1.02164e+07	1.05159e+07	1.3531e+07	1.27061e+07	1.22355e+07	1.23361e+07	1.28012e+07	1.86421e+07	1.33807e+07	9.83382e+06	1.58091e+07	1.04286e+07	1.35046e+07	1.31045e+07	8.88396e+06	1.45391e+07	1.16623e+07	9.18499e+06	1.1456e+07	1.33648e+07	1.4671e+07	10748890	1.09816e+07	1.31047e+07	1.07276e+07	1.06698e+07	1.41404e+07	1.21723e+07	7.91635e+06	1.14883e+07	5.72259e+06	1.27421e+07	7.47265e+06	1.16409e+07	1.09572e+07	9.59561e+06	1.00948e+07
ACTR5|Q9H9F9	160364	197093	194242	203942	129591	143517	139226	130807	126961	105488	133993	128227	146184	112778	129769	110989	0	177913	183842	143949	177015	187460	163177	181808	245031	207313	187158	199177	173159	174285	195510	193942	159679	0	97074.8	90730	107660	133686	105085	97871.9	82768.3	90993.9	122392	114255	105776	87221.5	83142.5	128545	127866
ACTR6|Q9GZN1	248431	316780	282945	293757	221345	212354	226806	235641	239912	223233	272842	244910	259336	225648	265354	229260	0	232753	249831	269189	279467	239325	240495	252081	212921	252883	236152	245062	268676	247327	263123	248607	212481	0	118738	132886	134502	115931	132886	135042	110280	122675	124231	124395	126963	121097	125698	135121	127806
ACTR8|Q9H981	121292	119479	128977	126882	110848	95907.1	124138	100147	135658	121011	89282.1	144343	154578	120772	106144	109500	0	247423	238041	211991	269062	285935	228694	288183	220546	236059	297816	234815	264065	272012	260060	253341	215745	0	300094	306838	302409	360781	281523	263059	277567	304084	336059	299208	265903	259268	316512	296274	292518
ACVR1|Q04771	1.52682e+06	2.28332e+06	1.33801e+06	1.17482e+06	1.21407e+06	988216	1.93303e+06	1.22617e+06	2.29946e+06	1.37322e+06	2.75444e+06	1.56997e+06	1.27441e+06	2.47188e+06	1.22375e+06	1.30675e+06	1.96663e+06	1.06061e+06	1.26246e+06	1.31962e+06	1.75421e+06	789845	1.59406e+06	821482	837490	783418	838412	851121	830719	798026	1.21629e+06	777382	879033	0	1.63721e+06	1.31481e+06	1.26426e+06	1.2233e+06	2.3699e+06	1.36253e+06	1.31616e+06	2.84337e+06	1.24162e+06	1.33124e+06	2.07379e+06	2.75661e+06	3.97769e+06	1.33413e+06	1.34758e+06
ACVR1B|P36896	411540	404128	311524	467168	417051	432312	412593	493474	401684	344252	432100	380267	373258	446954	390183	412942	0	439668	446345	498451	449058	413428	488940	380407	457821	472331	443617	468286	443813	447570	427834	423634	425209	0	834281	854915	937102	821072	838316	1.06458e+06	630747	816808	643252	909522	741339	831536	691493	895578	932222
ACVR1C|Q8NER5	623514	999924	479688	449701	476900	430737	986469	559742	1.13951e+06	575806	1.48515e+06	445979	401956	1.28644e+06	418096	374777	0	317267	371202	241698	689308	156191	666790	219416	234776	205375	167514	270961	229398	194741	457992	227932	214886	0	661393	555944	576228	539752	830263	483013	468032	1.03546e+06	448863	613508	795373	988420	1.28711e+06	565629	688378
ACVR2A|P27037	491882	347817	369479	749272	632495	672394	326060	629564	282016	456206	346821	311803	433102	266309	560096	593125	0	283775	317159	227249	190196	378151	234371	382050	425464	411066	286722	508119	355085	316152	232298	342254	234118	0	391062	477034	425965	518503	263447	391121	460734	260146	273172	494842	206166	245278	189450	350667	430486
ACY1|Q03154	5.10842e+06	4.24788e+06	5.91993e+06	4.89105e+06	4.53882e+06	4.28032e+06	4.90214e+06	4.62196e+06	6.6696e+06	6.02109e+06	5.25347e+06	5.86655e+06	6.67235e+06	7.00372e+06	4.50265e+06	4.84221e+06	0	3.63193e+06	3.97697e+06	2.30982e+06	3.88927e+06	3.89114e+06	3.15078e+06	3.70448e+06	3.54952e+06	3.21879e+06	3.84998e+06	3.85607e+06	3.80621e+06	3.48271e+06	3.59887e+06	3.47097e+06	3.16109e+06	0	4.68215e+06	4.04223e+06	3.69076e+06	4.22663e+06	4.29163e+06	4.08487e+06	4.87495e+06	5.38187e+06	6.09138e+06	3.52032e+06	5.76408e+06	5.53626e+06	5.91916e+06	4.43652e+06	4.91389e+06
ACY3|Q96HD9	2.79252e+06	2.20206e+06	2.26358e+06	3.45419e+06	2.84998e+06	3.28256e+06	2.74611e+06	2.90614e+06	2.05407e+06	2.70045e+06	2.89851e+06	3.61048e+06	3.08338e+06	2.50826e+06	3.31571e+06	3.0087e+06	7.18199e+06	1.93831e+06	1.77015e+06	1.83848e+06	2.06433e+06	2.26757e+06	1.58721e+06	2.03819e+06	1.91385e+06	1.90459e+06	1.79905e+06	1.96514e+06	1.70191e+06	2.29212e+06	2.06986e+06	1.88218e+06	2.17631e+06	0	2.29133e+06	2.39045e+06	2.34531e+06	2.46369e+06	2.19579e+06	2.2035e+06	2.48286e+06	2.2248e+06	1.7622e+06	2.38342e+06	2.00817e+06	2.34297e+06	2.17789e+06	2.41567e+06	2.28922e+06
ACYP1|P07311	6.34958e+06	4.90099e+06	4.99461e+06	7.24664e+06	7.12798e+06	8.90281e+06	5.45154e+06	6.85905e+06	4.58111e+06	5.35287e+06	5.6263e+06	5.39666e+06	3.36458e+06	3.68258e+06	7.17402e+06	7.31015e+06	7.89181e+06	6.95781e+06	6.83982e+06	6.31771e+06	5.2635e+06	7.10516e+06	5.41801e+06	7.78967e+06	7.72665e+06	7.30372e+06	6.72754e+06	8.59972e+06	6.86977e+06	6.92374e+06	6.38172e+06	7.78957e+06	5.94352e+06	2.43047e+06	7.892e+06	8.93395e+06	8.37367e+06	8.65261e+06	6.94477e+06	9.56179e+06	9.90882e+06	7.36221e+06	4.85533e+06	1.01597e+07	5.85392e+06	7.6481e+06	5.26389e+06	7.76789e+06	8.90301e+06
ACYP2|P14621	2.46634e+07	3.07094e+07	4.11759e+07	2.40678e+07	2.1994e+07	1.53022e+07	2.42112e+07	1.4195e+07	3.50011e+07	2.96208e+07	2.38989e+07	2.89366e+07	2.82466e+07	3.7927e+07	2.15193e+07	2.26181e+07	2.5698e+07	2.15579e+07	2.47413e+07	2.14156e+07	2.24431e+07	2.41651e+07	1.68626e+07	2.02298e+07	1.63341e+07	1.69511e+07	2.56595e+07	1.84473e+07	1.93766e+07	2.22155e+07	1.63593e+07	1.79704e+07	2.00853e+07	2.43717e+07	3.0321e+07	2.14588e+07	2.42357e+07	2.3035e+07	3.14463e+07	2.26921e+07	4.23173e+07	3.51813e+07	5.21744e+07	2.0927e+07	5.50371e+07	4.33626e+07	3.17415e+07	3.02315e+07	3.13287e+07
ADA|P00813	2.58733e+06	1.84625e+06	3.37345e+06	3.04355e+06	2.61212e+06	2.11881e+06	2.30324e+06	3.22081e+06	2.27243e+06	3.67251e+06	2.26005e+06	4.51927e+06	1.92964e+06	2.88387e+06	3.06164e+06	2.35614e+06	0	2.75348e+06	2.97075e+06	3.52366e+06	1.9351e+06	2.48097e+06	3.40423e+06	3.24726e+06	3.0572e+06	3.42636e+06	2.75339e+06	2.58365e+06	1.99892e+06	3.40374e+06	1.6488e+06	2.48033e+06	4.4199e+06	0	1.9476e+06	1.83182e+06	1.95465e+06	2.66166e+06	2.003e+06	2.05581e+06	1.00427e+06	1.20751e+06	1.92374e+06	1.47919e+06	2.01779e+06	1.49595e+06	1.43952e+06	2.28581e+06	2.71198e+06
ADA2|Q9NZK5	194942	173182	318140	242453	202009	168613	216993	158190	195501	223044	147673	216092	215422	177727	147609	170435	0	156471	148977	171929	141139	166229	127953	186859	116502	143011	237115	148299	148605	150769	117902	152068	118318	0	152569	145147	97453.8	167205	98520.5	98945.1	101037	115860	122518	100398	141589	118714	250204	152428	150347
ADAL|Q6DHV7	193370	190634	200491	187418	187773	182180	177696	167959	190542	181697	156076	180483	207374	199541	181836	173831	0	163235	159915	145684	163526	173047	166623	191186	185225	164904	203880	170435	156669	174107	177380	163100	139740	0	213619	228980	185232	228184	234944	213203	212773	233889	241119	217919	258342	225157	270015	229378	196315
ADAM10|O14672	1.35217e+07	1.07115e+07	2.33368e+07	1.18077e+07	1.69832e+07	9.14143e+06	1.00891e+07	9.29328e+06	1.17486e+07	1.58431e+07	7.92585e+06	2.09436e+07	1.22656e+07	1.22671e+07	1.7033e+07	1.36513e+07	1.24152e+07	1.40811e+07	1.33919e+07	1.34391e+07	1.207e+07	1.67925e+07	1.34825e+07	2.13601e+07	1.37779e+07	1.39473e+07	2.02466e+07	1.07196e+07	1.3765e+07	2.31314e+07	1.08374e+07	1.17577e+07	1.8971e+07	3.23676e+07	1.16839e+07	9.70974e+06	1.00716e+07	1.34047e+07	9.34554e+06	1.07294e+07	1.01067e+07	7.93437e+06	1.85455e+07	7.8821e+06	1.50991e+07	8.27008e+06	1.21327e+07	1.49165e+07	1.1528e+07
ADAM11|O75078	2.64684e+06	2.34284e+06	2.51391e+06	2.81176e+06	3.01351e+06	3.13653e+06	2.76225e+06	3.14311e+06	2.4198e+06	1.90484e+06	2.5863e+06	2.28284e+06	2.17646e+06	2.62158e+06	2.97821e+06	2.85441e+06	1.38636e+06	2.92103e+06	2.88623e+06	3.44857e+06	2.76845e+06	2.44758e+06	3.75254e+06	2.48227e+06	3.64026e+06	3.11974e+06	2.29177e+06	2.76527e+06	2.45433e+06	2.85636e+06	2.73447e+06	3.1881e+06	3.60629e+06	2.2931e+06	5.31749e+06	5.6377e+06	5.23103e+06	5.59425e+06	6.57757e+06	6.20595e+06	5.74299e+06	6.00193e+06	4.26249e+06	5.87526e+06	4.8983e+06	4.92983e+06	5.30471e+06	5.14903e+06	5.008e+06
ADAM15|Q13444	383347	342540	513323	373964	369423	376962	321890	384147	328230	403965	306043	352804	332167	436286	378864	290791	0	651230	719421	680954	661395	761996	634449	827816	816216	784924	866639	726214	672706	828807	585012	660393	767270	4.74167e+06	316755	353810	313332	327251	305012	322311	328273	347987	366412	332113	346437	284955	359925	247344	304409
ADAM17|P78536	1.71943e+06	1.96898e+06	1.89275e+06	1.78178e+06	1.57382e+06	1.4439e+06	1.7061e+06	1.63206e+06	1.96576e+06	1.86183e+06	1.98612e+06	1.89576e+06	2.29382e+06	1.91259e+06	1.65939e+06	1.75923e+06	1.92575e+06	1.77213e+06	1.82573e+06	1.5936e+06	1.88126e+06	1.92155e+06	1.80834e+06	1.7602e+06	1.83335e+06	1.67026e+06	2.08238e+06	2.11649e+06	1.89956e+06	1.72354e+06	1.8892e+06	1.60024e+06	1.57565e+06	0	1.35968e+06	1.22763e+06	1.14745e+06	1.20725e+06	1.31504e+06	1.14482e+06	1.25094e+06	1.49409e+06	1.08646e+06	1.13804e+06	1.54075e+06	1.64228e+06	1.39474e+06	1.31183e+06	1.37842e+06
ADAM22|Q9P0K1	1.68802e+07	1.35091e+07	1.41957e+07	1.80948e+07	1.88714e+07	2.09361e+07	1.53949e+07	1.86557e+07	1.31084e+07	1.60376e+07	1.30025e+07	1.66995e+07	1.49278e+07	1.50506e+07	2.01439e+07	1.76739e+07	1.12633e+07	1.75123e+07	1.76451e+07	1.92445e+07	1.3784e+07	1.58955e+07	1.59877e+07	1.99561e+07	1.86673e+07	2.18376e+07	1.55879e+07	1.38829e+07	1.88054e+07	2.20217e+07	1.61926e+07	2.24105e+07	2.04528e+07	2.14083e+07	1.84856e+07	1.99561e+07	2.3376e+07	2.25422e+07	1.68031e+07	3.0579e+07	1.83683e+07	1.4497e+07	2.50347e+07	2.50187e+07	1.49297e+07	1.4489e+07	1.48708e+07	1.94706e+07	1.72053e+07
ADAM23|O75077	8.41437e+06	5.62081e+06	6.18258e+06	9.37467e+06	1.03062e+07	1.06841e+07	6.31121e+06	9.42066e+06	5.23466e+06	9.49504e+06	5.60697e+06	8.63779e+06	7.08426e+06	6.48408e+06	9.36766e+06	9.70294e+06	7.45631e+06	8.59194e+06	8.34255e+06	8.15227e+06	5.30095e+06	7.74353e+06	7.16689e+06	9.82378e+06	1.00877e+07	1.05929e+07	7.92565e+06	6.29615e+06	8.75171e+06	1.18238e+07	5.97878e+06	1.17696e+07	1.01067e+07	7.21991e+06	8.84175e+06	9.80743e+06	1.09154e+07	1.1653e+07	7.01849e+06	1.49092e+07	1.2691e+07	6.08986e+06	1.59128e+07	1.20173e+07	6.74279e+06	6.03092e+06	6.52725e+06	9.55665e+06	8.73089e+06
ADAM28|Q9UKQ2	26341.6	26587.3	31731.8	29312.9	31322.3	17847.7	20945	20339.2	47134.3	27159.4	32561.4	45451.5	39468.2	35148.7	21749	18653.6	0	24828.9	29905.6	19447	19715.3	29201.5	34202.1	19677.1	20470.4	16723.9	44277.8	31152.6	36211.6	19817.3	18449.5	20543.9	16500.7	0	22194.9	14924.1	10999.6	26666.9	22514.5	8009.5	17423.8	22182.9	20142.3	11650.2	25700.9	28828.4	30591.2	22512.7	23197.9
ADAM32|Q8TC27	0	0	0	0	0	0	0	0	0	0	0	0	0	0	0	0	0	63836.6	70664.7	54146.9	70497.1	54037.5	60714.9	58151.2	61890.1	45206.9	54502.5	60802.1	53509.7	65407.1	66914.9	64429.1	66006.5	0	44577.3	38766.2	40109.7	48411.4	49240.3	41993.7	55144	40336.2	68505.5	52498.3	53302.1	43131.1	47056	42504.3	49918.1
ADAM9|Q13443	2.23513e+06	2.33318e+06	2.36045e+06	2.2029e+06	2.30976e+06	2.22391e+06	2.18819e+06	2.13716e+06	2.23678e+06	2.34347e+06	2.29443e+06	2.72877e+06	2.12718e+06	2.48255e+06	2.24568e+06	2.20897e+06	0	2.00504e+06	2.27262e+06	1.80454e+06	2.20441e+06	2.0655e+06	2.0928e+06	2.02034e+06	2.11994e+06	2.05621e+06	2.18201e+06	2.15594e+06	2.02465e+06	2.09248e+06	2.17265e+06	1.88751e+06	2.00308e+06	2.11031e+06	3.03144e+06	2.99341e+06	2.61699e+06	3.18965e+06	3.29141e+06	3.01073e+06	2.83249e+06	3.0996e+06	9.74018e+06	2.96762e+06	3.25823e+06	3.01052e+06	2.37584e+06	2.78273e+06	2.71544e+06
ADAMTS1|Q9UHI8	53741	93076.5	50673.9	60067.7	48707.4	58135.4	53236.5	42844.5	58371.4	38162.7	67453.7	60147.2	52324.9	42053.9	52583	57668.7	0	26308.6	33310.3	26599.1	32524.3	26593.3	28289.6	25741	28600.6	28355.9	30735.5	19851.2	30857	22811.4	29561	28118.7	37451.5	0	30858.1	42790.7	30847.5	53782.3	31743.1	38670.2	41959.5	31343.7	27807.4	41629.2	27018.8	29643.1	32551.7	40384.5	31195.7
ADAMTS17|Q8TE56	349013	355988	341029	359213	432715	308705	238528	319723	239305	502550	224566	468467	375704	260259	507619	437762	0	219393	172900	184310	108406	241898	126188	354907	285698	192549	265821	132925	166670	348671	134379	179862	302645	0	153909	126877	148894	167251	66046.3	168711	189789	83603.9	427592	145323	111367	62789.3	79024.7	214849	154972
ADAMTS4|O75173	53700.2	50957.3	85943.1	41846.5	85780.2	55851.6	47209	40029.6	49876	113926	26200.4	110238	54657.9	68494	117788	82428.1	0	82369.6	60407.7	120365	54512.3	96468.9	109413	147668	74383.6	90636.3	125910	55171.1	74866.8	116393	52049.7	79042.5	144117	0	83706.9	99610.6	95675.2	144763	74692.4	72119.4	123694	78236.7	224967	70343.2	103798	55932.6	90884.1	98701.5	79762.6
ADAMTSL1|Q8N6G6	0	0	0	0	0	0	0	0	0	0	0	0	0	0	0	0	0	13735.6	12996.3	21496	20562	22376.6	19672.7	14405.6	25448.3	15394.4	16802.5	22593.3	14264.8	15009.2	12424.5	14484.4	15552.9	0	0	0	0	0	0	0	0	0	0	0	0	0	0	0	0
ADAMTSL3|P82987	127776	128268	163557	146718	113286	109744	113616	110315	106711	121857	110290	151247	287988	133022	150960	122821	0	47700.1	25467.3	27239.4	24307.5	162922	23703.1	29879.7	19118.3	25766	129462	34421.9	51267.8	15042	24767.7	25113.4	22358.8	0	41841.5	16033.3	20695.8	12764.6	26449.8	26473.2	36928.3	29553.7	157429	22969.7	42070.2	43519.3	21542.3	26282.8	39321.4
ADAP1|O75689	1.81587e+07	1.58647e+07	1.49469e+07	1.7294e+07	2.13251e+07	2.05689e+07	1.60962e+07	2.03861e+07	1.48969e+07	1.67332e+07	1.69793e+07	1.9327e+07	1.40516e+07	1.62461e+07	2.11288e+07	1.9245e+07	2.90098e+07	1.63786e+07	1.59534e+07	1.99726e+07	1.46388e+07	1.52563e+07	1.63076e+07	1.69102e+07	1.79725e+07	1.8882e+07	1.63935e+07	1.45235e+07	1.86063e+07	1.82341e+07	1.4427e+07	1.7786e+07	1.84808e+07	2.33431e+07	1.88379e+07	2.01024e+07	2.10228e+07	2.0245e+07	1.69379e+07	1.93914e+07	2.01845e+07	1.71761e+07	1.95133e+07	2.22182e+07	1.61766e+07	1.83374e+07	1.6242e+07	1.91791e+07	1.98988e+07
ADAP2|Q9NPF8	66612.8	77125.6	93083.2	63859	68336.9	50516.5	64452.8	54653.9	90301.8	68329	64077.6	76825	73085.8	100139	54746.6	52298	0	0	0	0	0	0	0	0	0	0	0	0	0	0	0	0	0	0	159525	178635	161505	144161	154399	171958	168040	164101	111568	189215	135108	147650	158499	165031	154341
ADAR|P55265	1.69077e+07	1.75367e+07	1.52668e+07	1.60447e+07	1.63678e+07	2.08835e+07	1.68057e+07	1.81456e+07	1.70837e+07	1.69928e+07	1.5806e+07	1.60392e+07	1.92269e+07	1.45125e+07	1.44686e+07	1.43868e+07	1.86656e+07	1.49715e+07	1.39593e+07	1.24081e+07	1.58865e+07	1.50973e+07	1.39714e+07	15553197	1.48933e+07	1.65851e+07	1.50329e+07	1.60499e+07	1.63917e+07	1.4584e+07	1.66036e+07	1.63549e+07	1.36707e+07	2.09608e+07	1.96349e+07	2.27389e+07	2.28514e+07	2.19193e+07	1.84476e+07	2.0366e+07	1.67672e+07	1.96454e+07	1.19538e+07	2.23499e+07	1.61083e+07	1.79269e+07	2.08676e+07	2.09498e+07	1.92535e+07
ADARB1|P78563	830970	989681	763341	902554	790976	959360	918320	866060	852712	747639	829365	666603	910672	676401	806095	757021	0	851904	979858	629877	1.05536e+06	769358	861317	903772	924192	950467	811030	777373	1.07691e+06	834093	1.2726e+06	959716	686412	0	548850	581693	609623	521735	491931	524791	571121	543526	326064	574724	453101	483121	485371	491622	488706
ADARB2|Q9NS39	167804	96652.4	179310	71634.6	242351	82167.1	86833.5	105312	84409.6	91418.2	60945.5	745499	72558.2	111423	298707	87377.2	0	NA	NA	NA	NA	NA	NA	NA	NA	NA	NA	NA	NA	NA	NA	NA	NA	NA	NA	NA	NA	NA	NA	NA	NA	NA	NA	NA	NA	NA	NA	NA	NA
ADAT3|Q96EY9	NA	NA	NA	NA	NA	NA	NA	NA	NA	NA	NA	NA	NA	NA	NA	NA	NA	36547.8	41116.3	26601	31056.9	42238.4	31972.7	41658.4	28548.6	31376.6	47548.4	34535	44023	38937.9	32020.2	26102.9	30159.7	0	NA	NA	NA	NA	NA	NA	NA	NA	NA	NA	NA	NA	NA	NA	NA
ADCK1|Q86TW2	270229	292108	349240	357632	275906	239091	250406	255723	244083	263572	236342	204337	326497	268516	250073	263390	0	1.18916e+06	1.16547e+06	1.16211e+06	1.31112e+06	1.29471e+06	1.2306e+06	1.25558e+06	1.57878e+06	1.26971e+06	1.07308e+06	1.67342e+06	1.542e+06	1.25867e+06	997844	1.39754e+06	1.18549e+06	2.07183e+06	1.65542e+06	1.81083e+06	1.57348e+06	1.78676e+06	1.47567e+06	1.91205e+06	1.4857e+06	1.89175e+06	1.63463e+06	1.8366e+06	1.46385e+06	1.44688e+06	1.78752e+06	1.68624e+06	1.43807e+06
ADCK5|Q3MIX3	751850	726897	545249	729363	837412	811114	768478	987640	718709	757965	739397	755731	709651	681794	885440	796280	0	1.07765e+06	1.00294e+06	1.0895e+06	982080	1.07936e+06	1.01298e+06	1.03289e+06	1.19235e+06	1.05361e+06	984637	1.04561e+06	1.0646e+06	1.07121e+06	1.02716e+06	1.14866e+06	1.12275e+06	0	922819	1.03787e+06	852024	884549	807904	910718	948765	880765	852285	986423	666789	783829	893286	852661	784918
ADCY1|Q08828	5.46529e+06	4.56941e+06	4.38651e+06	6.49997e+06	6.48127e+06	8.31905e+06	5.05219e+06	6.88422e+06	3.9886e+06	5.60697e+06	3.99185e+06	3.81223e+06	4.55214e+06	4.31956e+06	6.49662e+06	6.47643e+06	3.77829e+06	5.63592e+06	5.60183e+06	5.06383e+06	4.6216e+06	6.40133e+06	5.22366e+06	6.03442e+06	6.0967e+06	6.00142e+06	5.3711e+06	5.01252e+06	6.12338e+06	6.0554e+06	5.55367e+06	6.65478e+06	5.72907e+06	7.07546e+06	4.70132e+06	6.06684e+06	5.76776e+06	5.58635e+06	4.281e+06	6.33727e+06	6.21754e+06	4.07139e+06	3.64864e+06	6.77168e+06	3.57415e+06	3.51322e+06	3.9164e+06	4.82016e+06	4.26377e+06
ADCY2|Q08462	7.02753e+06	6.01139e+06	8.38832e+06	9.0346e+06	6.44057e+06	8.37959e+06	6.55062e+06	7.32899e+06	6.51462e+06	5.52223e+06	5.27486e+06	4.45936e+06	7.29389e+06	5.67606e+06	6.79106e+06	6.65202e+06	6.9682e+06	8.29919e+06	7.67879e+06	7.54243e+06	7.26746e+06	8.59577e+06	8.61029e+06	7.6557e+06	1.0104e+07	9.15663e+06	7.51993e+06	9.77254e+06	8.68748e+06	7.17378e+06	6.92618e+06	9.23908e+06	7.59494e+06	4.70467e+06	8.13125e+06	9.84269e+06	8.78155e+06	9.74055e+06	8.55575e+06	7.93488e+06	6.0216e+06	7.67714e+06	5.28582e+06	8.93129e+06	6.77157e+06	7.64841e+06	8.32729e+06	8.02176e+06	8.18007e+06
ADCY3|O60266	1.94281e+06	1.84612e+06	2.21002e+06	1.81917e+06	1.9837e+06	2.06395e+06	2.01741e+06	1.952e+06	1.81583e+06	2.65166e+06	1.61524e+06	1.44266e+06	2.53997e+06	1.86512e+06	1.98442e+06	1.66368e+06	2.14284e+06	1.76359e+06	1.74746e+06	1.32912e+06	2.04832e+06	2.14833e+06	2.09839e+06	1.81692e+06	1.93264e+06	1.85466e+06	1.8044e+06	1.8012e+06	1.90304e+06	1.66418e+06	2.04405e+06	1.92884e+06	1.767e+06	0	2.1508e+06	2.46766e+06	2.28224e+06	2.34239e+06	2.02381e+06	1.7753e+06	2.37472e+06	2.51454e+06	2.09396e+06	2.08882e+06	1.82589e+06	1.87453e+06	2.93773e+06	1.88459e+06	1.969e+06
ADCY5|O95622	5.66121e+06	4.45248e+06	5.85037e+06	6.97235e+06	6.23635e+06	6.7229e+06	4.69683e+06	6.20278e+06	4.35783e+06	1.7984e+07	4.81438e+06	4.70752e+06	5.85022e+06	4.33061e+06	5.81217e+06	6.01598e+06	1.60813e+06	5.12717e+06	4.84164e+06	4.6599e+06	3.71257e+06	5.65291e+06	4.58013e+06	5.45982e+06	5.85564e+06	5.69575e+06	5.008e+06	6.59246e+06	5.3868e+06	5.12016e+06	4.10809e+06	5.42956e+06	4.72614e+06	4.70019e+06	4.06386e+06	4.6372e+06	4.56404e+06	4.6821e+06	3.25743e+06	4.55119e+06	4.10625e+06	3.4537e+06	3.55711e+06	4.43694e+06	2.85875e+06	3.57525e+06	3.47867e+06	4.36521e+06	4.06288e+06
ADCY6|O43306	405991	447311	406968	454029	434484	450366	451417	464279	489740	370343	521752	345189	465119	383459	392398	395214	0	603922	673723	539619	714813	681943	743513	628379	702723	616529	610995	774476	695359	652126	705188	644522	536928	0	545506	598320	546291	536483	597757	582544	488752	602849	477700	578195	485385	587873	626795	525116	580103
ADCY7|P51828	0	0	0	0	0	0	0	0	0	0	0	0	0	0	0	0	0	65893.7	69369.5	62180.1	68134.1	85806.7	65949.7	68282.2	80693.9	79494.9	68293.1	63191.8	59798.6	67671.7	76611.4	76461.4	61848	0	34545.6	33823.5	26437.2	44399.5	32098.7	35047.9	37474.9	29931.3	35933.8	33632.2	26027.5	29703.8	35306.3	28421.8	31812.5
ADCY8|P40145	4.91291e+06	6.2731e+06	6.42556e+06	6.05238e+06	4.01911e+06	3.86635e+06	5.47235e+06	3.90234e+06	5.67844e+06	4.9188e+06	5.1633e+06	3.86342e+06	5.69455e+06	6.98858e+06	4.7692e+06	4.93027e+06	0	4.79744e+06	4.57372e+06	4.62756e+06	5.55445e+06	5.75989e+06	4.48472e+06	4.78647e+06	3.74221e+06	3.38026e+06	5.17533e+06	5.23025e+06	4.06686e+06	3.71248e+06	4.42998e+06	3.60512e+06	4.22966e+06	6.09504e+06	5.09015e+06	4.26567e+06	3.96102e+06	3.81796e+06	5.48285e+06	4.25378e+06	7.70272e+06	6.18858e+06	4.79167e+06	3.70522e+06	6.38752e+06	6.4638e+06	6.23904e+06	4.58419e+06	5.08555e+06
ADCY9|O60503	7.6763e+06	8.04089e+06	6.65649e+06	7.46115e+06	7.4245e+06	8.90276e+06	9.18491e+06	8.18983e+06	7.80471e+06	1.00208e+07	8.85147e+06	6.58054e+06	6.9235e+06	8.08264e+06	7.87281e+06	7.07422e+06	8.09949e+06	6.72064e+06	7.07787e+06	9.44425e+06	6.85005e+06	5.27026e+06	7.91281e+06	5.64645e+06	7.09728e+06	6.3113e+06	5.27132e+06	5.62623e+06	6.38395e+06	5.92704e+06	7.21645e+06	7.31296e+06	7.05584e+06	2.31797e+06	6.19156e+06	6.76214e+06	6.52648e+06	6.22051e+06	7.29141e+06	7.76533e+06	6.91503e+06	6.22492e+06	5.90631e+06	7.44617e+06	5.21582e+06	6.11588e+06	7.04028e+06	5.23583e+06	5.43373e+06
ADCYAP1|P18509	476000	433081	1.00187e+06	523260	524401	587967	387791	617826	459706	1.10807e+06	650567	343880	696765	528662	804579	413179	0	294032	235511	206694	256233	395264	210524	558288	279878	282267	281097	441798	251097	272679	287679	285141	224916	0	528377	537375	565685	430436	463766	375721	445440	525992	573998	390870	774740	566445	510487	481577	546804
ADCYAP1R1|P41586	3.48908e+06	4.06427e+06	3.87637e+06	4.60282e+06	3.03604e+06	3.18561e+06	3.54923e+06	3.15706e+06	4.30802e+06	3.59073e+06	3.76276e+06	2.56329e+06	4.01652e+06	4.13218e+06	2.84122e+06	3.2598e+06	2.4759e+06	4.34688e+06	3.94339e+06	3.72461e+06	4.558e+06	5.23309e+06	3.74652e+06	5.39973e+06	3.80189e+06	3.56915e+06	5.24803e+06	5.44981e+06	5.17286e+06	3.674e+06	5.08496e+06	3.74779e+06	2.89571e+06	5.18126e+06	2.46735e+06	2.46289e+06	2.25831e+06	2.10585e+06	2.63572e+06	2.05536e+06	2.12422e+06	2.9309e+06	1.9494e+06	2.1399e+06	2.89242e+06	2.93599e+06	2.04986e+06	2.4172e+06	2.4608e+06
ADD1|P35611	6.22293e+07	6.94027e+07	5.89167e+07	6.48812e+07	5.84993e+07	6.49447e+07	6.29151e+07	6.33275e+07	6.9391e+07	6.07871e+07	6.34248e+07	5.45186e+07	6.74043e+07	7.0415e+07	5.65491e+07	6.35225e+07	5.73706e+07	7.2348e+07	7.15397e+07	6.51493e+07	8.09164e+07	7.2286e+07	7.0075e+07	6.76319e+07	7.31849e+07	7.60233e+07	7.78101e+07	7.54893e+07	7.37625e+07	6.43721e+07	8.27761e+07	7.54963e+07	6.65081e+07	4.67404e+07	6.15893e+07	6.27492e+07	6.3494e+07	5.57638e+07	6.4281e+07	6.32706e+07	4.837e+07	6.76494e+07	3.96955e+07	6.28717e+07	6.66007e+07	6.82112e+07	7.00871e+07	5.81079e+07	6.47568e+07
ADD2|P35612	7.21978e+07	6.24793e+07	6.85132e+07	7.52819e+07	8.13315e+07	9.13183e+07	7.60759e+07	8.54647e+07	6.22384e+07	6.38887e+07	6.58671e+07	5.74644e+07	6.06785e+07	5.84977e+07	7.73421e+07	7.39857e+07	7.22516e+07	7.86523e+07	7.49643e+07	8.75654e+07	6.94894e+07	6.77148e+07	7.89821e+07	7.30562e+07	8.92259e+07	9.34225e+07	6.73305e+07	8.0828e+07	8.02942e+07	7.69308e+07	7.77291e+07	9.43986e+07	8.85434e+07	7.87958e+07	8.45589e+07	9.65963e+07	9.27697e+07	9.51424e+07	8.30562e+07	9.73764e+07	7.24388e+07	7.55837e+07	5.26816e+07	1.05766e+08	6.38865e+07	7.23042e+07	9.03001e+07	8.35665e+07	8.30925e+07
ADD3|Q9UEY8	5.15454e+07	6.51784e+07	6.253e+07	5.53298e+07	4.10193e+07	4.25648e+07	5.32586e+07	4.00918e+07	6.54749e+07	5.30598e+07	5.32626e+07	4.54402e+07	6.6466e+07	6.86164e+07	3.98937e+07	4.76475e+07	2.57413e+07	5.56667e+07	5.73309e+07	4.0448e+07	6.98707e+07	6.40338e+07	5.32719e+07	5.36526e+07	4.93147e+07	49397935	6.73481e+07	6.0397e+07	5.77182e+07	4.53826e+07	7.08655e+07	4.72214e+07	4.08404e+07	1.41654e+07	5.00235e+07	4.33182e+07	4.63445e+07	4.05605e+07	5.38529e+07	4.18201e+07	3.30523e+07	6.02549e+07	3.49555e+07	4.24696e+07	6.90849e+07	6.63845e+07	5.01323e+07	4.76675e+07	5.43292e+07
ADGRA1|Q86SQ6	590582	570190	603713	679558	708769	824082	664100	809664	627912	538685	635539	425824	576313	462811	623454	719161	0	415302	439049	415157	368572	420889	463682	404864	476041	452225	404775	440929	400078	402878	395444	425999	393695	0	426386	513359	503033	469166	455659	542822	525339	433700	341711	537562	322237	429877	452142	423229	433456
ADGRA2|Q96PE1	2.72216e+06	2.83966e+06	2.12391e+06	2.3311e+06	2.18015e+06	1.05228e+06	922064	1.79634e+06	2.03145e+06	3.31727e+06	1.21767e+06	2.16971e+06	2.15437e+06	3.71148e+06	1.5413e+06	2.52214e+06	0	2.90577e+06	4.11949e+06	2.53307e+06	3.30723e+06	4.02487e+06	2.66671e+06	2.81953e+06	3.12019e+06	2.48028e+06	6.52682e+06	2.31203e+06	1.68112e+06	3.80387e+06	1.27146e+06	1.21099e+06	4.26661e+06	0	3.88187e+06	2.88987e+06	3.0049e+06	1.30936e+06	2.56203e+06	2.79387e+06	1.20945e+06	3.12308e+06	1.73157e+06	2.32613e+06	5.25484e+06	3.97811e+06	6.39571e+06	4.3273e+06	2.40532e+06
ADGRA3|Q8IWK6	124010	155954	118276	138405	108438	116321	116277	106255	143199	143331	156405	115714	154179	146689	109147	123833	0	124670	155384	122619	128051	161052	131709	143880	156968	129510	139536	125349	137654	134878	134372	136914	129344	0	NA	NA	NA	NA	NA	NA	NA	NA	NA	NA	NA	NA	NA	NA	NA
ADGRB1|O14514	2.75388e+06	2.10642e+06	2.15585e+06	2.65384e+06	3.49571e+06	4.52754e+06	2.38009e+06	4.03574e+06	2.17379e+06	2.05872e+06	2.82483e+06	1.672e+06	2.23018e+06	1.61707e+06	2.84363e+06	2.71267e+06	1.32813e+06	2.94352e+06	2.82518e+06	2.99169e+06	2.55086e+06	2.54195e+06	2.93763e+06	2.5456e+06	3.49145e+06	3.61571e+06	2.30998e+06	3.16641e+06	3.14896e+06	2.63469e+06	2.61709e+06	3.84329e+06	2.99342e+06	0	2.87367e+06	4.34646e+06	3.46812e+06	3.70641e+06	2.80893e+06	3.9225e+06	2.11396e+06	3.3467e+06	1.51464e+06	4093585	1.67141e+06	2.71959e+06	2.79893e+06	2.92454e+06	2.98862e+06
ADGRB2|O60241	2.57857e+06	2.35795e+06	1.94769e+06	2.48544e+06	2.86074e+06	3.09147e+06	3.28312e+06	2.92284e+06	2.619e+06	1.94836e+06	3.08724e+06	1.69734e+06	1.91485e+06	2.06084e+06	2.46157e+06	2.15573e+06	0	2.29423e+06	2.37157e+06	2.98017e+06	2.69006e+06	1.90599e+06	2.95389e+06	1.84519e+06	2.48924e+06	2.42258e+06	1.70717e+06	2.70131e+06	2.17787e+06	1.93892e+06	2.51418e+06	2.45423e+06	2.01102e+06	3.79927e+06	2.71672e+06	3.09094e+06	2.66901e+06	2.94009e+06	3.67101e+06	3.07733e+06	1.36023e+06	3.29096e+06	1.2427e+06	3.135e+06	2.04846e+06	3.20187e+06	3.07759e+06	2.26798e+06	2.48425e+06
ADGRB3|O60242	5.30561e+06	4.50404e+06	4.16565e+06	6.00658e+06	5.96714e+06	6.68551e+06	6.20931e+06	6.40804e+06	5.09263e+06	4.05387e+06	5.24554e+06	3.2982e+06	4.62247e+06	3.43351e+06	4.93552e+06	4.90571e+06	5.02865e+06	6.0371e+06	6.07788e+06	6.67366e+06	5.31897e+06	5.49594e+06	6.30067e+06	5.92543e+06	6.51589e+06	6.82296e+06	4.87116e+06	6.80063e+06	6.32463e+06	5.3267e+06	6.32908e+06	6.73981e+06	5.32147e+06	6.97541e+06	3.36946e+06	4.12354e+06	3.72053e+06	3.72155e+06	3.86761e+06	3.92863e+06	2.36143e+06	3.35986e+06	2.07217e+06	3.94514e+06	2.15671e+06	3.15505e+06	3.45769e+06	3.23496e+06	3.41742e+06
ADGRF5|Q8IZF2	66607.1	48860.9	57754.7	50169.3	94002.6	91272.4	49630.6	95437.4	50917.8	59367.1	51334.5	50717.9	74378.5	62046.2	123964	70920.4	0	31682.8	34208.7	44646.2	21958.2	27980.2	24531.3	36097.4	104240	52738	26413	26538.8	40071.9	45804.5	25839.8	40268.8	22608.2	0	41261.7	46579.1	49929.3	45967.5	34420	36482.3	33913.4	25411.5	89217.8	57223	25522.9	27618	23950.8	40094.4	46565.9
ADGRG1|Q9Y653	2.57984e+06	3.10756e+06	2.01928e+06	2.56084e+06	2.29081e+06	2.20567e+06	2.79298e+06	1.98582e+06	3.05062e+06	2.42324e+06	3.20757e+06	2.69571e+06	3.43515e+06	2.34054e+06	1.80091e+06	2.79222e+06	0	2.62822e+06	2.79589e+06	2.01215e+06	2.49764e+06	2.37708e+06	2.50942e+06	2.48203e+06	2.39592e+06	2.51698e+06	2.38024e+06	3.52675e+06	3.07214e+06	2.33176e+06	2.67744e+06	2.67142e+06	1.9076e+06	0	3.0485e+06	2.87838e+06	2.91671e+06	2.92211e+06	2.59582e+06	2.22525e+06	1.9399e+06	2.99736e+06	2.15326e+06	2.4586e+06	2.40115e+06	3.36103e+06	3.58427e+06	3.21708e+06	3.0849e+06
ADGRL1|O94910	9.69876e+06	8.83278e+06	8.3108e+06	1.10297e+07	1.1086e+07	1.28108e+07	1.15187e+07	1.17135e+07	9.27075e+06	9.69436e+06	9.46706e+06	6.63142e+06	7.80902e+06	8.71971e+06	9.27559e+06	9.89087e+06	6.02122e+06	1.04031e+07	1.05513e+07	1.09747e+07	9.98695e+06	9.09335e+06	1.10474e+07	8.57238e+06	1.25389e+07	1.24256e+07	7.86604e+06	11159632	1.01232e+07	8.39621e+06	1.13829e+07	1.17023e+07	9.53564e+06	2.82213e+06	9.97538e+06	1.24577e+07	1.06454e+07	1.23132e+07	1.041e+07	1.23297e+07	9.26953e+06	9.6429e+06	6.76004e+06	13367840	7.79662e+06	9.75598e+06	9.5286e+06	9.02575e+06	9.91757e+06
ADGRL2|O95490	1.33125e+06	1.04982e+06	1.2864e+06	1.64066e+06	1.50974e+06	1.72386e+06	1.10213e+06	1.71252e+06	943855	1.42456e+06	988335	891629	1.21944e+06	882064	1.37649e+06	1.61974e+06	1.30156e+06	1.70627e+06	1.80495e+06	1.55562e+06	1.38066e+06	1.79198e+06	1.46648e+06	1.68036e+06	2.10786e+06	2.05195e+06	1.60574e+06	1.86103e+06	1.82766e+06	1.60425e+06	1.68462e+06	2.02567e+06	1.77405e+06	1.9581e+06	1.63878e+06	2.02791e+06	1.93525e+06	2.08713e+06	1.35306e+06	2.07941e+06	1.2448e+06	1.22901e+06	1.31022e+06	2.28841e+06	1.0986e+06	1.33899e+06	1.30167e+06	1.61711e+06	1.76195e+06
ADGRL3|Q9HAR2	1.21311e+07	9.79527e+06	1.0656e+07	1.32884e+07	1.40168e+07	1.54568e+07	1.0752e+07	1.61699e+07	1.04408e+07	1.23886e+07	1.19408e+07	8.34483e+06	1.24515e+07	9.37812e+06	1.1464e+07	1.19568e+07	6.16707e+06	1.1396e+07	1.23803e+07	1.07745e+07	9.64391e+06	1.06946e+07	1.01718e+07	1.12498e+07	1.40421e+07	1.4149e+07	9.8625e+06	1.33767e+07	1.25548e+07	9.75134e+06	9.95036e+06	1.4045e+07	8.46458e+06	9.52489e+06	9.47978e+06	1.25376e+07	1.01255e+07	1.03498e+07	9.25734e+06	1.09466e+07	8.69764e+06	8.80165e+06	6.93119e+06	1.19425e+07	7.31485e+06	9.51243e+06	8.25403e+06	9.65008e+06	1.07853e+07
ADGRL4|Q9HBW9	0	0	0	0	0	0	0	0	0	0	0	0	0	0	0	0	0	NA	NA	NA	NA	NA	NA	NA	NA	NA	NA	NA	NA	NA	NA	NA	NA	NA	NA	NA	NA	NA	NA	NA	NA	NA	NA	NA	NA	NA	NA	NA	NA
ADH1B|P00325	5.2199e+06	6.59897e+06	8.60155e+06	4.27175e+06	3.00873e+06	3.53149e+06	4.49619e+06	9.52974e+06	6.99371e+06	3.41666e+06	3.57421e+06	6.74744e+06	7.77707e+06	3.84664e+06	5.75267e+06	4.60648e+06	2.61191e+06	4.89013e+06	4.19673e+06	4.48118e+06	3.00711e+06	8.11188e+06	4.11633e+06	3.79137e+06	5.93179e+06	3.29666e+06	1.02903e+07	3.92936e+06	6.93885e+06	3.00668e+06	5.69835e+06	3.04704e+06	2.70945e+06	6.03131e+06	4.24664e+06	3.07361e+06	4.62844e+06	3.37065e+06	3.26713e+06	2.35043e+06	3.63998e+06	4.01842e+06	1.55759e+07	3.28216e+06	7.7626e+06	2.50924e+06	3.15812e+06	5.49107e+06	2.96773e+06
ADH1C|P00326	635477	784941	497261	631279	588745	651700	665773	650472	767903	397627	761252	754622	565243	529652	491690	657726	1.9195e+06	471105	592328	425629	596602	399825	530306	445950	474432	409229	427719	421351	484193	481156	511294	433080	405615	0	396041	351343	351085	291266	337935	295242	306303	318296	214135	272279	256427	322342	279265	295082	293809
ADH4|P08319	43609.3	87974.2	37000.8	38619.2	28841.1	40207.4	25076.8	126783	36168.8	74546.8	40993.8	24984.8	35630	35135.1	31359.6	34585.1	0	34210	33627.4	19790.8	29039.6	19455.5	34449.4	20028	36230.3	34333.1	67580	33566.2	17668.2	28006.5	75191.8	25529.5	14003.2	0	25871.6	21324.3	9849.71	31303.9	19476.4	14098.1	23494.1	7029.68	544827	14319.8	89809	19444.5	0	67437.2	4330.26
ADH5|P11766	6.84247e+07	7.46216e+07	9.04973e+07	6.86776e+07	5.37053e+07	4.95693e+07	5.79938e+07	5.27158e+07	8.60105e+07	7.6859e+07	6.46241e+07	7.97681e+07	8.57096e+07	94384423	5.2745e+07	6.18511e+07	4.90648e+07	4.45105e+07	4.80437e+07	3.67388e+07	5.00064e+07	4.91071e+07	3.59747e+07	4.64288e+07	3.6592e+07	3.68721e+07	5.28273e+07	4.73228e+07	4.30865e+07	3.80356e+07	3.92092e+07	3.5583e+07	3.69498e+07	2.62861e+07	4.59005e+07	3.84024e+07	3.69562e+07	3.55837e+07	4.19211e+07	3.3095e+07	4.86407e+07	5.16752e+07	4.83596e+07	3.39214e+07	6.96984e+07	5.01841e+07	4.95771e+07	5.00404e+07	4.4706e+07
ADH6|P28332	0	0	0	0	0	0	0	0	0	0	0	0	0	0	0	0	0	NA	NA	NA	NA	NA	NA	NA	NA	NA	NA	NA	NA	NA	NA	NA	NA	NA	NA	NA	NA	NA	NA	NA	NA	NA	NA	NA	NA	NA	NA	NA	NA
ADHFE1|Q8IWW8	1.46899e+06	1.43844e+06	1.54551e+06	1.42557e+06	1.16281e+06	978192	1.20663e+06	1.31654e+06	1.62169e+06	2.19999e+06	1.31129e+06	1.53942e+06	1.46649e+06	1.49848e+06	1.35174e+06	1.88969e+06	0	2.06334e+06	1.98919e+06	1.19785e+06	2.08494e+06	3.42815e+06	2.08093e+06	2.03315e+06	1.65803e+06	1.70708e+06	1.83595e+06	2.12956e+06	2.60987e+06	2.34665e+06	2.46246e+06	2.15026e+06	1.57226e+06	0	1.82478e+06	1.32543e+06	1.44879e+06	1.3581e+06	2.17122e+06	1.66422e+06	1.76641e+06	2.31205e+06	1.96231e+06	1.66281e+06	1.84956e+06	2.99037e+06	1.62338e+06	1.87593e+06	1.7715e+06
ADI1|Q9BV57	3.59417e+06	3.21155e+06	4.57494e+06	2.66442e+06	3.25358e+06	3.95152e+06	4.9719e+06	3.59742e+06	4.91954e+06	5.50609e+06	2.19541e+06	4.23401e+06	5.58866e+06	4.65433e+06	3.3786e+06	2.17545e+06	1.43299e+06	1.32746e+06	1.11325e+06	974280	1.31003e+06	1.60224e+06	1.51532e+06	1.31873e+06	1.53663e+06	1.30043e+06	1.38808e+06	1.24014e+06	1.31931e+06	988200	1.40955e+06	1.38364e+06	1.36325e+06	0	3.86699e+06	5.6419e+06	3.54347e+06	3.99383e+06	3.13036e+06	1.85216e+06	4.15774e+06	5.98087e+06	3.93269e+06	2.97838e+06	3.46177e+06	2.81769e+06	1.05607e+07	2.57369e+06	2.89758e+06
ADIPOR1|Q96A54	151581	143910	144138	163786	156039	195845	136261	169969	179070	147581	134518	114143	138410	150581	131809	151146	0	192308	178454	220043	234480	205923	239248	181374	195019	225282	166996	196706	194359	168139	210176	214126	166182	0	51569.2	55033.9	57860	47178.8	51734.7	60131.8	45753.5	50417.8	45429	54281.2	56581.3	54015.3	54590.2	54184.8	53321.9
ADIRF|Q15847	1.99223e+07	1.69957e+07	3.0904e+07	2.10439e+07	1.02127e+07	1.78801e+07	1.58592e+07	1.36473e+07	2.60484e+07	2.18239e+07	1.65087e+07	1.65454e+07	2.79401e+07	2.97224e+07	1.49776e+07	1.81588e+07	3.88442e+07	2.20128e+07	2.57592e+07	1.33649e+07	2.44366e+07	2.36037e+07	2.18768e+07	3.32392e+07	1.90557e+07	1.82844e+07	3.04032e+07	3.34369e+07	2.84114e+07	1.7138e+07	2.25363e+07	1.97267e+07	1.82318e+07	4.40874e+07	2.80862e+07	2.22237e+07	2.22883e+07	1.48484e+07	2.42985e+07	1.19154e+07	1.26969e+07	3.75477e+07	1.87869e+07	2.16004e+07	4.11024e+07	4.08135e+07	4.32661e+07	3.50409e+07	3.40583e+07
ADK|P55263	5.10681e+06	6.08614e+06	5.74186e+06	5.48363e+06	4.59715e+06	4.30384e+06	5.23656e+06	4.53145e+06	5.89184e+06	6.14365e+06	5.03766e+06	5.64612e+06	6.35023e+06	5.93533e+06	4.69335e+06	5.14892e+06	5.23533e+06	6.68154e+06	7.11761e+06	6.23034e+06	7.54609e+06	7.07218e+06	6.70407e+06	7.23291e+06	6.67728e+06	6.03265e+06	7.67695e+06	7.00016e+06	7.07142e+06	6.89856e+06	7.11683e+06	5.74581e+06	6.66008e+06	1.23698e+07	7.7868e+06	6.92157e+06	6.74006e+06	7.18697e+06	7.45599e+06	6.57588e+06	8.10077e+06	7.71403e+06	6.38361e+06	6.52553e+06	8.53004e+06	8.33227e+06	9.46626e+06	7.89607e+06	7.72638e+06
ADNP|Q9H2P0	1.97561e+06	2.04809e+06	1.82285e+06	1.82242e+06	1.8922e+06	1.95208e+06	1.92874e+06	1.86332e+06	2.15175e+06	2.04875e+06	1.73843e+06	2.32908e+06	2.46064e+06	2.03181e+06	1.78748e+06	1.82661e+06	0	2.20103e+06	2.21015e+06	1.96872e+06	2.14456e+06	2.43805e+06	1.96305e+06	2.36956e+06	2.17098e+06	2.35418e+06	2.33893e+06	2.37267e+06	2.50523e+06	2.22839e+06	2.38419e+06	2.28592e+06	2.06441e+06	0	1.83298e+06	1.98836e+06	1.94311e+06	1.94658e+06	1.76838e+06	1.81315e+06	1.57938e+06	1.8201e+06	1.36215e+06	1.83341e+06	1.74603e+06	1.70628e+06	1.67537e+06	1.95584e+06	1.76222e+06
ADO|Q96SZ5	7.71981e+06	7.18662e+06	7.76305e+06	7.28773e+06	7.83823e+06	8.34453e+06	7.12631e+06	7.69758e+06	7.27553e+06	7.53014e+06	6.56723e+06	7.84032e+06	7.53095e+06	6.85582e+06	7.92889e+06	7.85765e+06	8.44156e+06	1.00675e+07	1.0691e+07	1.12413e+07	9.09982e+06	9.57341e+06	9.90093e+06	1.0585e+07	1.02654e+07	1.10063e+07	1.07325e+07	7.07704e+06	10176073	1.21539e+07	9.00734e+06	9.51854e+06	1.27928e+07	1.51591e+07	1.08917e+07	1.14963e+07	1.11938e+07	1.08969e+07	1.02286e+07	1.18932e+07	1.17315e+07	9.19092e+06	1.37995e+07	9.09234e+06	1.06084e+07	8.72781e+06	9.50707e+06	1.14979e+07	9.83975e+06
ADORA1|P30542	545752	484256	540585	657930	610922	709162	704149	694142	548456	510935	467564	525406	432174	574555	583856	630334	0	423177	444889	596139	398723	404958	476122	483167	438499	538649	359571	396723	432250	543035	354926	529107	557785	4.45875e+06	678519	862858	646977	881177	769375	871338	1.11873e+06	557392	633206	825987	557461	514761	611902	767389	680399
ADPGK|Q9BRR6	1.4388e+06	1.47363e+06	1.59354e+06	1.60574e+06	1.28069e+06	1.25844e+06	1.44926e+06	1.33178e+06	1.54522e+06	1.49621e+06	1.57762e+06	1.60306e+06	1.67544e+06	1.51559e+06	1.4013e+06	1.41234e+06	0	924447	1.03207e+06	888404	918735	1.06056e+06	940709	1.05616e+06	970238	893664	1.14362e+06	1.04924e+06	949989	1.03912e+06	851237	882330	922392	0	1.04947e+06	904414	976920	971711	967068	1.03474e+06	989563	1.03567e+06	1.22589e+06	899783	1.09708e+06	993867	961327	1.03901e+06	1.04549e+06
ADPRH|P54922	332924	379302	447080	331991	324876	221837	344617	260820	316196	362710	346135	431866	480499	440064	320224	325322	0	415161	364385	398990	447317	527211	383967	414851	374717	341603	520813	413824	453024	421545	399665	341477	373071	0	263398	211157	206484	205760	230990	214685	232935	198060	297945	200036	305868	271152	272177	310777	263536
ADPRHL1|Q8NDY3	593796	425746	397427	768861	702895	1.0553e+06	428770	989756	313103	395858	336950	447505	638808	351830	535299	621309	1.36002e+06	532921	553363	311300	268027	571945	240138	421434	634935	724910	604724	234165	736717	972798	291070	860434	454268	0	740798	1.17451e+06	1.68768e+06	1.06875e+06	377208	1.18007e+06	1.38396e+06	466970	882236	1.28774e+06	598912	376111	658832	1.04303e+06	717431
ADPRHL2|Q9NX46	5.46256e+06	5.89806e+06	5.55472e+06	5.15525e+06	5.14171e+06	4.77433e+06	5.49948e+06	5.02639e+06	6.08574e+06	5.04442e+06	5.37956e+06	6.96876e+06	6.3428e+06	5.68256e+06	5.25464e+06	5.33099e+06	0	5.34131e+06	5.70571e+06	5.19068e+06	5.21421e+06	5.40664e+06	5.1631e+06	5.70245e+06	5.28851e+06	5.24075e+06	5.66998e+06	4.93082e+06	5.21296e+06	5.68391e+06	5.60619e+06	4.97721e+06	5.42926e+06	4.07395e+06	5.76012e+06	5.49337e+06	5.64806e+06	5.65171e+06	5709047	5.21518e+06	5.44256e+06	5.47533e+06	6.54638e+06	5.23354e+06	6.11622e+06	5.67116e+06	6.4404e+06	6.07594e+06	5.78004e+06
ADPRM|Q3LIE5	93877.9	115222	102155	95422.2	95196.7	107854	99812.7	109043	124076	101140	94690.4	112802	117932	103564	112088	111911	0	NA	NA	NA	NA	NA	NA	NA	NA	NA	NA	NA	NA	NA	NA	NA	NA	NA	15922.1	16672.5	13046.4	15812.2	15907.4	17847.9	14341.3	19581.4	21624.3	14637.4	11783.5	11485.6	24332.6	14782	15610
ADRA1A|P35348	785868	2.15623e+06	409349	481897	353101	411921	1.76479e+06	487050	1.69838e+06	607686	1.28416e+06	379462	462004	1.20172e+06	395009	342609	0	683114	1.25038e+06	282593	3.07749e+06	300065	1.0672e+06	397989	228331	277796	345180	857872	473369	212170	2.48235e+06	225375	297569	0	461359	250002	260293	243386	837109	275370	265678	983015	1.11054e+06	283207	528757	1.12952e+06	848186	244307	267729
ADRA1B|P35368	124399	137682	110900	131159	134661	142773	128744	127630	142360	86781.5	255868	89800.1	132898	120100	101563	108424	0	80491.6	71025	55201.4	86216.1	57512.9	72180.8	55977.5	72553.2	78027.8	63664.2	50223.1	73110.2	64795.6	95277.8	78082.6	37245.3	0	218134	232366	248271	199302	299449	230119	222541	305306	171360	291165	207890	456421	272969	242724	260145
ADRA2A|P08913	584644	740870	614788	781809	608362	627259	748237	633694	730231	497350	609945	474638	497059	547677	552598	576759	0	362910	605055	368945	750539	339743	472421	286413	370225	317189	402712	307822	322818	351137	733215	273049	345701	1.95858e+06	365958	354080	345400	406288	352743	351307	415173	269979	1.69449e+06	327433	331660	281635	313729	317745	318712
ADRB2|P07550	NA	NA	NA	NA	NA	NA	NA	NA	NA	NA	NA	NA	NA	NA	NA	NA	NA	NA	NA	NA	NA	NA	NA	NA	NA	NA	NA	NA	NA	NA	NA	NA	NA	NA	NA	NA	NA	NA	NA	NA	NA	NA	NA	NA	NA	NA	NA	NA	NA
ADRM1|Q16186	7.35111e+06	7.53126e+06	8.19904e+06	7.56314e+06	7.39088e+06	7.62232e+06	7.99498e+06	7.36229e+06	7.77772e+06	6.80377e+06	7.59585e+06	6.98072e+06	7.71197e+06	7.15401e+06	6.63052e+06	6.97246e+06	2.44124e+06	7.70908e+06	7.83123e+06	7.70233e+06	8.09169e+06	7.36615e+06	8.07786e+06	7.16548e+06	7.90577e+06	7.69556e+06	7.25023e+06	8.15126e+06	7.46925e+06	7.07666e+06	7.87579e+06	7.37047e+06	7.40364e+06	5.48672e+06	7.18142e+06	7.78408e+06	6.98985e+06	7.48182e+06	7.71769e+06	6.88255e+06	6.36948e+06	7.65599e+06	5.02201e+06	7.37883e+06	6.63349e+06	7.3322e+06	9.01115e+06	7.28687e+06	6.99743e+06
ADSL|P30566	5.08108e+06	5.36474e+06	5.10107e+06	5.29946e+06	4.80418e+06	4.52528e+06	5.17243e+06	4.91186e+06	5.22189e+06	5.21144e+06	5.26389e+06	5.24761e+06	5.89144e+06	5.63148e+06	4.95136e+06	5.27205e+06	2.646e+06	6.04152e+06	6.50951e+06	6.00446e+06	6.13598e+06	6.14594e+06	6.20595e+06	6.27868e+06	5.74472e+06	6.02568e+06	6.50256e+06	6.30159e+06	6.26423e+06	5.91044e+06	6.12064e+06	5.7794e+06	5.86522e+06	3.44725e+06	4.13376e+06	3.91228e+06	3.93272e+06	3.93198e+06	3.99662e+06	3.34581e+06	3.71505e+06	3.84858e+06	3.93639e+06	4.10486e+06	3.5142e+06	3.94369e+06	5.22578e+06	4.09709e+06	4.454e+06
ADSS|P30520	1.20832e+07	1.06334e+07	1.07127e+07	1.13443e+07	1.38348e+07	1.23638e+07	9.50479e+06	1.25955e+07	9.36907e+06	1.05386e+07	9.69777e+06	1.64185e+07	1.03298e+07	9.78255e+06	1.24387e+07	1.34555e+07	1.80321e+07	1.30184e+07	1.27598e+07	1.21086e+07	1.1254e+07	1.18784e+07	1.19965e+07	1.31186e+07	1.42121e+07	1.46063e+07	1.29703e+07	1.32749e+07	1.28552e+07	1.46128e+07	9.99055e+06	1.32178e+07	1.45738e+07	2.349e+07	1.28676e+07	1.34754e+07	1.32375e+07	1.56962e+07	1.11897e+07	1.2883e+07	1.66914e+07	1.04059e+07	1.52334e+07	1.33509e+07	1.15219e+07	1.10682e+07	1.21819e+07	1.43626e+07	1.39284e+07
ADSSL1|Q8N142	628264	698243	892773	530763	707603	511953	606243	637063	637251	981486	482786	954742	578712	707941	958390	717000	0	1.23438e+06	1.03683e+06	1.62368e+06	1.22435e+06	1.4051e+06	1.25772e+06	1.35297e+06	1.25793e+06	1.3627e+06	1.36279e+06	1.04223e+06	1.14026e+06	1.82556e+06	1.17569e+06	1.11315e+06	1.8591e+06	0	983675	669265	875051	1.00418e+06	809014	803892	1.64188e+06	815538	2.58133e+06	766852	957171	744045	1.36498e+06	1.20263e+06	764240
AEBP1|Q8IUX7	1.13352e+06	1.16044e+06	1.51049e+06	1.23526e+06	691609	763031	1.01744e+06	747527	1.13409e+06	1.09959e+06	988504	940582	2.07592e+06	1.64029e+06	1.03081e+06	964258	0	1.63001e+06	1.43292e+06	1.13263e+06	1.55387e+06	3.42675e+06	1.30896e+06	1.55457e+06	1.49204e+06	1.25172e+06	2.46628e+06	1.68978e+06	2.23545e+06	1.23652e+06	1.5683e+06	1.53786e+06	1.09575e+06	0	1.31051e+06	998037	929390	1.17153e+06	1.0151e+06	1.05724e+06	1.44438e+06	1.08688e+06	2.10748e+06	953425	1.74612e+06	1.4554e+06	828210	1.33041e+06	1.20814e+06
AES|Q08117	981058	960233	833013	968717	1.11028e+06	1.39195e+06	1.06028e+06	1.03716e+06	883546	911905	771488	788846	994837	689130	774767	834433	2.4796e+06	1.5718e+06	1.42054e+06	1.27359e+06	1.58513e+06	1.62799e+06	1.79578e+06	1.5837e+06	1.77956e+06	2.16192e+06	1.67507e+06	2.02147e+06	1.86829e+06	1.59562e+06	1.71185e+06	2.04828e+06	1.50411e+06	4.31344e+06	1.38624e+06	1.94256e+06	1.5164e+06	1.65395e+06	1.21034e+06	1.07729e+06	1.41294e+06	1.5232e+06	672265	1.61226e+06	895710	1.0064e+06	1.31117e+06	1.17127e+06	1.28944e+06
AFAP1|Q8N556	674371	497269	657669	675061	710361	863128	537787	732719	591425	626708	553581	502791	796213	516570	677116	537678	0	333813	285255	313571	241101	377318	334118	376910	331181	393238	273992	576759	354066	241741	241374	347617	225113	0	414210	549131	386325	492412	375353	400838	207367	368446	223873	468162	280740	390802	468861	348722	356397
AFAP1L1|Q8TED9	29626.9	22366.7	47489.3	40697.8	21240.9	28130.6	20236.4	25082.3	34865.6	26616.7	27669.9	21843.1	73113.2	34465.2	29087.4	30613.1	0	NA	NA	NA	NA	NA	NA	NA	NA	NA	NA	NA	NA	NA	NA	NA	NA	NA	NA	NA	NA	NA	NA	NA	NA	NA	NA	NA	NA	NA	NA	NA	NA
AFAP1L2|Q8N4X5	1.15233e+06	1.08497e+06	1.34809e+06	1.30036e+06	1.11391e+06	1.19646e+06	893677	1.32259e+06	1.07355e+06	1.08404e+06	899659	923579	1.22352e+06	1.09971e+06	1.13558e+06	1.08933e+06	1.33102e+06	1.84443e+06	1.87156e+06	1.69508e+06	1.61025e+06	2.04974e+06	1.58389e+06	1.67714e+06	2.21951e+06	2.16157e+06	1.88124e+06	1.71787e+06	1.95076e+06	1.69896e+06	1.60452e+06	2.37368e+06	1.65476e+06	0	1.07088e+06	1.24888e+06	1.09204e+06	1.38227e+06	743306	1.34432e+06	848200	663469	815601	1.38246e+06	1.12639e+06	904384	585067	1.00842e+06	1.17197e+06
AFDN|P55196	1.92981e+07	2.04469e+07	1.75435e+07	2.09815e+07	1.88663e+07	2.12951e+07	1.97831e+07	2.06639e+07	1.86882e+07	1.67975e+07	2.36854e+07	1.51957e+07	1.92639e+07	1.79004e+07	1.71395e+07	1.81141e+07	3.57125e+06	2.41921e+07	2.50754e+07	2.32638e+07	2.77053e+07	2.42078e+07	2.88948e+07	2.1268e+07	2.49549e+07	2.51366e+07	2.18827e+07	2.64959e+07	2.55969e+07	2.1069e+07	2.65093e+07	2.51138e+07	2.04366e+07	2.11971e+07	2.58478e+07	2.98278e+07	2.56566e+07	2.59682e+07	2.78542e+07	2.59722e+07	2.62135e+07	3.07488e+07	1.47141e+07	2.74914e+07	2.24583e+07	2.92572e+07	2.64185e+07	2.4413e+07	2.59114e+07
AFF4|Q9UHB7	130453	147540	151016	138990	136388	151902	125609	140450	162168	132960	117859	147402	189113	109854	137748	134490	0	377359	369789	351888	342651	361927	307029	403373	358497	366389	400415	327931	403880	424491	406892	334362	340835	0	490416	490120	543550	488526	497264	504427	387311	453683	436652	495312	433410	423409	462396	581588	529688
AFG1L|Q8WV93	2.36112e+06	2.35163e+06	1.85414e+06	2.58295e+06	2.39302e+06	2.02236e+06	2.39417e+06	2.65635e+06	2.25923e+06	2.37778e+06	2.4988e+06	2.16264e+06	2.23214e+06	2.12274e+06	2.52639e+06	2.55441e+06	3.06799e+06	2.6619e+06	2.46044e+06	2.49925e+06	2.62694e+06	2.76169e+06	2.81609e+06	2.65728e+06	2.89161e+06	2.66532e+06	2.38447e+06	2.7218e+06	2.54842e+06	2.77214e+06	2.24144e+06	2.77506e+06	2.57552e+06	2.56379e+06	4.87271e+06	5.27202e+06	4.81953e+06	5.12856e+06	5.12713e+06	5.62681e+06	6.52102e+06	4.84937e+06	4.70262e+06	5.42737e+06	4.37863e+06	4.62764e+06	3.97802e+06	4.57741e+06	4.35433e+06
AFG3L2|Q9Y4W6	3.73134e+07	3.48986e+07	2.99279e+07	4.01921e+07	3.87249e+07	4.39992e+07	4.14569e+07	4.17837e+07	3.33219e+07	3.41894e+07	4.38532e+07	2.69848e+07	3.35977e+07	3.01767e+07	3.7469e+07	3.68564e+07	5.99727e+07	3.86237e+07	3.93749e+07	3.5849e+07	3.96447e+07	3.61482e+07	4.24789e+07	3.57212e+07	4.27097e+07	4.30847e+07	2.94525e+07	4.19874e+07	3.84453e+07	3.42201e+07	3.92075e+07	4.26377e+07	3.68515e+07	6.98922e+07	4.3493e+07	4.73746e+07	4.76718e+07	4.55042e+07	4.5887e+07	5.24897e+07	5.18613e+07	4.80676e+07	3.22153e+07	4.89824e+07	3.02407e+07	4.53918e+07	4.43246e+07	3.96019e+07	3.85307e+07
AFM|P43652	527719	722192	389488	477577	440896	423697	525392	482945	557199	551402	608364	442612	651697	479236	451312	695024	0	466322	573532	424025	391580	580299	578496	501152	582370	567515	558976	428055	451885	493332	639557	464104	426773	3.53306e+06	697124	706518	843374	714193	727091	752699	1.01954e+06	510429	1.48942e+06	819889	646352	607407	612878	925910	782602
AFTPH|Q6ULP2	2.1766e+06	2.17636e+06	1.95795e+06	2.30599e+06	2.2621e+06	2.54461e+06	2.12444e+06	2.37807e+06	2.04482e+06	2.11781e+06	2.20367e+06	2.02956e+06	1.97566e+06	1.99857e+06	2.0963e+06	2.04334e+06	2.98806e+06	2.49558e+06	2.6441e+06	2.68643e+06	2.72802e+06	2.52494e+06	2.65325e+06	2.42074e+06	2.76357e+06	2.65201e+06	2.41337e+06	2.44899e+06	2.57511e+06	2.58805e+06	2.85971e+06	2.77111e+06	2.5935e+06	8.95914e+06	2.50795e+06	2.71285e+06	2.59083e+06	2.79899e+06	2.5164e+06	2.8248e+06	2.26363e+06	2.44779e+06	2.33023e+06	2.84298e+06	2.35417e+06	2.5632e+06	2.45789e+06	2.57513e+06	2.43573e+06
AGA|P20933	NA	NA	NA	NA	NA	NA	NA	NA	NA	NA	NA	NA	NA	NA	NA	NA	NA	NA	NA	NA	NA	NA	NA	NA	NA	NA	NA	NA	NA	NA	NA	NA	NA	NA	NA	NA	NA	NA	NA	NA	NA	NA	NA	NA	NA	NA	NA	NA	NA
AGAP1|Q9UPQ3	6.73962e+06	6.09382e+06	5.62155e+06	6.88303e+06	8.04187e+06	8.32639e+06	6.23112e+06	7.79281e+06	5.83436e+06	6.00801e+06	6.93565e+06	5.86095e+06	5.58395e+06	5.27288e+06	6.69069e+06	6.64678e+06	3.80615e+06	6.69987e+06	6.68264e+06	6.43205e+06	6.24232e+06	6.46299e+06	6.82535e+06	6.84194e+06	7.35977e+06	7.91512e+06	5.9652e+06	7.04601e+06	6.82209e+06	6.67576e+06	6.43549e+06	7.17701e+06	6.29676e+06	6.08636e+06	7.46335e+06	8.38781e+06	8.36682e+06	8.47865e+06	7.08939e+06	8.15291e+06	6.82195e+06	7.31096e+06	5.58937e+06	8.29792e+06	6.03665e+06	7.1973e+06	6.60206e+06	8.31321e+06	7.67187e+06
AGAP2|Q99490	1.41964e+07	1.42224e+07	9.82225e+06	1.22201e+07	1.55271e+07	1.72103e+07	2.05875e+07	1.73114e+07	1.49939e+07	1.18624e+07	1.67256e+07	9.37907e+06	1.02869e+07	1.15831e+07	1.2349e+07	1.23498e+07	1.26132e+07	1.43105e+07	1.4706e+07	1.72805e+07	1.64587e+07	1.12298e+07	1.78026e+07	1.10449e+07	1.58105e+07	1.50671e+07	1.08299e+07	1.57104e+07	1.33948e+07	1.2137e+07	1.8104e+07	1.54737e+07	1.32085e+07	6.62773e+06	1.46677e+07	1.74174e+07	1.45701e+07	1.55849e+07	1.92487e+07	1.48474e+07	1.00335e+07	1.61229e+07	6.99259e+06	1.62718e+07	1.06308e+07	1.52978e+07	1.54626e+07	1.36452e+07	1.3289e+07
AGAP3|Q96P47	6.09065e+06	5.84058e+06	4.18479e+06	5.88453e+06	7.31641e+06	6.71984e+06	6.65923e+06	7.13172e+06	6.17103e+06	5.4537e+06	7.0428e+06	5.15969e+06	4.84894e+06	5.71985e+06	6.23121e+06	5.83251e+06	7.63588e+06	4.61467e+06	5.01577e+06	6.09062e+06	4.98104e+06	4.22773e+06	5.38892e+06	4.58249e+06	5.18626e+06	4.30152e+06	4.06627e+06	3.87865e+06	4.71882e+06	4.23766e+06	5.69514e+06	4.65277e+06	4.80887e+06	6.93965e+06	7.11296e+06	7.95235e+06	6.96067e+06	6.81123e+06	8.21811e+06	6.98739e+06	5.40676e+06	7.60952e+06	4.8344e+06	7.54897e+06	5.67215e+06	7.15635e+06	7.58515e+06	6.82363e+06	6.79789e+06
AGBL4|Q5VU57	424405	380685	394211	452634	491898	544069	388128	486250	330891	359265	386448	359786	358986	319460	432423	406224	0	281797	286307	259787	266093	265348	276393	264453	301558	366086	286443	291089	314919	273593	283573	344831	291824	0	649819	770496	661502	758754	616172	771695	555101	613936	555690	783817	459751	531711	555796	598823	642460
AGFG1|P52594	8.84399e+06	9.44771e+06	8.44879e+06	9.31212e+06	9.4449e+06	1.00927e+07	8.92967e+06	9.69914e+06	8.97331e+06	8.56698e+06	9.01441e+06	8.64557e+06	8.80636e+06	8.59717e+06	8.23231e+06	8.8787e+06	3.11886e+07	7.46332e+06	7.87425e+06	6.97037e+06	7.8659e+06	7.24632e+06	7.78716e+06	6.94211e+06	8.29086e+06	8.20807e+06	7.16877e+06	7.42448e+06	7.72816e+06	7.6473e+06	7.98212e+06	8.17157e+06	7.28139e+06	2.8672e+07	9.36615e+06	1.07216e+07	9.7819e+06	1.045e+07	9.20346e+06	1.02881e+07	8.28115e+06	8.99257e+06	6.52367e+06	1.03976e+07	8.72767e+06	9.60806e+06	9.20079e+06	9.26316e+06	9.25886e+06
AGFG2|O95081	4.15642e+06	5.392e+06	4.10967e+06	3.99276e+06	3.38453e+06	3.76578e+06	4.91407e+06	3.8836e+06	5.58072e+06	4.08417e+06	5.18088e+06	3.77026e+06	4.38045e+06	4.62349e+06	3.26095e+06	3.47197e+06	1.67838e+06	5.28116e+06	6.09036e+06	4.56265e+06	7.5765e+06	5.05998e+06	6.29747e+06	4.36693e+06	4.7493e+06	4.58847e+06	5.06896e+06	4.62951e+06	4.65949e+06	4.14426e+06	7.06789e+06	4.81618e+06	4.19922e+06	5.039e+06	4.36091e+06	3.82935e+06	4.07112e+06	3.74995e+06	5.37119e+06	3.90881e+06	3.15702e+06	5.80873e+06	2.7496e+06	3.88283e+06	5.14183e+06	6.08425e+06	6.14095e+06	3.68251e+06	4.19867e+06
AGK|Q53H12	12940983	1.33766e+07	7.96968e+06	1.26198e+07	1.25042e+07	1.66784e+07	1.52977e+07	1.71224e+07	1.28338e+07	1.23019e+07	1.50559e+07	8.79604e+06	1.08863e+07	1.09203e+07	1.25255e+07	1.22572e+07	3.56779e+06	1.63881e+07	1.6171e+07	1.33141e+07	1.72737e+07	1.42289e+07	1.72403e+07	1.53526e+07	1.87033e+07	1.71194e+07	1.28954e+07	1.64795e+07	1.61426e+07	1.50091e+07	1.6916e+07	1.80547e+07	1.37604e+07	4.90583e+06	1.37812e+07	1.78465e+07	2.06872e+07	1.61687e+07	1.48914e+07	1.87338e+07	1.45187e+07	1.69996e+07	8.00244e+06	1.7934e+07	1.00284e+07	1.45621e+07	1.98898e+07	1.3903e+07	1.20362e+07
AGL|P35573	3.74038e+07	4.52744e+07	4.02342e+07	3.41561e+07	3.17584e+07	3.62618e+07	4.46602e+07	3.29879e+07	4.0243e+07	3.63958e+07	4.78268e+07	2.78732e+07	3.98242e+07	4.12678e+07	3.45174e+07	3.71985e+07	3.27155e+07	3.65704e+07	2.60568e+07	3.27856e+07	4.72804e+07	3.53338e+07	3.63134e+07	3.45009e+07	4.02614e+07	2.93148e+07	3.1251e+07	3.94632e+07	2.81192e+07	4.24516e+07	4.32285e+07	3.63138e+07	3.6869e+07	3.51058e+07	3.38936e+07	3.59724e+07	3.56595e+07	3.52407e+07	3.62698e+07	3.85458e+07	3.58236e+07	3.70186e+07	2.63202e+07	3.08596e+07	3.6854e+07	3.35567e+07	3.92895e+07	3.1796e+07	3.46144e+07
AGMAT|Q9BSE5	150311	187019	217295	132572	129968	131173	118263	117418	147165	136103	138863	126283	135898	157803	233767	144416	0	47047.3	40430.5	12421.3	56686.6	53161.3	83179.6	49240	20330.1	43260.3	64545.2	71184.4	15855.1	29134.8	49897.8	20132.3	84455.4	0	39651.2	26048.2	56760.5	49597.4	26012.4	18829.1	47436.9	47274.7	34869.1	21376.8	30336.7	37600.4	65426.3	21733.8	33465.7
AGO1|Q9UL18	6.64122e+06	7.23697e+06	6.41204e+06	6.99319e+06	6.62401e+06	7.15805e+06	6.53381e+06	6.55469e+06	6.55726e+06	6.46351e+06	6.16717e+06	6.99062e+06	6.6578e+06	6.68162e+06	6.59142e+06	6.16042e+06	5.49626e+06	7.50179e+06	7.96113e+06	6.83615e+06	7.9685e+06	7.91454e+06	7.1446e+06	8.57553e+06	7.5162e+06	7.8879e+06	7.97355e+06	7.23425e+06	8.08569e+06	8.45388e+06	8.31002e+06	7.06268e+06	7.08417e+06	1.21319e+07	7.76598e+06	7.86801e+06	8.06796e+06	7.91433e+06	7.58133e+06	8.39295e+06	7.07084e+06	7.54466e+06	7.52125e+06	7.90517e+06	7.63591e+06	7.34426e+06	7.04595e+06	8.35406e+06	7.94497e+06
AGO2|Q9UKV8	2.00006e+06	2.02596e+06	1.65529e+06	1.95227e+06	1.96433e+06	2.26889e+06	2.01754e+06	2.26117e+06	1.87289e+06	1.96753e+06	1.77375e+06	1.91453e+06	2.17831e+06	1.70535e+06	1.99288e+06	1.89713e+06	4.06989e+06	2.13674e+06	2.24587e+06	2.01113e+06	2.08779e+06	2.34276e+06	2.07128e+06	2.36819e+06	2.1869e+06	2.36685e+06	2.12368e+06	2.51535e+06	2.45115e+06	2.18831e+06	2.27819e+06	2.40895e+06	1.88626e+06	3.88309e+06	2.6019e+06	2.94195e+06	3.00304e+06	2.82045e+06	2.61364e+06	3.00616e+06	2.50058e+06	2.61395e+06	1.98845e+06	3.00261e+06	2.36866e+06	2.49683e+06	2.72356e+06	2.74535e+06	2.69737e+06
AGO3|Q9H9G7	2.12233e+06	1.91016e+06	2.18125e+06	1.9659e+06	2.19659e+06	1.88036e+06	1.77365e+06	1.99905e+06	1.89191e+06	2.36181e+06	1.76852e+06	3.4709e+06	1.88848e+06	1.81016e+06	2.44364e+06	2.16487e+06	0	2.1626e+06	2.02229e+06	2.17852e+06	1.86405e+06	2.32031e+06	1.97919e+06	2.72132e+06	2.10546e+06	2.05443e+06	2.53953e+06	1.80019e+06	2.1855e+06	3.18351e+06	1.84041e+06	1.97899e+06	2.80802e+06	2.20626e+06	2.31947e+06	2.2974e+06	2.46941e+06	2.59345e+06	2.19593e+06	2.41701e+06	2.21012e+06	2.08083e+06	3.82707e+06	2.31437e+06	2.38113e+06	2.07168e+06	1.8644e+06	2.78296e+06	2.48642e+06
AGPAT1|Q99943	4.6787e+06	4.15045e+06	4.30357e+06	4.59977e+06	4.99217e+06	5.68691e+06	4.71692e+06	4.96639e+06	3.61772e+06	4.24083e+06	4.18798e+06	3.40878e+06	3.39272e+06	4.67635e+06	4.34745e+06	4.4316e+06	0	4.53057e+06	4.38112e+06	4.77735e+06	4.55661e+06	4.47148e+06	5.2341e+06	3.84394e+06	4.82051e+06	4.88107e+06	3.9284e+06	4.68589e+06	4.18695e+06	4.12196e+06	4.51663e+06	4.58083e+06	4.56547e+06	0	4.24835e+06	4.74417e+06	4.36085e+06	4.69654e+06	4.25781e+06	4.68761e+06	4.85385e+06	4.32548e+06	2.97019e+06	4.74585e+06	3.6792e+06	3.65821e+06	4.13096e+06	3.56615e+06	3.87446e+06
AGPAT3|Q9NRZ7	1.05378e+07	1.21352e+07	1.14469e+07	1.13703e+07	1.00632e+07	1.01307e+07	1.0329e+07	9.53206e+06	1.09182e+07	1.13258e+07	9.62882e+06	8.49068e+06	1.03242e+07	1.37959e+07	1.02585e+07	9.08635e+06	8.17779e+06	9.47835e+06	9.32045e+06	8.77186e+06	1.14402e+07	1.01279e+07	9.22673e+06	1.03242e+07	8.62037e+06	8.52503e+06	1.10602e+07	9.72929e+06	9.46318e+06	9.60487e+06	9.41471e+06	8.51365e+06	9.48338e+06	9.98507e+06	1.08444e+07	1.07951e+07	9.93288e+06	1.04228e+07	1.11204e+07	1.11519e+07	1.31079e+07	1.28193e+07	1.18724e+07	1.06229e+07	1.32352e+07	1.0653e+07	1.0299e+07	1.02221e+07	9.91101e+06
AGPAT4|Q9NRZ5	3.20526e+06	3.25777e+06	3.02659e+06	3.07503e+06	3.55657e+06	3.41418e+06	2.85727e+06	3.45269e+06	2.87016e+06	3.75437e+06	3.30102e+06	3.18852e+06	2.59089e+06	3.06792e+06	3.20003e+06	3.13188e+06	3.32369e+06	4.92922e+06	5.2979e+06	5.74546e+06	5.19797e+06	4.11154e+06	5.35063e+06	4.81787e+06	4.87998e+06	4.93535e+06	4.92391e+06	4.54178e+06	4.8833e+06	5.80011e+06	4.15171e+06	4.89848e+06	5.98888e+06	5.85585e+06	4.42642e+06	4.65585e+06	4.15435e+06	5.02568e+06	4.57331e+06	4.44336e+06	4.9361e+06	4.31506e+06	6.55924e+06	4.98319e+06	4.42777e+06	4.33961e+06	4.18116e+06	4.73671e+06	4.90674e+06
AGPAT5|Q9NUQ2	6.1792e+06	7.42793e+06	7.21965e+06	7.57478e+06	5.43654e+06	5.56176e+06	6.82914e+06	5.5739e+06	7.01307e+06	6.69385e+06	7.25688e+06	5.22296e+06	5.73425e+06	7.23302e+06	5.99734e+06	6.36472e+06	7.5224e+06	6.64523e+06	6.49599e+06	6.45688e+06	7.57545e+06	6.93517e+06	7.46451e+06	6.66944e+06	6.24548e+06	5.91812e+06	6.38539e+06	8.1682e+06	6.08353e+06	6.06522e+06	6.80491e+06	5.29222e+06	6.37098e+06	2.46827e+06	8.67981e+06	8.27128e+06	8.06414e+06	7.5534e+06	9.78631e+06	8.16647e+06	9.75277e+06	1.01171e+07	7.85196e+06	7.94298e+06	9.09519e+06	9.55011e+06	8.52938e+06	8.38565e+06	7.30168e+06
AGPS|O00116	3.44831e+06	3.57168e+06	3.73152e+06	3.56896e+06	3.39966e+06	3.31398e+06	3.50477e+06	3.3583e+06	3.33772e+06	3.68339e+06	3.35268e+06	3.71949e+06	3.81508e+06	3.34034e+06	3.45009e+06	3.37203e+06	1.8479e+06	3.19217e+06	3.11629e+06	2.86326e+06	3.08517e+06	3.18368e+06	3.13392e+06	3.42321e+06	3.06128e+06	3.29854e+06	3.30187e+06	3.10602e+06	3.32392e+06	3.45291e+06	2.64794e+06	3.19771e+06	3.25257e+06	1.91469e+06	3.86747e+06	4.00414e+06	3.9217e+06	4.36566e+06	3.53676e+06	3.9734e+06	4.00899e+06	3.98182e+06	4.77325e+06	3.78711e+06	3.89138e+06	3.59104e+06	4.67405e+06	3.92453e+06	3.72988e+06
AGRN|O00468	2.41619e+07	2.29483e+07	3.11154e+07	3.02593e+07	2.1592e+07	2.35277e+07	2.14834e+07	2.08245e+07	2.90053e+07	2.75246e+07	1.98291e+07	2.04561e+07	2.9756e+07	3.01353e+07	2.49168e+07	2.48065e+07	1.26607e+07	2.12494e+07	1.9935e+07	1.87457e+07	1.76233e+07	2.73802e+07	1.78176e+07	2.23149e+07	2.11251e+07	1.98994e+07	2.6898e+07	1.54709e+07	2.91172e+07	2.13619e+07	2.30701e+07	2.08654e+07	1.85073e+07	1.86813e+07	2.4197e+07	2.30901e+07	2.5646e+07	2.20779e+07	2.09612e+07	2.34868e+07	2.25176e+07	1.99537e+07	2.38697e+07	2.16781e+07	2.53882e+07	2.25079e+07	2.29682e+07	2.70886e+07	2.39251e+07
AGT|P01019	3.41192e+06	3.4604e+06	4.15317e+06	2.89464e+06	3.26109e+06	2.72645e+06	3.00152e+06	2.65348e+06	3.87725e+06	2.4527e+06	2.58624e+06	4.31796e+06	3.71528e+06	2896480	3.22248e+06	3.90476e+06	0	3.92897e+06	3.99261e+06	4.29556e+06	4.17604e+06	4.14071e+06	4.20091e+06	3.80202e+06	4.28766e+06	3.82741e+06	5.90553e+06	3.37442e+06	3.94019e+06	5.81792e+06	4.30076e+06	4.2135e+06	4.16152e+06	1.70445e+06	3.2341e+06	3.29958e+06	2.83988e+06	3.14458e+06	3.23787e+06	2.71316e+06	3.99461e+06	2.39468e+06	4.91268e+06	2.79213e+06	3.74963e+06	2.87654e+06	2.96567e+06	4.17602e+06	3.17659e+06
AGTPBP1|Q9UPW5	3.72275e+06	3.51761e+06	3.62225e+06	3.72181e+06	3.95784e+06	3.92587e+06	3.58028e+06	3.88806e+06	3.3838e+06	3.61581e+06	3.41235e+06	3.99314e+06	3.2527e+06	3.48861e+06	4.14541e+06	3.8021e+06	2.24103e+06	3.27036e+06	3.36322e+06	3.08738e+06	3.04616e+06	3.19113e+06	3.3541e+06	3.34743e+06	3.40999e+06	3.53196e+06	3.46407e+06	3.15882e+06	3.18439e+06	3.52433e+06	2.68304e+06	3.2508e+06	3.78379e+06	0	3.21576e+06	3.55635e+06	3.1632e+06	3.74151e+06	3.34024e+06	3.21166e+06	3.82282e+06	2.87902e+06	4.17714e+06	3.29153e+06	3.08885e+06	2.88972e+06	2.80341e+06	3.28708e+06	3.23855e+06
AGTRAP|Q6RW13	NA	NA	NA	NA	NA	NA	NA	NA	NA	NA	NA	NA	NA	NA	NA	NA	NA	NA	NA	NA	NA	NA	NA	NA	NA	NA	NA	NA	NA	NA	NA	NA	NA	NA	NA	NA	NA	NA	NA	NA	NA	NA	NA	NA	NA	NA	NA	NA	NA
AHCTF1|Q8WYP5	626630	668173	643143	637791	590345	657161	599381	580602	648561	641766	555545	655218	694310	668219	526717	578092	0	572203	610214	490533	661069	706013	518435	612670	527787	563667	685030	549990	729004	564671	728343	559173	505306	0	732503	784394	747355	742282	705707	764098	560606	770312	502032	720696	726406	752433	731721	780648	766600
AHCY|P23526	2.25743e+07	2.31765e+07	2.25476e+07	2.30225e+07	2.34802e+07	2.13417e+07	2.31538e+07	2.17699e+07	2.26145e+07	2.4071e+07	2.27599e+07	2.58428e+07	2.36673e+07	2.53801e+07	2.3437e+07	2.40434e+07	3.68887e+07	2.53823e+07	2.60283e+07	2.64052e+07	2.45805e+07	2.46173e+07	2.58108e+07	2.65619e+07	2.64983e+07	2.60105e+07	2.65075e+07	2.71471e+07	2.29315e+07	2.64017e+07	2.29609e+07	2.41641e+07	2.77817e+07	3.86663e+07	3.07237e+07	2.73274e+07	2.95447e+07	3.0349e+07	3.09651e+07	2.91814e+07	3.10322e+07	2.94217e+07	3.27252e+07	2.74747e+07	3.42424e+07	2.96902e+07	3.41532e+07	3.20079e+07	2.91729e+07
AHCYL1|O43865	1.01864e+08	1.14232e+08	8.62074e+07	9.89946e+07	8.56794e+07	9.99589e+07	9.84321e+07	9.74615e+07	1.02675e+08	1.16182e+08	1.02258e+08	7.7209e+07	1.11396e+08	1.27824e+08	9.28431e+07	9.25235e+07	1.21852e+08	6.0529e+07	5.31577e+07	4.6804e+07	6.61441e+07	7.39504e+07	6.39938e+07	5.57279e+07	5.05451e+07	5.91181e+07	6.78946e+07	6.78263e+07	6.05728e+07	5.53699e+07	4.38145e+07	5.56706e+07	5.58548e+07	5.74999e+07	9.18117e+07	9.92374e+07	7.29226e+07	8.90734e+07	8.47537e+07	9.64474e+07	9.81447e+07	126135013	7.92458e+07	9.34682e+07	107035829	1.10383e+08	7.39593e+07	9.01626e+07	9.31218e+07
AHCYL2|Q96HN2	10280732	9.70538e+06	9.99996e+06	1.07396e+07	8.8928e+06	1.09858e+07	9.22663e+06	1.10633e+07	9.35417e+06	9.20444e+06	9.55137e+06	8.14067e+06	1.28266e+07	9.52422e+06	9.56133e+06	1.05548e+07	7.28015e+06	1.06479e+07	1.02738e+07	9.79394e+06	9.45936e+06	1.33372e+07	9.61195e+06	1.19587e+07	1.17248e+07	1.151e+07	1.03414e+07	1.09081e+07	1.12928e+07	1.02997e+07	9.72588e+06	1.14781e+07	9.42973e+06	3.84423e+06	1.1342e+07	1.29072e+07	1.14924e+07	1.13831e+07	9.91743e+06	1.31795e+07	1.0404e+07	1.13757e+07	8.04051e+06	1.18328e+07	9.4072e+06	1.05066e+07	9.43366e+06	1.10148e+07	1.14274e+07
AHDC1|Q5TGY3	121416	161777	102717	123455	134240	140657	132488	148689	150450	111630	154071	104916	183221	132558	121523	117254	0	257064	273399	243436	311012	243317	270721	248682	253236	294836	209974	269889	275588	243803	313560	268354	229904	0	59244.2	95093	96803.3	85724.6	77717.2	76136.2	58372.9	85969.3	62210.1	84074.4	64777.6	84477.2	74346.2	85057.8	85621.8
AHNAK|Q09666	3.29662e+08	4.34868e+08	4.94306e+08	3.63322e+08	2.02466e+08	2.02334e+08	3.41919e+08	186601506	4.61859e+08	3.12515e+08	3.48278e+08	3.29902e+08	6.42991e+08	5.48924e+08	242604303	2.87446e+08	3.70787e+08	3.65994e+08	3.56351e+08	1.8476e+08	4.67809e+08	5.09535e+08	3.14716e+08	3.8225e+08	269925004	2.38624e+08	5.06669e+08	4.09924e+08	3.72002e+08	2.8934e+08	423694787	262040629	2.32933e+08	2.06848e+08	3.30279e+08	2.39494e+08	2.37234e+08	1.87338e+08	319187859	1.81695e+08	1.79589e+08	425301317	2.57486e+08	212026498	5.43966e+08	4.77388e+08	2.99918e+08	3.26672e+08	3.84092e+08
AHNAK2|Q8IVF2	3.05678e+07	2.86615e+07	3.59508e+07	2.64637e+07	3.61254e+07	31501680	2.67486e+07	3.29621e+07	2.42901e+07	3.10415e+07	2.18967e+07	4.60087e+07	3.0225e+07	2.8052e+07	3.51414e+07	3.48283e+07	2.3691e+07	3.06349e+07	3.06073e+07	2.69195e+07	2.87564e+07	2.65714e+07	2.65334e+07	3.21348e+07	3.52052e+07	2.99117e+07	3.57244e+07	2.45866e+07	2.46582e+07	4.09287e+07	2.43002e+07	2.96747e+07	4.11904e+07	3.75511e+07	3.34679e+07	3.11581e+07	3.34421e+07	4.02112e+07	2.64124e+07	2.98694e+07	3.30069e+07	2.48442e+07	4.03358e+07	3.37517e+07	4.04949e+07	2.44208e+07	3.33171e+07	3.50492e+07	3.52643e+07
AHR|P35869	0	0	0	0	0	0	0	0	0	0	0	0	0	0	0	0	0	30118.4	22269.2	32591.5	34785.2	30320.6	24522.9	40148	24200.1	33436.4	33340.3	31145.8	32014	30215.4	31685.2	28111	30378.1	0	0	0	0	0	0	0	0	0	0	0	0	0	0	0	0
AHSA1|O95433	2.05253e+07	1.89478e+07	2.2164e+07	2.36619e+07	2.2106e+07	2.05986e+07	2.09484e+07	2.01807e+07	1.81855e+07	1.86222e+07	2.22624e+07	2.1645e+07	1.87115e+07	1.87856e+07	2.27713e+07	2.32108e+07	5.71904e+07	1.8395e+07	1.89819e+07	2.29472e+07	1.61153e+07	1.73722e+07	1.85691e+07	1.85385e+07	1.89928e+07	1.93243e+07	1.66114e+07	1.78319e+07	1.6709e+07	1.98667e+07	1.55336e+07	1.94544e+07	2.09851e+07	2.3634e+07	1.95299e+07	1.8849e+07	1.93773e+07	2.17468e+07	2.12104e+07	2.522e+07	2.49561e+07	1.63976e+07	2.1054e+07	1.94233e+07	1.92392e+07	1.80298e+07	1.56435e+07	2.02352e+07	1.99439e+07
AHSG|P02765	2.58389e+06	3.43381e+06	4.16335e+06	3.3005e+06	1.07128e+06	1.27481e+06	2.29738e+06	1.29289e+06	1.69516e+06	2.43926e+06	3.23256e+06	2.16836e+06	3.79424e+06	2.00356e+06	2.425e+06	2.41029e+06	3.18796e+06	1.85378e+06	1.90969e+06	1.87416e+06	1.20117e+06	2.75989e+06	1.56638e+06	3.72405e+06	1.18662e+06	2.6819e+06	3.27049e+06	2.11628e+06	1.24469e+06	2.37263e+06	2.73293e+06	1.42379e+06	1.9621e+06	0	2.19843e+06	1.95382e+06	1.66345e+06	2.63132e+06	1.86399e+06	1.17199e+06	3.47797e+06	1.04851e+06	7.88494e+06	1.85354e+06	1.80841e+06	1.30251e+06	1.20711e+06	2.70049e+06	3.45444e+06
AHSP|Q9NZD4	876557	856941	1.82156e+06	1.41577e+06	866019	1.0512e+06	1.35919e+06	1.77836e+06	1.10199e+06	1.0062e+06	649007	592391	885409	908514	1.43832e+06	748900	0	721829	496755	432233	180587	554146	1.14711e+06	256285	1.47102e+06	748480	516833	1.54067e+06	225816	1.08036e+06	636440	438097	427259	0	759960	605457	558646	1.002e+06	450907	610511	618741	463176	415820	804087	618101	531544	834228	868160	827778
AIDA|Q96BJ3	7.20271e+06	7.3436e+06	7.57413e+06	8.07324e+06	6.87904e+06	7.20972e+06	6.89623e+06	7.03853e+06	7.72201e+06	7.24252e+06	6.86801e+06	6.23943e+06	8.86685e+06	8.19888e+06	6.55863e+06	7.3574e+06	1.24017e+07	9.05125e+06	9.23765e+06	6.81579e+06	9.11811e+06	1.00054e+07	8.20564e+06	8.82066e+06	9.02887e+06	8.87012e+06	9.95604e+06	9.19862e+06	9.42453e+06	8.50354e+06	9.30831e+06	8.8694e+06	6.9062e+06	0	5.38159e+06	5.24215e+06	5.60127e+06	5.31207e+06	5.11157e+06	5.41608e+06	5.05671e+06	5.65995e+06	4.47011e+06	5.64582e+06	6.33648e+06	5.553e+06	5.30681e+06	5.44025e+06	5.75069e+06
AIF1|P55008	4.29087e+06	5.38112e+06	3.97795e+06	3.93713e+06	3.8229e+06	2.61786e+06	4.55343e+06	3.09081e+06	5.76969e+06	4.55883e+06	4.77132e+06	4.51209e+06	4.59949e+06	5.83689e+06	3.0185e+06	3.56557e+06	1.5384e+06	4.93706e+06	4.96879e+06	3.95544e+06	6.25094e+06	5.81882e+06	5.49023e+06	4.58597e+06	4.08982e+06	3.87754e+06	7.55077e+06	5.14321e+06	5.42582e+06	4.55162e+06	6.01924e+06	3.86632e+06	3.85403e+06	5.65951e+06	4.08734e+06	3.36265e+06	2.57121e+06	3.88745e+06	3.43323e+06	2.91499e+06	2.77458e+06	4.31339e+06	2.95884e+06	3.01095e+06	4.08452e+06	4.31124e+06	5.68488e+06	3.38812e+06	3.49425e+06
AIF1L|Q9BQI0	3.9403e+06	3.76251e+06	5.78846e+06	3.40782e+06	4.02901e+06	2.32308e+06	3.16382e+06	2.87631e+06	3.4779e+06	4.87127e+06	2.44092e+06	7.17675e+06	3.13513e+06	3.14434e+06	5.78996e+06	4.61992e+06	0	4.60403e+06	4.10655e+06	6.0943e+06	3.20646e+06	4.89257e+06	4.85741e+06	6.45295e+06	3.96512e+06	4.7224e+06	4.98884e+06	3.09625e+06	4.12101e+06	6.66589e+06	3.52391e+06	3.38021e+06	7.55855e+06	2.2041e+06	4.26139e+06	3.12443e+06	3.1908e+06	4.84207e+06	4.01129e+06	3.46333e+06	4.16539e+06	2.69926e+06	8.47711e+06	2.86802e+06	4.38244e+06	2.97258e+06	3.5258e+06	5.60669e+06	4.18823e+06
AIFM1|O95831	1.94722e+07	2.07438e+07	1.66446e+07	2.15332e+07	1.83663e+07	1.96899e+07	2.31235e+07	2.16153e+07	2.03578e+07	1.89892e+07	2.47624e+07	1.41696e+07	2.11708e+07	1.77361e+07	1.77227e+07	1.88305e+07	2.36013e+07	1.91624e+07	1.88422e+07	1.71205e+07	1.92352e+07	1.81809e+07	2.10404e+07	1.71758e+07	2.08127e+07	1.93675e+07	1.52816e+07	1.98852e+07	1.57252e+07	1.64551e+07	2.12662e+07	1.97235e+07	1.68597e+07	8.43881e+06	1.75265e+07	1.74847e+07	1.94372e+07	1.74149e+07	1.824e+07	2.06612e+07	2.05373e+07	1.9232e+07	1.2586e+07	1.85737e+07	1.38016e+07	1.9016e+07	2.04788e+07	1.50308e+07	1.57641e+07
AIFM2|Q9BRQ8	890870	1.02251e+06	841500	967697	924245	852850	809181	863943	1.03849e+06	931433	967414	800644	1.147e+06	1.07438e+06	821702	760143	1.10913e+06	466004	457728	470363	567467	596791	413524	496586	343532	483509	575121	592839	596784	356212	443767	531410	419747	0	533170	555863	502258	601760	599658	566984	477800	650115	504023	591887	658882	582440	547158	447409	627900
AIFM3|Q96NN9	7.76324e+06	8.98948e+06	8.3715e+06	9.94992e+06	6.72203e+06	7.51017e+06	7.36684e+06	7.15901e+06	8.22285e+06	7.63409e+06	7.9393e+06	5.14125e+06	9.27511e+06	8.13001e+06	6.2151e+06	8.15549e+06	1.09351e+07	7.14017e+06	8.17354e+06	4.99918e+06	7.45423e+06	8.31919e+06	6.90189e+06	6.83886e+06	6.64021e+06	8.21308e+06	6.37164e+06	7.22246e+06	6.38998e+06	6.22463e+06	6.74834e+06	8.56336e+06	5.3621e+06	7.56887e+06	7.3423e+06	7.49444e+06	7.69407e+06	7.31529e+06	7.32566e+06	9.32791e+06	8.1115e+06	7.1373e+06	5.23661e+06	7.72961e+06	6.44853e+06	9.23626e+06	4.70982e+06	6.86279e+06	7.57704e+06
AIG1|Q9NVV5	318626	460003	138565	182010	272513	260455	441293	464139	489146	465145	195302	445089	172341	439991	210240	205649	0	524133	361237	477461	858998	537372	711162	327230	304602	335586	835463	690844	330941	444344	280248	299626	747446	0	269575	337123	154539	231407	276212	228648	401740	224820	449080	279154	351255	209870	248959	346457	206162
AIMP1|Q12904	1.10396e+07	1.2984e+07	1.06302e+07	1.05212e+07	1.06426e+07	1.11653e+07	1.20111e+07	1.10551e+07	1.15832e+07	1.03277e+07	1.26374e+07	1.03377e+07	1.16535e+07	9.89768e+06	9.77737e+06	1.02137e+07	7.55928e+06	1.35222e+07	1.24879e+07	1.22541e+07	1.55533e+07	1.36978e+07	1.49091e+07	1.2971e+07	1.26556e+07	1.33039e+07	1.24563e+07	1.51304e+07	1.3248e+07	1.234e+07	1.50987e+07	1.29932e+07	1.26069e+07	1.9204e+07	1.5596e+07	1.55663e+07	1.48489e+07	1.52232e+07	1.58838e+07	1.5427e+07	1.48758e+07	1.80245e+07	9.87906e+06	1.49956e+07	1.4026e+07	1.70048e+07	1.83005e+07	1.50043e+07	1.51215e+07
AIMP2|Q13155	4.05271e+06	4.891e+06	3.65607e+06	3.9403e+06	3.79833e+06	3.99617e+06	4.33142e+06	4.02023e+06	4.20267e+06	3.68855e+06	4.49714e+06	3.64052e+06	3.83162e+06	3.29754e+06	3.53761e+06	3.60163e+06	5.32723e+06	5.43796e+06	5.26889e+06	4.61106e+06	5.92781e+06	5.21403e+06	6.00644e+06	5.01619e+06	4.99967e+06	5.08517e+06	4.96201e+06	6.55399e+06	4.79343e+06	4.94137e+06	5.46526e+06	4.96157e+06	5.03458e+06	0	4.08746e+06	4.11941e+06	3.86909e+06	4.08639e+06	4.10601e+06	4.10037e+06	4.01797e+06	4.55734e+06	3.06398e+06	4.11356e+06	3.41137e+06	4.10235e+06	4.37474e+06	3.7426e+06	3.75182e+06
AIP|O00170	7.68952e+06	8.11463e+06	7.70814e+06	8.42396e+06	7.81598e+06	7.45481e+06	7.62258e+06	7.46229e+06	7.94425e+06	9.0843e+06	7.12769e+06	8.6604e+06	8.3383e+06	7.41689e+06	8.40162e+06	8.10598e+06	1.78249e+07	4.26567e+06	4.48191e+06	4.13028e+06	4.12056e+06	4.83572e+06	4.06932e+06	4.84025e+06	4.21117e+06	4.33815e+06	4.47921e+06	4.20303e+06	4.28135e+06	4.62628e+06	4.24753e+06	4.35088e+06	4.55299e+06	4.82656e+06	6.08217e+06	5.68144e+06	6.31736e+06	6.31165e+06	6.02326e+06	6.30301e+06	5.88665e+06	5.70837e+06	6.07477e+06	6.04038e+06	6.39389e+06	5.84165e+06	5.65286e+06	6.37749e+06	6.2681e+06
AJAP1|Q9UKB5	290987	353486	109533	197897	290373	344233	384569	361609	351691	239880	401008	211131	229731	197896	258613	239844	0	370027	444408	452450	560555	277934	605040	311726	350336	365814	281881	322821	362995	321325	419876	417472	248503	0	321302	374959	320129	322963	412208	328484	242234	384394	258456	357780	218027	307592	345974	246859	267584
AJM1|C9J069	6.44222e+06	6.01674e+06	5.15646e+06	6.37295e+06	6.8965e+06	8.64715e+06	7.16125e+06	7.52689e+06	6.65373e+06	5.19685e+06	6.95065e+06	4.34907e+06	5.42584e+06	5.02717e+06	5.73956e+06	6.07725e+06	1.25481e+06	7.12951e+06	7.49359e+06	7.58757e+06	7.49291e+06	6.2387e+06	8.27229e+06	6.55975e+06	7.49144e+06	8.12981e+06	5.82714e+06	6.83025e+06	7.33355e+06	6.05744e+06	7.59588e+06	8.15416e+06	6.59539e+06	9.76615e+06	8.84135e+06	1.04352e+07	9.59183e+06	1.00518e+07	9.53732e+06	1.08381e+07	7.61013e+06	9.71751e+06	5.33492e+06	1.06049e+07	6.99718e+06	9.45234e+06	9.12508e+06	7.95313e+06	8.47675e+06
AK1|P00568	4.5623e+07	5.77573e+07	5.80837e+07	4.79317e+07	3.59178e+07	3.31137e+07	4.23924e+07	3.4581e+07	5.9452e+07	5.04434e+07	4.26168e+07	5.6138e+07	6.38888e+07	7.52918e+07	3.12958e+07	3.82191e+07	3.661e+07	4.2366e+07	4.56928e+07	3.05289e+07	5.25844e+07	4.38866e+07	3.64242e+07	3.70298e+07	3.5513e+07	3.49844e+07	4.66712e+07	3.86791e+07	4.06207e+07	3.38997e+07	4.53605e+07	3.27281e+07	2.93789e+07	1.88512e+07	6.40104e+07	5.0748e+07	5.60853e+07	4.69009e+07	6.00126e+07	4.85086e+07	6.05964e+07	7.10145e+07	5.46705e+07	4.90575e+07	1.07625e+08	8.07411e+07	6.52951e+07	6.90265e+07	7.49426e+07
AK2|P54819	1.17023e+07	1.25317e+07	1.65186e+07	1.36122e+07	1.0533e+07	1.02045e+07	1.18425e+07	1.0626e+07	1.2837e+07	1.37789e+07	1.30683e+07	1.27131e+07	1.50276e+07	1.4272e+07	9.85459e+06	1.09287e+07	4.54427e+06	1.19117e+07	1.15731e+07	1.10818e+07	1.31683e+07	13882400	1.17736e+07	1.22315e+07	1.14354e+07	1.09005e+07	1.36446e+07	1.29225e+07	1.12212e+07	1.1786e+07	1.15777e+07	1.04283e+07	1.08263e+07	6.53867e+06	9.89727e+06	8.73595e+06	9.07602e+06	9.45494e+06	9.80453e+06	9.32769e+06	1.13471e+07	1.06759e+07	1.09376e+07	8.49437e+06	1.23465e+07	1.08494e+07	9.77581e+06	9.78412e+06	1.01419e+07
AK3|Q9UIJ7	2.93948e+07	3.19098e+07	3.32621e+07	2.97789e+07	2.16814e+07	2.45954e+07	3.11591e+07	3.13273e+07	3.15894e+07	3.42805e+07	3.69455e+07	2.38757e+07	3.49843e+07	3.13807e+07	2.34223e+07	2.85134e+07	2.42308e+07	3.14106e+07	3.12234e+07	2.21314e+07	3.07772e+07	3.44106e+07	2.93035e+07	3.41081e+07	2.62459e+07	3.38931e+07	3.00865e+07	3.82829e+07	3.34831e+07	2.8171e+07	3.04676e+07	3.0594e+07	2.39093e+07	3.08641e+07	3.15947e+07	2.83818e+07	3.028e+07	2.71778e+07	2.99329e+07	2.13844e+07	2.40112e+07	3.90786e+07	1.54817e+07	2.87499e+07	3.53562e+07	3.52871e+07	3.16816e+07	3.34835e+07	3.24266e+07
AK4|P27144	1.05407e+07	1.08201e+07	9.16296e+06	1.11729e+07	1.00761e+07	9.82995e+06	1.03016e+07	1.11511e+07	1.01401e+07	1.04829e+07	1.31688e+07	8.7042e+06	1.04677e+07	9.53347e+06	9.51496e+06	9.8252e+06	8.94312e+06	1.38367e+07	1.44389e+07	1.28477e+07	1.54817e+07	1.33516e+07	1.47927e+07	1.37042e+07	1.36011e+07	1.46786e+07	1.21715e+07	1.69188e+07	1.37098e+07	1.3098e+07	1.48187e+07	1.34733e+07	1.18072e+07	1.3623e+07	1.6392e+07	1.63762e+07	1.5636e+07	1.52195e+07	1.723e+07	1.46098e+07	1.7343e+07	2.09299e+07	1.11219e+07	1.45734e+07	1.60612e+07	1.94837e+07	1.58919e+07	1.61767e+07	1.72454e+07
AK5|Q9Y6K8	2.26184e+07	2.62095e+07	1.59603e+07	2.20701e+07	2.58433e+07	2.56617e+07	2.62285e+07	2.48522e+07	2.30871e+07	1.15932e+07	3.21296e+07	1.77961e+07	1.5302e+07	1.4528e+07	1.87887e+07	1.90003e+07	1.7398e+07	2.01128e+07	2.16887e+07	2.31291e+07	2.41168e+07	1.55331e+07	2.48626e+07	1.55995e+07	2.07296e+07	2.1767e+07	1.54373e+07	2.87103e+07	1.90232e+07	1.82462e+07	2.21323e+07	1.93877e+07	1.88414e+07	2.00608e+07	2.00684e+07	2.21618e+07	1.9668e+07	2.13037e+07	2.61814e+07	16679891	9.19667e+06	2.60806e+07	7.17669e+06	2.03788e+07	1.35426e+07	2.12013e+07	1.97685e+07	1.81251e+07	1.97531e+07
AK6|Q9Y3D8	375930	447485	422934	416177	376144	346219	417137	381948	389339	372466	502290	332354	398940	354214	360587	372194	0	364974	397850	372616	425488	335026	390715	346614	348003	346895	340653	423060	324862	363817	368956	314321	358369	0	298908	304912	239848	291401	364325	271335	237909	361281	282044	276660	377187	355241	342304	308422	336117
AKAIN1|P0CW23	118076	138873	118041	110805	99162.1	103965	122968	93748.5	139598	98000.3	109260	125640	98820.4	120325	114516	106231	0	167607	161911	259455	243043	142247	272509	124185	119292	119161	136499	211462	129791	136110	290872	118553	181139	0	38013.4	41311.3	34417.3	29627.5	43606.1	43377.9	24692.9	46990.4	21056.5	33529.5	32709.1	30233.4	43426.1	28604.8	32798.5
AKAP1|Q92667	4.53036e+06	3.94634e+06	4.91361e+06	5.15478e+06	4.5054e+06	5.38741e+06	3.99179e+06	4.78473e+06	4.03184e+06	5.16589e+06	3.73959e+06	3.54905e+06	4.30785e+06	4.16299e+06	4.18131e+06	4.32732e+06	1.70597e+06	6.23994e+06	6.08002e+06	4.96144e+06	5.97596e+06	6.39987e+06	5.99987e+06	6.27636e+06	6.94324e+06	7.23011e+06	6.44095e+06	7.46625e+06	6.94531e+06	5.77833e+06	6.16845e+06	7.33843e+06	6.23815e+06	7.26277e+06	5.40077e+06	6.29302e+06	5.89148e+06	5.83587e+06	5.17857e+06	5.42619e+06	5.2499e+06	5.64336e+06	3.99265e+06	6.3517e+06	5.11732e+06	5.19535e+06	5.10719e+06	5.27656e+06	5.38374e+06
AKAP10|O43572	3.59139e+06	3.03303e+06	3.02143e+06	3.953e+06	3.62293e+06	4.29387e+06	3.39818e+06	4.28855e+06	3.19431e+06	3.1541e+06	3.31111e+06	3.2284e+06	3.70192e+06	2.54866e+06	3.67076e+06	3.69456e+06	2.9411e+06	4.3368e+06	4.3519e+06	4.46337e+06	3.63059e+06	4.03937e+06	4.08094e+06	4.18873e+06	4.71163e+06	4.71405e+06	3.82029e+06	4.12963e+06	4.50033e+06	4.14664e+06	3.63459e+06	4.86646e+06	4.35449e+06	0	4.23907e+06	5.31447e+06	5.17624e+06	5.07548e+06	4.06355e+06	5.34992e+06	4.24216e+06	4.25341e+06	3.10688e+06	5.18471e+06	3.22589e+06	3.56456e+06	4.20858e+06	4.72252e+06	4.00118e+06
AKAP11|Q9UKA4	344483	379147	213916	367653	423860	396377	342835	409895	339877	329683	418693	323534	338571	340730	321033	366781	0	1.10363e+06	1.13616e+06	1.02427e+06	1.18611e+06	1.09547e+06	1.12164e+06	1.09715e+06	1.21146e+06	1.21475e+06	1.11867e+06	1.24092e+06	1.14758e+06	1.07996e+06	1.08582e+06	1.16028e+06	960703	0	641454	730824	611549	685906	641679	738632	546455	678573	511569	724146	560171	639736	598121	653091	660693
AKAP12|Q02952	1.00528e+08	7.93441e+07	1.06665e+08	9.40929e+07	1.07363e+08	109718190	8.12255e+07	1.08184e+08	8.45826e+07	1.08922e+08	6.75118e+07	124589428	109301600	6.98521e+07	1.11258e+08	1.25292e+08	1.78045e+08	1.05488e+08	101165037	8.10527e+07	6.57484e+07	1.09988e+08	6.59879e+07	1.1931e+08	1.26552e+08	1.19764e+08	1.11056e+08	104000416	1.09952e+08	1.31158e+08	8.82191e+07	1.14665e+08	1.23008e+08	1.5393e+08	9.0132e+07	1.01506e+08	1.13997e+08	1.18015e+08	5.86503e+07	1.02991e+08	7.223e+07	5.84674e+07	7.71636e+07	9.86179e+07	7.49195e+07	7.15484e+07	7.44014e+07	1.03022e+08	9.11876e+07
AKAP13|Q12802	1.10721e+06	1.25494e+06	1.15359e+06	1.16339e+06	1.06877e+06	1.13003e+06	1.07462e+06	1.14426e+06	1.22632e+06	1.04251e+06	1.0337e+06	985539	1.30082e+06	1.07059e+06	971221	1.06349e+06	0	1.19833e+06	1.30063e+06	1.1542e+06	1.24615e+06	1.23032e+06	1.28752e+06	1.08972e+06	1.32004e+06	1.23168e+06	1.18765e+06	1.3805e+06	1.23071e+06	1.09661e+06	1.54338e+06	1.21557e+06	1.11663e+06	0	943317	967892	899829	970792	857996	883209	929397	914432	951022	858261	849862	867285	874658	954840	916610
AKAP17A|Q02040	236366	287920	260428	257108	205827	254737	237736	214523	260238	204351	242397	212861	268688	222969	223016	215934	0	477470	456488	420231	449627	463004	379742	447544	497875	470732	443605	466222	499504	461402	523290	466774	340460	0	630354	679753	711196	670074	597742	745074	491480	615925	511061	674578	590876	608925	508243	622277	637917
AKAP2|Q9Y2D5	2.55447e+06	3.12316e+06	2.236e+06	2.65378e+06	2.16636e+06	2.50557e+06	2.81118e+06	2.46987e+06	2.8926e+06	2.58313e+06	2.97196e+06	2.1316e+06	2.99756e+06	2.54181e+06	2.29852e+06	2.5027e+06	0	2.22053e+06	2.25117e+06	1.69061e+06	2.40853e+06	2.55551e+06	2.56459e+06	1.88447e+06	2.19819e+06	2.03999e+06	2.36683e+06	2.24123e+06	2.21284e+06	1.74844e+06	2.65763e+06	2.13957e+06	1.94276e+06	0	2.81805e+06	2.71421e+06	2.43874e+06	2.93122e+06	2.88218e+06	2.50129e+06	1.07659e+07	2.90276e+06	3.04957e+06	2.6587e+06	2.61834e+06	2.98518e+06	2.83433e+06	2.43618e+06	2.55721e+06
AKAP5|P24588	8.76032e+06	5.31961e+06	4.06892e+06	6.44666e+06	1.15424e+07	1.33534e+07	1.23834e+07	1.43145e+07	9.3401e+06	7.19321e+06	7.10466e+06	5.32723e+06	5.3339e+06	5.15572e+06	5.6089e+06	8.36765e+06	3.8296e+06	8.84348e+06	8.05516e+06	1.48065e+07	6.08155e+06	5.49334e+06	8.36901e+06	6.42325e+06	1.0153e+07	1.0599e+07	6.18701e+06	8.89337e+06	1.08901e+07	5.99704e+06	5.35458e+06	1.12227e+07	6.33518e+06	3.33381e+06	1.10673e+07	1.78368e+07	1.25157e+07	1.12379e+07	1.31751e+07	1.22902e+07	4.18174e+06	9.32537e+06	3.3595e+06	1.60504e+07	5.4143e+06	8.97441e+06	1.40866e+07	8.68918e+06	1.01138e+07
AKAP6|Q13023	777074	788406	820320	901435	791478	851016	784183	806932	735035	863691	678837	785487	830118	751309	733308	788726	0	917329	880340	887225	930463	873984	953564	843685	1.04075e+06	1.06079e+06	975853	889830	900911	918298	950401	1.04541e+06	1.02762e+06	0	1.17091e+06	1.26748e+06	1.14944e+06	1.28668e+06	1.02541e+06	1.19998e+06	1.33506e+06	978527	1.41127e+06	1.16609e+06	1.01831e+06	935713	1.0422e+06	1.0794e+06	1.05759e+06
AKAP7|Q9P0M2	1.61211e+06	1.299e+06	1.37149e+06	2.15179e+06	1.5044e+06	1.63588e+06	1.14525e+06	1.84511e+06	1.18085e+06	1.12368e+06	1.37146e+06	891411	1.82949e+06	1.1673e+06	1.99437e+06	1.70339e+06	0	1.62498e+06	1.83919e+06	1.40975e+06	1.26007e+06	1.89423e+06	1.32955e+06	1.96596e+06	1.95096e+06	1.57513e+06	1.7344e+06	1.88519e+06	1.79964e+06	1.34982e+06	1.5794e+06	1.78753e+06	1.07349e+06	0	1.79833e+06	1.83181e+06	2.02765e+06	1.45693e+06	1.49056e+06	1.84054e+06	3.23788e+06	1.55734e+06	1.25787e+06	1.79615e+06	1.28531e+06	1.44412e+06	1.62632e+06	1.82136e+06	1.82335e+06
AKAP8|O43823	0	0	0	0	0	0	0	0	0	0	0	0	0	0	0	0	0	86643.3	106418	60993.2	77709.1	92684.7	77998	92167.9	82281.4	80309.4	89709	64396.2	85833.3	91737	90319.7	72126.4	82451.3	0	106295	91457.9	118550	128785	89578.6	123689	61917.8	96509.6	47031.3	90663.3	90967.4	76698.2	131789	131875	79330.5
AKAP8L|Q9ULX6	751799	883035	743199	840261	667933	711098	691515	766799	834932	641438	856704	853320	857478	606843	743375	725868	0	1.44251e+06	1.60822e+06	1.47186e+06	1.38221e+06	1.37033e+06	1.18357e+06	1.51731e+06	1.51336e+06	1.39091e+06	1.37169e+06	1.38823e+06	1.58989e+06	1.65401e+06	1.61967e+06	1.34089e+06	1.2274e+06	0	1.47093e+06	1.4896e+06	1.63933e+06	1.52796e+06	1.52108e+06	1.92525e+06	1.05647e+06	1.36859e+06	1.44589e+06	1.65136e+06	1.3334e+06	1.59394e+06	1.44799e+06	1.76898e+06	1.55623e+06
AKAP9|Q99996	9.4925e+06	9.73872e+06	8.49539e+06	1.02052e+07	1.0259e+07	1.04816e+07	9.20053e+06	1.05005e+07	8.76864e+06	9.89523e+06	8.83595e+06	7.60426e+06	1.05998e+07	8.54295e+06	8.85757e+06	8.81124e+06	1.16596e+07	1.05195e+07	1.0673e+07	9.5633e+06	1.13776e+07	1.04871e+07	1.08607e+07	1.07178e+07	1.13793e+07	1.20366e+07	1.06474e+07	1.20751e+07	1.11325e+07	1.00347e+07	1.1563e+07	1.11382e+07	9.20564e+06	1.27292e+07	1.22569e+07	1.37202e+07	1.24765e+07	1.35446e+07	1.17051e+07	1.26831e+07	1.12686e+07	1.23479e+07	9.10892e+06	1.39732e+07	1.0529e+07	1.15973e+07	1.11586e+07	1.18048e+07	1.29731e+07
AKIRIN2|Q53H80	NA	NA	NA	NA	NA	NA	NA	NA	NA	NA	NA	NA	NA	NA	NA	NA	NA	NA	NA	NA	NA	NA	NA	NA	NA	NA	NA	NA	NA	NA	NA	NA	NA	NA	63936.8	71486.1	45884.2	43416.4	60052	41000.5	38870	70973.4	65346.2	57429.7	50567.3	58379.5	57900.6	53110.7	52641
AKR1A1|P14550	4.04569e+07	3.99788e+07	5.0208e+07	4.28713e+07	3.94828e+07	3.46542e+07	3.93821e+07	3.5473e+07	4.72736e+07	4.86474e+07	2.49334e+07	4.86702e+07	4.56406e+07	5.0171e+07	2.76895e+07	4.05115e+07	3.38591e+07	3.43575e+07	3.63401e+07	3.35384e+07	3.58252e+07	3.63389e+07	3.00534e+07	3.69696e+07	3.16326e+07	3.19051e+07	4.0535e+07	3.20771e+07	3.60723e+07	3.54514e+07	3.59574e+07	2.9913e+07	3.33029e+07	2.39145e+07	3.02715e+07	2.81459e+07	1.85554e+07	2.84862e+07	2.86672e+07	27281982	3.58675e+07	2.32958e+07	3.25092e+07	2.67761e+07	3.68007e+07	2.1014e+07	3.20201e+07	3.40242e+07	3.20057e+07
AKR1B1|P15121	5.89405e+07	6.58627e+07	6.45989e+07	5.99959e+07	5.54286e+07	5.09042e+07	6.10568e+07	5.56457e+07	7.3032e+07	7.50362e+07	6.41408e+07	6.59194e+07	6.46817e+07	7.13821e+07	5.94606e+07	5.76329e+07	5.50201e+07	5.27103e+07	5.32057e+07	5.60568e+07	5.38602e+07	5.26926e+07	5.20526e+07	5.68778e+07	4.95231e+07	5.13155e+07	5.58857e+07	5.11995e+07	5.97086e+07	5.31008e+07	5.21355e+07	4.75829e+07	5.29301e+07	9.51674e+07	5.56505e+07	4.87225e+07	5.13431e+07	4.95244e+07	5.62528e+07	5.21766e+07	5.79643e+07	5.5184e+07	4.71734e+07	4.95293e+07	6.59856e+07	5.8173e+07	6.04804e+07	5.76186e+07	5.57328e+07
AKR1B10|O60218	978506	1.11051e+06	999912	1.08683e+06	979333	960846	1.06851e+06	1.00504e+06	1.17174e+06	1.17874e+06	1.13862e+06	1.09742e+06	1.12871e+06	1.12704e+06	1.01497e+06	1.00119e+06	1.45826e+06	815520	938398	833177	931715	861161	865332	891034	875578	834582	865328	861432	996370	887843	868245	824390	795674	2.91002e+06	836005	762725	749869	810609	864654	855966	861754	865744	754261	778604	1.00337e+06	882545	985495	827662	810549
AKR1C1|Q04828	489109	607873	858066	412552	386415	370677	444657	307193	639241	658811	548917	609888	1.18252e+06	990813	364574	576755	0	487118	515099	330631	511274	625744	404772	359170	350508	350543	631738	321222	399573	383385	266729	313474	360629	0	432592	258886	308103	291226	324572	271392	450264	359241	401464	256965	855752	422963	433257	512646	622179
AKR1C2|P52895	8.00936e+06	1.1026e+07	1.18239e+07	9.77107e+06	6.24053e+06	7.20442e+06	7.49776e+06	5.78061e+06	1.03367e+07	9.62781e+06	8.32769e+06	9.1444e+06	1.85808e+07	1.28404e+07	7.25436e+06	9.28975e+06	4.38232e+06	7.84195e+06	7.74317e+06	5.18224e+06	7.16171e+06	1.13608e+07	6.17657e+06	5.78299e+06	7.50349e+06	5.41006e+06	1.101e+07	6.32499e+06	6.82843e+06	6.162e+06	4.81707e+06	4.89801e+06	5.71323e+06	4.2433e+06	7.38001e+06	4.86389e+06	5.55737e+06	5.8097e+06	5.70859e+06	4.46355e+06	7.91289e+06	6.27416e+06	6.00765e+06	4.51601e+06	1.23744e+07	6.6835e+06	7.94653e+06	1.01505e+07	10595891
AKR1C3|P42330	2.15305e+07	2.5788e+07	2.89371e+07	1.84866e+07	1.70014e+07	1.39444e+07	1.98198e+07	1.27413e+07	3.08018e+07	2.38936e+07	2.30948e+07	2.65462e+07	3.40738e+07	4.78002e+07	1.35093e+07	2.12021e+07	1.67875e+07	2.1798e+07	2.16366e+07	1.49426e+07	2.18962e+07	2.698e+07	1.60783e+07	1.63896e+07	1.56136e+07	1.6227e+07	3.18894e+07	1.89957e+07	1.53437e+07	1.75698e+07	1.76814e+07	1.34922e+07	1.48717e+07	2.12792e+07	2.00478e+07	1.37988e+07	1.4204e+07	1.41863e+07	1.712e+07	1.4156e+07	1.55136e+07	2.28283e+07	1.94188e+07	1.36359e+07	4.33845e+07	2.52802e+07	1.96137e+07	1.93674e+07	2.50445e+07
AKR1C4|P17516	9.76327e+06	1.14469e+07	1.51599e+07	1.00721e+07	7.20053e+06	6.36399e+06	8.39398e+06	5.88287e+06	1.24054e+07	9.54243e+06	9.73354e+06	1.05698e+07	1.77639e+07	1.79322e+07	6.75814e+06	9.8057e+06	3.76941e+06	9.20614e+06	8.82523e+06	6.55066e+06	8.35354e+06	1.14583e+07	5.90351e+06	7.04799e+06	7.50158e+06	6.33349e+06	1.14214e+07	7.33125e+06	6.60829e+06	6.8725e+06	6.88459e+06	5.55725e+06	5.75597e+06	2.6545e+06	983228	672454	754597	702796	801005	716060	1.08722e+06	973013	956211	650472	1.76106e+06	1.09146e+06	919800	952430	1.20325e+06
AKR7A2|O43488	3.67501e+07	4.33666e+07	4.90174e+07	3.47485e+07	3.41501e+07	2.83724e+07	3.63846e+07	3.05996e+07	4.4919e+07	4.13823e+07	3.98105e+07	4.42215e+07	4.14225e+07	5.54307e+07	3.37146e+07	3.51535e+07	7.11136e+07	3.45923e+07	3.4883e+07	2.81124e+07	4.19151e+07	3.68356e+07	3.40132e+07	3.54509e+07	3.08582e+07	2.87694e+07	3.87002e+07	3.25766e+07	3.10517e+07	3.3965e+07	3.531e+07	2.81181e+07	3.31817e+07	4.38225e+07	2.95519e+07	2.51608e+07	2.44424e+07	2.33001e+07	3.24938e+07	1.96344e+07	2.55212e+07	3.39705e+07	2.61768e+07	2.11713e+07	4.30191e+07	3.59155e+07	3.05679e+07	27882494	3.09885e+07
AKR7A3|O95154	2.56527e+06	3.46492e+06	3.62152e+06	2.62303e+06	2.55284e+06	1.94148e+06	2.26515e+06	1.81433e+06	3.39796e+06	2.75323e+06	3.31892e+06	2.83373e+06	2.73259e+06	4.14989e+06	2.04315e+06	2.63839e+06	1.35431e+06	2.21621e+06	2.35072e+06	1.60061e+06	3.01444e+06	2.3485e+06	2.62798e+06	2.41642e+06	2.21109e+06	2.24176e+06	2.14489e+06	2.4845e+06	1.93571e+06	2.52459e+06	2.17362e+06	1.82176e+06	1.88282e+06	2.66367e+06	1.53966e+06	1.31561e+06	1.18857e+06	1.16391e+06	1.69234e+06	1.30001e+06	1.90999e+06	1.86532e+06	1.35563e+06	1.07074e+06	2.19993e+06	2.23863e+06	1.62018e+06	1.16759e+06	1.54787e+06
AKT1|P31749	5.04142e+06	4.77399e+06	5.33041e+06	4.93656e+06	4.95992e+06	5.2739e+06	5.33899e+06	4.4632e+06	4.99471e+06	5.18433e+06	4.87219e+06	4.88884e+06	5.65899e+06	4.78376e+06	5.39776e+06	4.65381e+06	6.80419e+06	4.75897e+06	4.6378e+06	4.22988e+06	4.76246e+06	5.05402e+06	4.76603e+06	5.26674e+06	4.53429e+06	4.66187e+06	4.95464e+06	5.16831e+06	5.0106e+06	4.63566e+06	5.32507e+06	4.93926e+06	4.71701e+06	6.66205e+06	5.47203e+06	5.64593e+06	5.60882e+06	5.86451e+06	5.40341e+06	5.17794e+06	5.62825e+06	6.29054e+06	5.83681e+06	5.60729e+06	5.03089e+06	5.29667e+06	6.68408e+06	5.29312e+06	5.49732e+06
AKT1S1|Q96B36	297422	279558	281512	270427	285319	310138	295560	300987	273584	277359	280351	257240	276677	300554	249173	270773	0	424486	393248	436767	449785	402742	488785	347945	464363	435501	429722	393389	400802	342131	512960	418327	388766	0	739272	871893	740137	848570	803372	719592	483752	892203	306782	794592	752113	754407	801128	708631	743410
AKT2|P31751	579483	702892	762719	649291	554208	429868	516746	442845	770548	519277	579921	682870	724020	642270	543840	587681	3.0653e+06	1.06842e+06	1.06904e+06	950975	1.20549e+06	1.24742e+06	1.11241e+06	1.25011e+06	856824	916368	1.17867e+06	1.06296e+06	1.05928e+06	971200	1.19043e+06	959495	979609	4.43824e+06	873537	844197	790909	823215	930437	789112	810456	968543	849654	745816	943755	966468	956447	796789	877546
AKT3|Q9Y243	7.21588e+06	6.64315e+06	6.27426e+06	7.31229e+06	8.38859e+06	8.57336e+06	7.31766e+06	8.32315e+06	6.31655e+06	5.94236e+06	6.84961e+06	6.65014e+06	6.53457e+06	5.87619e+06	8.77759e+06	7.71202e+06	7.57414e+06	9.27339e+06	9.53545e+06	1.00584e+07	8.52043e+06	9.11751e+06	9.30484e+06	1.01003e+07	1.053e+07	1.07774e+07	8.85066e+06	9.74244e+06	9.93391e+06	9.96371e+06	9.38342e+06	1.1239e+07	1.07432e+07	9.20399e+06	8.4902e+06	8.97426e+06	9.08601e+06	9.41329e+06	8.39522e+06	1.00273e+07	9.11885e+06	7.85007e+06	9.7751e+06	1.05138e+07	7.0905e+06	7.05696e+06	6.83165e+06	8.49217e+06	8.43696e+06
AKTIP|Q9H8T0	706040	745195	713458	813773	760429	796098	780514	781413	810680	557262	777165	729628	768065	666622	709852	684043	0	466989	495731	483131	482711	495033	524141	547840	506861	432134	522023	480421	503891	445345	473873	437788	436482	0	502250	548921	479757	489682	465453	473762	406818	496171	388703	490421	396954	468582	462588	496273	489855
ALAD|P13716	1.98316e+07	2.24012e+07	2.45507e+07	1.90193e+07	1.64823e+07	1.49771e+07	1.78666e+07	1.67136e+07	2.38499e+07	2.67237e+07	2.14692e+07	2.2141e+07	2.44549e+07	2.38504e+07	1.70397e+07	2.04538e+07	1.3503e+07	1.86685e+07	1.92862e+07	1.69827e+07	2.24556e+07	1.91513e+07	1.89943e+07	2.02456e+07	1.82614e+07	1.58973e+07	2.15414e+07	1.81501e+07	1.84735e+07	2.07326e+07	1.70869e+07	1.43657e+07	17694322	3.65173e+06	1.945e+07	1.65498e+07	1.75375e+07	1.64865e+07	1.79625e+07	1.41672e+07	2.08571e+07	2.13969e+07	2.5422e+07	1.47218e+07	2.84167e+07	2.33903e+07	1.92047e+07	2.11615e+07	2.29494e+07
ALAS1|P13196	96897.3	118744	88226.4	130425	90550.3	106063	88453	113590	97302	120712	100038	130420	95307.2	97444.2	93232.7	75738.7	0	46554	66855	50688.5	62417.4	58614.5	55741.1	59906.2	76053.8	56449.2	67570.5	61638.3	66168.4	80605.9	53559.6	66800.9	55590.9	0	32114.1	26163.7	29948.5	26411.9	31721.9	28399.2	23319.3	22751.5	13861.6	28900.9	23282.5	24906.7	20151.6	20414.6	29561.9
ALB|P02768	4.32495e+08	506823978	5.81713e+08	4.39964e+08	2.57196e+08	2.63699e+08	3.20575e+08	3.32612e+08	358397992	5.14032e+08	4.31352e+08	432754918	6.04677e+08	3.44178e+08	4.68583e+08	4.80106e+08	3864659205	3.4411e+08	4.05961e+08	2.96505e+08	2.54056e+08	4.60058e+08	3.44741e+08	4.88591e+08	4.42329e+08	3.77902e+08	5.9123e+08	3.81737e+08	3.38667e+08	366301958	6.28191e+08	2.75091e+08	333465298	3249413038	4.11014e+08	3.60733e+08	3.6471e+08	3.68807e+08	3.4501e+08	3.13151e+08	7.1582e+08	2.28582e+08	1214903095	4.35664e+08	3.2267e+08	3.18689e+08	2.14945e+08	5.68603e+08	5.74683e+08
ALCAM|Q13740	3.62106e+07	3.44696e+07	3.88706e+07	5.06129e+07	3.57755e+07	2.73917e+07	2.74251e+07	2.7877e+07	3.37582e+07	5.18814e+07	3.34376e+07	3.71308e+07	4.67944e+07	3.49423e+07	4.53637e+07	4.27645e+07	5.32036e+07	3.1589e+07	3.06633e+07	2.94632e+07	2.80092e+07	4.46276e+07	2.74081e+07	4.62591e+07	3.06448e+07	2.94767e+07	3.85365e+07	3.92754e+07	2.96638e+07	3.48268e+07	3.09285e+07	2.56894e+07	3.11933e+07	6.15699e+07	2.7364e+07	2.26671e+07	2.47268e+07	2.54572e+07	2.54345e+07	2.37254e+07	2.15156e+07	2.30134e+07	2.38787e+07	2.11633e+07	2.45497e+07	2.39896e+07	2.26058e+07	2.87337e+07	2.60906e+07
ALDH16A1|Q8IZ83	3.39655e+06	3.29602e+06	4.58949e+06	3.21733e+06	2.53222e+06	2.7855e+06	3.27271e+06	2.74025e+06	3.82318e+06	3.41561e+06	3.06772e+06	3.78992e+06	3.98353e+06	3.72993e+06	3.78919e+06	2.9992e+06	1.78702e+06	3.7456e+06	4.08016e+06	4.06794e+06	3.63099e+06	3.86687e+06	4.34142e+06	4.51124e+06	3.13715e+06	3.70354e+06	3.7879e+06	3.69615e+06	4.53393e+06	3.54538e+06	3.25669e+06	2.61845e+06	3.78133e+06	3.68191e+06	3.6397e+06	2.24185e+06	3.11756e+06	2.38201e+06	1.68493e+06	2.35791e+06	2.8804e+06	3.59322e+06	5.55038e+06	3.30165e+06	4.02943e+06	2.80269e+06	4.54051e+06	3.35074e+06	3.26046e+06
ALDH18A1|P54886	5.13596e+06	5.95738e+06	4.51323e+06	5.73485e+06	4.30235e+06	4.89433e+06	5.90017e+06	4.57628e+06	5.69205e+06	5.74746e+06	6.16423e+06	4.47018e+06	9.33246e+06	4.78967e+06	5.06396e+06	5.11831e+06	3.06423e+06	6.62014e+06	6.74604e+06	5.36328e+06	7.3956e+06	6.64944e+06	6.17865e+06	6.46394e+06	5.93378e+06	6.44783e+06	6.13828e+06	7.00252e+06	6.59698e+06	5.7933e+06	6.81798e+06	6.46444e+06	5.43613e+06	9.84597e+06	5.94601e+06	5.09196e+06	5.66342e+06	5.36367e+06	5.68046e+06	5.54901e+06	6.4594e+06	6.23831e+06	5.00865e+06	4.65008e+06	4.42685e+06	6.29302e+06	5.76788e+06	5.67479e+06	5.46101e+06
ALDH1A1|P00352	3.22529e+07	5.24493e+07	4.8881e+07	2.86682e+07	2.79506e+07	2.20932e+07	3.55199e+07	2.06085e+07	5.44817e+07	2.87077e+07	3.72284e+07	3.7043e+07	3.36399e+07	7.04206e+07	3.71052e+07	3.33958e+07	3.99339e+07	4.23728e+07	4.5529e+07	4.37689e+07	6.23774e+07	5.08708e+07	4.33072e+07	3.9956e+07	3.84047e+07	3.38059e+07	4.45306e+07	1.88328e+07	3.08359e+07	4.36717e+07	5.41176e+07	2.69409e+07	4.50739e+07	112499698	3.80897e+07	2.79155e+07	3.1095e+07	3.57988e+07	3.97552e+07	3.55309e+07	4.57573e+07	4.29665e+07	5.06584e+07	2.9119e+07	6.96041e+07	4.34e+07	3.60214e+07	3.4279e+07	3.92058e+07
ALDH1A2|O94788	533952	541773	407487	912964	346766	332732	454939	374972	446943	337533	323093	294186	1.36255e+06	319368	430997	1.10455e+06	0	692399	669334	796183	466623	1.87225e+06	530209	601015	691448	587742	999924	942677	698164	685903	525762	536834	463835	0	262686	202700	188618	161857	201278	210488	209820	206548	255930	213563	217278	240927	201174	220244	292216
ALDH1A3|P47895	196458	146458	295174	224231	193599	193731	161023	165257	157481	206416	127390	253006	260794	166996	195907	345659	0	334887	414160	571899	318529	337648	381022	450927	482260	381926	417965	305612	339510	665276	311073	450820	435820	0	421826	446406	493036	485713	321203	656166	620701	331086	1.76366e+06	388368	371883	306258	357918	431676	371188
ALDH1B1|P30837	5.63139e+06	5.19354e+06	3.97005e+06	6.88156e+06	3.56803e+06	5.84393e+06	5.57881e+06	3.07876e+06	4.77118e+06	2.08077e+06	5.83396e+06	3.48226e+06	7.22895e+06	4.40003e+06	6.03902e+06	5.29474e+06	0	4.31478e+06	4.93838e+06	6.1919e+06	2.24751e+06	6.97993e+06	2.59594e+06	5.19083e+06	3.64564e+06	2.54635e+06	4.04149e+06	6.95243e+06	4.76895e+06	5.2074e+06	3.60798e+06	3.11311e+06	3.43675e+06	0	6.953e+06	4.27627e+06	1.10741e+07	9.98904e+06	8.89263e+06	8.83972e+06	8.31998e+06	6.23847e+06	6.20351e+06	4.92745e+06	3.68348e+06	7.83171e+06	6.74987e+06	9.96754e+06	6.74629e+06
ALDH1L1|O75891	5.90091e+07	4.9729e+07	6.63367e+07	6.4352e+07	5.00761e+07	5.97481e+07	5.56658e+07	6.84319e+07	6.51081e+07	6.74589e+07	6.43415e+07	5.6224e+07	6.5432e+07	5.29344e+07	5.37868e+07	6.27627e+07	4.90167e+07	5.42915e+07	5.64557e+07	3.61593e+07	4.65842e+07	5.27735e+07	5.31385e+07	5.49792e+07	5.72579e+07	6.02958e+07	5.76959e+07	5.70222e+07	6.88249e+07	5.17251e+07	4.45298e+07	6.05168e+07	4.05805e+07	4.14086e+07	4.9746e+07	5.61132e+07	6.80907e+07	4.48188e+07	4.50714e+07	3.90787e+07	4.90848e+07	6.31073e+07	3.87609e+07	4.66654e+07	6.00348e+07	4.78553e+07	5.47381e+07	4.93417e+07	6.00867e+07
ALDH1L2|Q3SY69	1.08298e+06	1.15026e+06	1.61924e+06	1.16163e+06	774677	728576	1.2236e+06	695183	1.39852e+06	1.06325e+06	1.00471e+06	1.28224e+06	1.86844e+06	1.42881e+06	706251	1.01453e+06	0	840616	923359	572521	1.34456e+06	1.1015e+06	821453	810488	708330	581682	976706	858762	654236	658852	1.03068e+06	694555	645294	0	721275	552197	381098	496404	697066	317833	456279	840537	690391	434096	1.30287e+06	689121	841926	569427	917326
ALDH2|P05091	54317224	5.60101e+07	5.93686e+07	5.80794e+07	4.80926e+07	6.25881e+07	5.04612e+07	6.01431e+07	4.97319e+07	4.42419e+07	6.44411e+07	5.3242e+07	5.32459e+07	5.70012e+07	5.52173e+07	5.91125e+07	6.18055e+07	5.46076e+07	5.19668e+07	4.57273e+07	5.54065e+07	6.02216e+07	6.14124e+07	5.90285e+07	6.24414e+07	5.29441e+07	4.68913e+07	5.67555e+07	5.1551e+07	5.50962e+07	4.67215e+07	5.28686e+07	5.41968e+07	5.95677e+07	5.7282e+07	5.86702e+07	5.48839e+07	5.53728e+07	8.25247e+07	4.78662e+07	8.60262e+07	5.83052e+07	4.9656e+07	4.99893e+07	5.78336e+07	5.84668e+07	5.02576e+07	5.58451e+07	5.40555e+07
ALDH3A1|P30838	89282.6	258796	75245.1	72127.1	68548.7	56950.7	87913.2	65887.5	127730	165008	67776.7	151866	218872	212860	58841.6	59990.1	0	NA	NA	NA	NA	NA	NA	NA	NA	NA	NA	NA	NA	NA	NA	NA	NA	NA	NA	NA	NA	NA	NA	NA	NA	NA	NA	NA	NA	NA	NA	NA	NA
ALDH3A2|P51648	8.44692e+06	9.49691e+06	9.64776e+06	8.63323e+06	7.1715e+06	7.02368e+06	9.72201e+06	6.76238e+06	9.60016e+06	9.84064e+06	7.64248e+06	8.59399e+06	1.01942e+07	1.09971e+07	7.24126e+06	7.52995e+06	4.17882e+06	9.8381e+06	1.08456e+07	9.99856e+06	1.25024e+07	1.05071e+07	1.03699e+07	9.52211e+06	8.71912e+06	9.07528e+06	1.03118e+07	1.03531e+07	9.18022e+06	9.29414e+06	1.09558e+07	8.17352e+06	9.04278e+06	7.65033e+06	8.80326e+06	7.60011e+06	7.77254e+06	7.44096e+06	9.26578e+06	7.96286e+06	8.2752e+06	9.07412e+06	9.77797e+06	7.6584e+06	1.18298e+07	8.94988e+06	8.61112e+06	8.6845e+06	8.44407e+06
ALDH3B1|P43353	153181	148290	180149	145768	133469	130648	143671	156385	155787	160068	113733	148083	170838	148264	163103	142583	0	0	0	0	0	0	0	0	0	0	0	0	0	0	0	0	0	0	58967.6	56794.2	58250.7	66769.7	45004.5	53780	61596.6	51419	85111	57549.9	59579.8	47195.7	77713.2	59567.5	54252.1
ALDH4A1|P30038	4.21805e+07	4.4489e+07	4.05681e+07	3.69378e+07	3.93404e+07	4.94392e+07	3.635e+07	5.0376e+07	3.72422e+07	5.09883e+07	5.5156e+07	4.91992e+07	4.085e+07	4.14545e+07	2.2963e+07	4.49014e+07	3.33696e+07	4.6979e+07	4.09429e+07	4.42014e+07	4.20791e+07	4.43847e+07	5.02401e+07	3.98288e+07	5.62246e+07	4.79497e+07	3.60133e+07	5.98329e+07	3.79518e+07	4.86527e+07	3.80198e+07	4.78148e+07	3.53286e+07	7.28223e+07	4.67116e+07	5.70126e+07	5.11699e+07	4.20319e+07	3.83929e+07	4.21417e+07	7.35114e+07	3.77225e+07	3.19435e+07	4.50296e+07	3.42325e+07	5.71401e+07	3.06343e+07	4.06025e+07	4.2771e+07
ALDH5A1|P51649	7.71097e+07	7.36544e+07	6.74206e+07	9.30937e+07	7.19859e+07	8.05722e+07	9.08926e+07	8.13217e+07	7.6316e+07	8.76561e+07	8.873e+07	5.99049e+07	6.51208e+07	7.18849e+07	8.50633e+07	7.71169e+07	6.09872e+07	6.17387e+07	5.81407e+07	5.49321e+07	6.09026e+07	5.92189e+07	7.46366e+07	6.21461e+07	67024406	6.32406e+07	5.07674e+07	7.17335e+07	5.50746e+07	5.1862e+07	7.39433e+07	6.28018e+07	6.18551e+07	9.34361e+07	7.99065e+07	7.54523e+07	8.15812e+07	7.58073e+07	7.82142e+07	8.43933e+07	1.01539e+08	8.78303e+07	5.07841e+07	7.5597e+07	6.28808e+07	7.4975e+07	7.17234e+07	7.24187e+07	6.40711e+07
ALDH6A1|Q02252	6.95305e+07	7.22581e+07	8.69775e+07	9.09649e+07	6.13488e+07	6.39784e+07	6.24165e+07	6.76256e+07	6.12743e+07	7.858e+07	7.59867e+07	6.78832e+07	7.18881e+07	6.40428e+07	7.47031e+07	7.92273e+07	5.75266e+07	8.81252e+07	8.95597e+07	6.5156e+07	8.13365e+07	9.75337e+07	9.35486e+07	9.28866e+07	9.40007e+07	7.98517e+07	9.24446e+07	1.15724e+08	8.40702e+07	8.53855e+07	8.37911e+07	8.32169e+07	7.31556e+07	5.54046e+07	7.90374e+07	7.7251e+07	8.0135e+07	7.12561e+07	7.5636e+07	6.97519e+07	1.01744e+08	9.63912e+07	6.48032e+07	7.18662e+07	8.05708e+07	8.05888e+07	5.56893e+07	7.88105e+07	7.56884e+07
ALDH7A1|P49419	8.19846e+07	8.48725e+07	8.97073e+07	9.46759e+07	7.87463e+07	7.05525e+07	6.55161e+07	7.53134e+07	9.48054e+07	8.41186e+07	9.67926e+07	9.76045e+07	9.90933e+07	9.93416e+07	8.81642e+07	9.61985e+07	9.33183e+07	6.53515e+07	6.57959e+07	4.56312e+07	6.82767e+07	7.31856e+07	5.17601e+07	7.81994e+07	7.21753e+07	5.20153e+07	8.33968e+07	6.40536e+07	6.48648e+07	6.67482e+07	66779876	4.61002e+07	6.45217e+07	6.23103e+07	6.83804e+07	5.39425e+07	5.38757e+07	6.33476e+07	7.32974e+07	5.51249e+07	6.62479e+07	8.42049e+07	6.15286e+07	4.65137e+07	8.71142e+07	8.09737e+07	6.16034e+07	6.82499e+07	6.24557e+07
ALDH9A1|P49189	6.38548e+07	6.37645e+07	7.86113e+07	6.72542e+07	5.06003e+07	5.29393e+07	6.61723e+07	4.80441e+07	7.65015e+07	7.74373e+07	6.61865e+07	6.04432e+07	7.67953e+07	8.568e+07	5.60655e+07	6.56888e+07	4.05673e+07	6.81172e+07	7.14445e+07	5.63043e+07	68517032	8.02408e+07	5.54816e+07	7.50385e+07	5.74196e+07	6.36569e+07	8.84675e+07	7.87113e+07	6.71072e+07	7.02054e+07	6.7037e+07	5.60009e+07	6.01877e+07	9.85838e+07	1.06691e+08	8.72216e+07	8.46049e+07	7.88189e+07	9.18601e+07	6.794e+07	9.47964e+07	1.3689e+08	9.6083e+07	7.6732e+07	1.67551e+08	7.11871e+07	9.17974e+07	1.07457e+08	1.18723e+08
ALDOA|P04075	3.04172e+08	2.7406e+08	2.65405e+08	2.48615e+08	3.38437e+08	3.46324e+08	2.99863e+08	3.44882e+08	2.76253e+08	3.04411e+08	3.24547e+08	2.76669e+08	2.71467e+08	2.80007e+08	3.24129e+08	3.09676e+08	2.33762e+08	3.24121e+08	3.0871e+08	3.46297e+08	3.10277e+08	2.81339e+08	340467582	316072611	3.52474e+08	3.51426e+08	2.96118e+08	3.33363e+08	3.06705e+08	3.15383e+08	2.89075e+08	3.566e+08	3.41245e+08	3.70481e+08	3.05317e+08	337999435	3.18173e+08	3.26933e+08	3.18287e+08	3.25018e+08	3.66018e+08	3.22661e+08	2.32421e+08	3.50838e+08	2.66461e+08	3.36025e+08	3.26825e+08	3.15957e+08	3.08627e+08
ALDOB|P05062	0	0	0	0	0	0	0	0	0	0	0	0	0	0	0	0	0	0	0	0	0	0	0	0	0	0	0	0	0	0	0	0	0	0	159844	236318	91366	98111.9	125562	105209	139039	87493.9	1.91728e+06	92546.7	611330	124757	139730	169712	93817.1
ALDOC|P09972	1.08462e+08	1.28046e+08	9.72847e+07	1.003e+08	9.25702e+07	1.04532e+08	1.16778e+08	9.46601e+07	1.15415e+08	1.07127e+08	1.25865e+08	8.53053e+07	9.83994e+07	113455177	1.0243e+08	1.05618e+08	4.97376e+07	9.12204e+07	9.47695e+07	8.54264e+07	1.10822e+08	8.57384e+07	1.11604e+08	8.91799e+07	9.14064e+07	8.97629e+07	8.69755e+07	8.4172e+07	8.64226e+07	8.77183e+07	9.02998e+07	9.40115e+07	7.70571e+07	7.64828e+07	9.6729e+07	9.31349e+07	9.63828e+07	8.58614e+07	1.12213e+08	9.82651e+07	105320076	1.22922e+08	7.60355e+07	9.16352e+07	8.69148e+07	1.1924e+08	1.11674e+08	8.44054e+07	8.17984e+07
ALG1|Q9BT22	1.68454e+06	1.67501e+06	1.70431e+06	1.75457e+06	1.90401e+06	1.72914e+06	1.83935e+06	1.53808e+06	1.81354e+06	1.94459e+06	1.51837e+06	1.84536e+06	2.06967e+06	1.70634e+06	1.71342e+06	1.74571e+06	1.57619e+06	1.47479e+06	1.52124e+06	1.36069e+06	1.73116e+06	1.34809e+06	1.52635e+06	1.76181e+06	1.49904e+06	1.69362e+06	1.68044e+06	1.55031e+06	1.49462e+06	1.60593e+06	1.25683e+06	1.69202e+06	1.40692e+06	1.82857e+06	1.70482e+06	1.72157e+06	1.92103e+06	2.14617e+06	1.60389e+06	1.6083e+06	1.69337e+06	1.77239e+06	1.57498e+06	1.91255e+06	1.62293e+06	1.44594e+06	2.16373e+06	1.71717e+06	1.5051e+06
ALG10|Q5BKT4	119983	132809	103806	113448	108342	112761	125498	127181	109981	106891	103420	129579	110943	131734	130854	116706	0	NA	NA	NA	NA	NA	NA	NA	NA	NA	NA	NA	NA	NA	NA	NA	NA	NA	NA	NA	NA	NA	NA	NA	NA	NA	NA	NA	NA	NA	NA	NA	NA
ALG11|Q2TAA5	1.03791e+06	1.15188e+06	1.06394e+06	1.07014e+06	962399	900749	1.0523e+06	1.0301e+06	986793	1.19444e+06	1.1061e+06	1.15825e+06	1.054e+06	1.01466e+06	1.14997e+06	1.04374e+06	1.15408e+06	728089	773176	878462	780763	802701	770870	754383	701087	704837	787757	743038	681018	791802	522599	665230	742241	0	774627	757843	752373	754227	707132	783154	788095	679482	882458	718776	779492	759100	523320	810192	761960
ALG12|Q9BV10	181343	178426	201791	209230	154887	174204	199951	172076	201189	186405	200935	189501	206609	163731	187410	197671	0	95655	100029	98913	105477	105755	113336	101831	100256	94172.9	98978.6	105691	104287	121516	105199	98438.4	107916	0	70629.9	50856	68631.6	64078.3	68369.1	67086.4	69653.2	74647.9	78456.6	66527.6	65757.8	72778.9	84277.2	78850.2	66049.5
ALG13|Q9NP73	673342	718367	734396	659579	686178	546927	665059	544970	712347	691384	546448	876918	825703	778341	732176	665705	2.29357e+06	1.37699e+06	1.36701e+06	1.28456e+06	1.47682e+06	1.61241e+06	1.22757e+06	1.56103e+06	1.23419e+06	1.24381e+06	1.54253e+06	1.26917e+06	1.2685e+06	1.48758e+06	1.48544e+06	1.27347e+06	1.48567e+06	1.75345e+06	1.726e+06	1.52389e+06	1.52063e+06	1.55355e+06	1.70969e+06	1.44223e+06	1.54528e+06	1.72177e+06	1.90751e+06	1.46395e+06	1.7916e+06	1.57452e+06	1.9173e+06	1.71198e+06	1.80157e+06
ALG14|Q96F25	382082	390714	488763	396027	348287	318146	384943	306543	427364	466813	308367	317381	486935	469445	372394	410096	0	192052	194499	193269	184555	246738	183132	215552	214057	175377	240360	203950	221948	240953	203259	232242	213118	0	198159	176469	180364	158117	163532	152601	173413	185534	204056	152195	173377	172305	225008	165290	203624
ALG2|Q9H553	2.24607e+06	2.32603e+06	2.59602e+06	2.56525e+06	2.07442e+06	2.28621e+06	2.304e+06	2.26918e+06	2.32273e+06	2.34717e+06	2.23751e+06	2.40222e+06	2.50817e+06	2.30495e+06	2.35611e+06	2.35372e+06	0	2.44475e+06	2.39715e+06	2.20753e+06	2.5466e+06	2.52035e+06	2.48025e+06	2.4318e+06	2.47967e+06	2.10932e+06	2.4691e+06	2.38006e+06	2.37174e+06	2.30754e+06	2.4575e+06	2.16501e+06	2.34543e+06	6.16069e+06	2.51909e+06	2.4644e+06	2.42339e+06	2.5539e+06	2.58843e+06	2.49705e+06	2.84805e+06	2.72504e+06	2.60639e+06	2.43922e+06	2.39776e+06	2.33887e+06	2.90628e+06	2.52739e+06	2.38476e+06
ALG3|Q92685	33197.2	55407.4	44999.6	32968.5	22192.4	28754.2	37725.5	29619.6	56822.6	37679.5	33555.2	40873.7	37350.2	44819.6	29881.8	28575.9	0	28987.3	35982	35218.2	45473.4	41576.2	38762.6	32113.8	47313.2	24499.6	41219.1	32783.2	35035.2	38553	31143	20885.6	32405.1	0	NA	NA	NA	NA	NA	NA	NA	NA	NA	NA	NA	NA	NA	NA	NA
ALG5|Q9Y673	729645	843508	924459	742634	677686	672148	799684	697760	801307	861960	750349	770748	917717	827816	724614	765533	0	1.31563e+06	1.39991e+06	1.31981e+06	1.31265e+06	1.36414e+06	1.34514e+06	1.31697e+06	1.32769e+06	1.3414e+06	1.33299e+06	1.47141e+06	1.25378e+06	1.29722e+06	1.26855e+06	1.3284e+06	1.32839e+06	0	644735	625323	600991	632911	667206	611408	741196	667688	907273	598264	671146	619660	835661	626504	611886
ALG6|Q9Y672	180815	216493	167068	184413	176105	175685	170893	199003	178497	196419	159486	206505	190651	195222	186381	187101	0	103882	78475.4	86343.4	109263	85102.8	118619	86424.6	70720.1	77301.8	115588	102500	99272.3	116619	63308.2	76610.6	104959	0	100487	122841	90704.3	106430	96562.3	99548.5	127154	111340	141220	115301	119562	93302.8	131880	122410	78316.6
ALG9|Q9H6U8	1.02499e+06	991962	889920	1.13244e+06	1.04327e+06	1.12655e+06	978720	1.17489e+06	999224	1.16519e+06	1.00636e+06	999408	1.22422e+06	1.01975e+06	1.06548e+06	1.09162e+06	0	1.31138e+06	1.42506e+06	1.17301e+06	1.33958e+06	1.40501e+06	1.35757e+06	1.43463e+06	1.42461e+06	1.32638e+06	1.412e+06	1.34028e+06	1.30206e+06	1.41535e+06	1.44203e+06	1.32915e+06	1.28427e+06	2.29056e+06	1.13351e+06	1.19587e+06	1.19477e+06	1.19053e+06	1.03832e+06	1.19685e+06	1.10793e+06	1.17242e+06	1.29318e+06	1.20225e+06	1.13492e+06	1.08443e+06	1.11492e+06	1.18469e+06	1.18076e+06
ALK|Q9UM73	26721.8	32152	31768	40045.4	30543.1	32055.3	24643.3	35519.2	30601.1	30517.3	35773.1	28899.1	34105.4	29011	39361	35829.3	0	26696.6	30117	27722.4	27141.5	29395.3	26348.4	23713.9	34409.6	33121.3	29393.6	29966.5	31735.6	18760.5	28624.9	28957.5	26403.5	0	NA	NA	NA	NA	NA	NA	NA	NA	NA	NA	NA	NA	NA	NA	NA
ALKAL2|Q6UX46	NA	NA	NA	NA	NA	NA	NA	NA	NA	NA	NA	NA	NA	NA	NA	NA	NA	63077.2	52055	58680.9	42736.8	100290	61812.1	48419.4	81601.6	59378	104243	120199	79172.5	40693.4	57820.3	62374.6	61231.6	0	90859.8	96392.1	69503.4	66256.4	69026.3	60382.1	92903.5	59419.9	149447	76570.1	62227.5	72280.5	74878.5	85486.2	90096.4
ALKBH1|Q13686	NA	NA	NA	NA	NA	NA	NA	NA	NA	NA	NA	NA	NA	NA	NA	NA	NA	NA	NA	NA	NA	NA	NA	NA	NA	NA	NA	NA	NA	NA	NA	NA	NA	NA	NA	NA	NA	NA	NA	NA	NA	NA	NA	NA	NA	NA	NA	NA	NA
ALKBH2|Q6NS38	NA	NA	NA	NA	NA	NA	NA	NA	NA	NA	NA	NA	NA	NA	NA	NA	NA	NA	NA	NA	NA	NA	NA	NA	NA	NA	NA	NA	NA	NA	NA	NA	NA	NA	NA	NA	NA	NA	NA	NA	NA	NA	NA	NA	NA	NA	NA	NA	NA
ALKBH3|Q96Q83	67586.2	53967.2	69770.8	38852	5890.44	64234.4	113163	86196.2	64893.5	122410	110285	116619	66018.9	104989	61149.3	48045.4	0	99721	71156.4	47330	153647	67302.3	171682	14362.3	99714.5	131284	254659	80770.1	146735	131365	88818.7	75399.4	4923.55	0	59752.3	53842.8	51129.3	54051.6	69089.2	51677.4	57310.2	51046.6	90445.7	53466.8	76282.7	54740.4	78579.8	59600.9	70938.8
ALKBH4|Q9NXW9	894190	919793	756763	783910	944227	1.0134e+06	836381	997476	969886	829183	943755	789743	779304	908006	760660	861615	0	1.21136e+06	1.11169e+06	1.12907e+06	1.33312e+06	1.10281e+06	1.26721e+06	1.08448e+06	1.09433e+06	1.18484e+06	1.17032e+06	1.19229e+06	1.19089e+06	1.08403e+06	1.22792e+06	1.16977e+06	1.16719e+06	1.7161e+06	1.16427e+06	1.33533e+06	1.14769e+06	1.19256e+06	1.20086e+06	1.16248e+06	1.05154e+06	1.30387e+06	1.17611e+06	1.24831e+06	1.17849e+06	1.16209e+06	1.45442e+06	1.20322e+06	1.13128e+06
ALKBH5|Q6P6C2	655679	652785	654691	638748	648496	678058	631441	676236	713442	704741	514334	767060	772591	631600	546608	564540	0	854214	1.03585e+06	649294	925839	992577	740036	936845	807527	922150	1.00839e+06	861270	997474	813650	989590	869797	828870	2.02457e+06	783308	897381	886713	737327	772577	843697	603077	1.0261e+06	343893	791900	839205	858072	1.01379e+06	800776	746648
ALKBH6|Q3KRA9	0	0	0	0	0	0	0	0	0	0	0	0	0	0	0	0	0	123997	100484	100205	144347	106776	137383	136169	134286	130469	106115	137044	121664	110885	147619	137599	132146	0	754250	956024	936886	1.01137e+06	600418	897347	1.04726e+06	723418	461879	985621	538685	685906	443452	784390	1.02396e+06
ALKBH7|Q9BT30	305189	322902	356514	293526	338354	349598	397236	313819	339384	407908	247722	281565	353244	351235	256399	195728	0	187180	139579	133098	184994	201792	223351	136596	188220	217723	142134	169979	194995	127189	219273	200019	178877	0	471774	476964	472382	474981	507243	213341	615522	635914	310680	377138	462231	408949	503011	374474	429500
ALKBH8|Q96BT7	98223.5	104367	114429	102319	101481	85601.2	107330	98886.9	121614	106430	90433.2	110377	127235	106213	118260	96094.6	0	217980	238672	211506	239323	246813	203271	231915	191169	214707	225342	205817	228786	216244	232387	196734	200975	0	246554	221071	223569	237490	252388	210607	215190	221350	244161	197081	232345	240164	239577	235930	219714
ALOX15B|O15296	NA	NA	NA	NA	NA	NA	NA	NA	NA	NA	NA	NA	NA	NA	NA	NA	NA	NA	NA	NA	NA	NA	NA	NA	NA	NA	NA	NA	NA	NA	NA	NA	NA	NA	NA	NA	NA	NA	NA	NA	NA	NA	NA	NA	NA	NA	NA	NA	NA
ALOX5|P09917	979447	1.07358e+06	1.28746e+06	938557	902440	689323	1.02315e+06	761070	1.26369e+06	913790	1.10711e+06	1.13796e+06	1.15065e+06	1.21177e+06	786894	799377	0	832423	883444	930389	857107	1.01812e+06	877792	956836	735816	693894	1.21859e+06	796801	983281	831670	756534	710983	656388	0	609769	556156	479199	659143	570831	475440	492727	575279	743059	487170	714116	637574	667907	612865	631436
ALOX5AP|P20292	250628	287745	426303	305989	202040	161369	291416	156486	363971	204365	343790	378063	322649	239127	153726	249851	0	695288	733803	955902	599512	839909	510636	660381	504726	486325	929746	632198	857374	683119	579255	530005	532591	0	330237	261721	213517	349333	281540	201040	296104	292981	375894	247906	339215	320748	292775	343381	294800
ALPK3|Q96L96	NA	NA	NA	NA	NA	NA	NA	NA	NA	NA	NA	NA	NA	NA	NA	NA	NA	NA	NA	NA	NA	NA	NA	NA	NA	NA	NA	NA	NA	NA	NA	NA	NA	NA	0	0	0	0	0	0	0	0	0	0	0	0	0	0	0
ALPL|P05186	1.81828e+06	1.65123e+06	2.02216e+06	1.62692e+06	1.39134e+06	1.39208e+06	1.98334e+06	2.59796e+06	1.7317e+06	1.52341e+06	1.84628e+06	1.37178e+06	2.85284e+06	1.73429e+06	1.63726e+06	2.26049e+06	1.16964e+06	2.18922e+06	1.72321e+06	1.64031e+06	2.0091e+06	3.10991e+06	3.56901e+06	2.22736e+06	3.1218e+06	1.76773e+06	2.11878e+06	2.12335e+06	2.5469e+06	1.68208e+06	2.2174e+06	2.12552e+06	1.78726e+06	1.98371e+06	2.00673e+06	2.24845e+06	1.71872e+06	2.67823e+06	1.88399e+06	2.33076e+06	1.80877e+06	1.65874e+06	1.5738e+06	1.83242e+06	1.21319e+06	1.5902e+06	1.58921e+06	1.62016e+06	1.91478e+06
ALS2|Q96Q42	6.36441e+06	6.60162e+06	6.42172e+06	6.36202e+06	6.42282e+06	6.75988e+06	6.90977e+06	6.74838e+06	6.39912e+06	5.03876e+06	6.07734e+06	5.59995e+06	6.1296e+06	5.54979e+06	5.99563e+06	5.87697e+06	3.97521e+06	6.59393e+06	7.10862e+06	6.83295e+06	6.94787e+06	6.28866e+06	7.29539e+06	6.7054e+06	6.54503e+06	7.01926e+06	6.06083e+06	6.07845e+06	6.57549e+06	6.69105e+06	6.47326e+06	6.9803e+06	6.56719e+06	4.61311e+06	6.24171e+06	7.07434e+06	6.24232e+06	6.74832e+06	6.59716e+06	6.80757e+06	4.83173e+06	5.93633e+06	4.52361e+06	6.80699e+06	5.32216e+06	5.54047e+06	5.87722e+06	6.14503e+06	6.01204e+06
ALYREF|Q86V81	2.15626e+06	2.45613e+06	2.4046e+06	2.2603e+06	2.08222e+06	2.25459e+06	2.14131e+06	2.26703e+06	2.33898e+06	2.40847e+06	2.05016e+06	2.24094e+06	1.96508e+06	2.42575e+06	1.96993e+06	2.16212e+06	1.88509e+06	3.31312e+06	3.04517e+06	2.99294e+06	3.65972e+06	3.56382e+06	3.19064e+06	3.41601e+06	3.18858e+06	3.44738e+06	3.60315e+06	3.62371e+06	4.20234e+06	3.30178e+06	4.11782e+06	3.49904e+06	2.9987e+06	6.54167e+06	2.35824e+06	2.77472e+06	2.58452e+06	3.00122e+06	2.37721e+06	2.5822e+06	2.11728e+06	2.49168e+06	1.88118e+06	2.4058e+06	2.41538e+06	2.3288e+06	2.7171e+06	2.55563e+06	2.47802e+06
AMACR|Q9UHK6	305139	330888	289517	332691	302533	380685	324401	368117	342113	374545	253046	290861	363623	356603	308305	384676	0	457104	423639	340685	434412	344333	356565	438406	596910	530917	572468	514978	442802	510486	449907	528622	462436	0	734952	682741	791849	687065	716392	760281	802676	712969	609525	868681	711330	742770	1.07697e+06	684472	667761
AMBP|P02760	1.65004e+06	2.2282e+06	2.08422e+06	1.80913e+06	844822	960209	1.72937e+06	1.29159e+06	1.90007e+06	1.38732e+06	2.27805e+06	2.47599e+06	3.20211e+06	1.14197e+06	1.6388e+06	1.94222e+06	0	1.49249e+06	1.50591e+06	2.03411e+06	957160	2.24745e+06	1.38486e+06	1.48798e+06	2.18644e+06	1.60915e+06	1.86834e+06	1.43966e+06	1.26296e+06	1.38608e+06	2.14899e+06	1.34027e+06	1.14655e+06	2.08865e+06	1.3611e+06	847798	1.60929e+06	1.15928e+06	1.1152e+06	1.08146e+06	1.69787e+06	783764	3.05961e+06	1.63201e+06	951297	1.03094e+06	1.36017e+06	1.65347e+06	1.92774e+06
AMBRA1|Q9C0C7	0	0	0	0	0	0	0	0	0	0	0	0	0	0	0	0	0	18590.1	17123.4	18123.6	13957.2	19137.5	17028.6	18517.6	21049.6	19990.3	20393.8	20754.5	16126.7	15836.7	21499.7	22116.6	17021.4	0	30211.1	45417.2	46342.9	39973.7	40279.6	33267.2	34702.2	30370.1	20886	30588.3	31265.3	30002.5	27957.2	31318.3	35639.9
AMD1|P17707	170571	256124	169126	164845	116065	100356	128360	157647	189334	135278	195951	475893	185593	98496.4	178464	189806	0	652626	721438	759516	652866	604408	601612	708333	605930	578409	606167	546242	615236	746177	596466	552604	745893	0	287868	173929	362808	215581	282727	437885	144167	170265	296637	238726	243803	253917	193681	381298	291276
AMDHD1|Q96NU7	NA	NA	NA	NA	NA	NA	NA	NA	NA	NA	NA	NA	NA	NA	NA	NA	NA	NA	NA	NA	NA	NA	NA	NA	NA	NA	NA	NA	NA	NA	NA	NA	NA	NA	NA	NA	NA	NA	NA	NA	NA	NA	NA	NA	NA	NA	NA	NA	NA
AMDHD2|Q9Y303	1.67816e+06	1.70306e+06	1.97586e+06	1.59222e+06	1.57373e+06	1.43396e+06	1.50084e+06	1.58632e+06	1.95301e+06	1.70403e+06	1.55028e+06	1.98882e+06	1.80327e+06	2.0322e+06	1.5541e+06	1.61593e+06	0	1.38749e+06	1.44169e+06	1.44853e+06	1.38491e+06	1.40379e+06	1.2572e+06	1.47132e+06	1.37075e+06	1.25366e+06	1.5436e+06	1.28668e+06	1.38913e+06	1.35827e+06	1.29106e+06	1.13673e+06	1.26588e+06	0	1.71009e+06	1.56659e+06	1.64366e+06	1.39298e+06	1.63783e+06	1.34679e+06	1.51388e+06	1.65157e+06	1.71927e+06	1.50679e+06	1.81488e+06	1.70438e+06	2.24935e+06	1.81196e+06	1.75645e+06
AMER2|Q8N7J2	2.74487e+07	2.78078e+07	3.28684e+07	2.45317e+07	2.81299e+07	2.4572e+07	2.31055e+07	2.35967e+07	2.77377e+07	2.75357e+07	1.88384e+07	3.97218e+07	2.63002e+07	2.82314e+07	2.11123e+07	2.55579e+07	1.80377e+07	2.41879e+07	2.28978e+07	2.34878e+07	2.17685e+07	2.68496e+07	2.29439e+07	2.62199e+07	2.77065e+07	2.59525e+07	3.01664e+07	1.79647e+07	2.35497e+07	2.54035e+07	2.1733e+07	2.33118e+07	2.69699e+07	1.34786e+07	2.87168e+07	2.94818e+07	2.87099e+07	3.31341e+07	2.64386e+07	2.73548e+07	1.99459e+07	2.435e+07	1.53337e+07	2.7185e+07	3.41422e+07	2.83122e+07	2.58791e+07	3.51903e+07	3.16684e+07
AMER3|Q8N944	164509	146204	143809	176963	170213	193340	140829	232560	145076	157395	162404	147624	150675	108109	175851	171094	0	52900.7	48201.8	46827.8	43640.4	41908.9	44931.7	52459.5	47949.3	65637.1	38031.3	56001.9	59574.1	43506.8	55706.1	75896.7	51052.1	0	201307	263918	259864	243447	211530	237751	202928	202616	150546	281910	152624	209846	187173	236196	232555
AMFR|Q9UKV5	466319	454731	464563	531307	511395	539849	478000	432545	454746	480793	434606	391072	532674	450842	461044	455297	0	557501	566210	533940	530177	589189	534639	590077	698209	607894	524822	582305	592909	537726	778699	735523	520855	0	446142	542455	487992	518436	407459	416103	458285	457226	299014	488573	367680	415448	446793	426817	460867
AMIGO1|Q86WK6	1.24086e+06	1.24123e+06	1.11384e+06	1.28933e+06	1.20827e+06	1.48668e+06	1.31295e+06	1.38487e+06	1.34503e+06	1.01918e+06	1.15393e+06	905236	1.3911e+06	1.14853e+06	1.20012e+06	1.17913e+06	0	1.34189e+06	1.27968e+06	1.12756e+06	1.21603e+06	1.22586e+06	1.18689e+06	1.30758e+06	1.53827e+06	1.6087e+06	1.09514e+06	1.26117e+06	1.44354e+06	1.23976e+06	1.45744e+06	1.67103e+06	1.19029e+06	1.75225e+06	1.65441e+06	1.87572e+06	1.89292e+06	1.79014e+06	1.48951e+06	2.18928e+06	1.29617e+06	1.57224e+06	1.63519e+06	1.97544e+06	1.3359e+06	1.49971e+06	1.70392e+06	1.64552e+06	1.66072e+06
AMIGO2|Q86SJ2	221400	232116	240169	280161	207297	232996	229972	252233	225796	241983	190306	194592	219828	205916	248066	225717	0	228655	271780	203357	213800	232442	255575	208948	259272	267368	238287	351443	194747	240719	224240	260879	201930	1.85483e+06	82598.1	97559.3	59680.1	82339.9	80746.8	63001	76545	93157.9	66569	76511.2	102342	85545.3	83457.7	78990.8	83396.4
AMN1|Q8IY45	909689	1.15644e+06	1.04292e+06	1.0726e+06	940863	954463	1.10244e+06	1.01153e+06	924897	881671	1.06784e+06	805650	897350	944844	871860	907719	0	962138	1.00653e+06	1.02377e+06	1.01809e+06	883302	1.13269e+06	865111	1.09307e+06	1.02075e+06	882400	1.15409e+06	818505	884137	1.0225e+06	998766	1.03264e+06	0	775584	809806	740269	758606	902164	704802	783334	807433	707598	763616	672642	809969	822056	685424	715172
AMOT|Q4VCS5	3.67993e+06	3.98614e+06	3.66926e+06	3.88564e+06	3.32178e+06	3.83214e+06	3.75336e+06	3.5528e+06	3.93461e+06	3.3631e+06	3.62639e+06	2.92015e+06	4.16108e+06	4.33007e+06	3.03531e+06	3.21845e+06	1.64336e+06	3.07259e+06	3.15401e+06	2.30352e+06	3.3565e+06	3.29053e+06	3.30253e+06	2.57532e+06	3.07085e+06	3.29439e+06	2.91388e+06	3.14108e+06	3.16064e+06	2.39874e+06	3.47583e+06	3.15091e+06	2.13086e+06	1.70163e+06	3.15922e+06	3.43654e+06	2.88782e+06	3.04593e+06	2.95704e+06	3.13727e+06	2.58654e+06	3.4937e+06	2.8189e+06	3.19463e+06	3.41854e+06	3.6324e+06	2.73119e+06	2.7986e+06	2.95923e+06
AMOTL1|Q8IY63	304569	283322	368603	341679	314390	369079	321434	452915	328416	277906	294372	197149	392416	289402	291626	296815	0	400758	369057	329725	377094	442460	434980	385310	638155	439903	385807	559732	409623	304800	443387	386473	330141	0	345709	367881	334493	345546	272870	284031	1.31041e+06	288280	251305	305856	324421	337900	314330	329443	399170
AMOTL2|Q9Y2J4	158422	130703	211658	160619	179214	202769	106156	168666	109458	157660	120340	262248	183118	115553	157755	163760	0	187563	176532	139160	108086	204024	131663	230346	231937	223824	216461	178092	209113	210438	159855	196353	183153	0	0	0	0	0	0	0	0	0	0	0	0	0	0	0	0
AMPD2|Q01433	1.58116e+07	1.96129e+07	1.26237e+07	1.5711e+07	1.34938e+07	1.46755e+07	1.97137e+07	1.50631e+07	1.89821e+07	2.65463e+07	1.66796e+07	1.49929e+07	1.58256e+07	1.4054e+07	1.45217e+07	1.40468e+07	5.84453e+06	1.49312e+07	1.71701e+07	1.40188e+07	1.71941e+07	1.32609e+07	1.38683e+07	1.44597e+07	1.3745e+07	1.46104e+07	1.30827e+07	1.51447e+07	1.58442e+07	1.19424e+07	1.90389e+07	1.46931e+07	1.3067e+07	1.28837e+07	1.48766e+07	1.38735e+07	1.45421e+07	1.41508e+07	1.4945e+07	1.5887e+07	1.93234e+07	1.32613e+07	1.27566e+07	1.3381e+07	1.29226e+07	1.41897e+07	1.40055e+07	1.4628e+07	1.34826e+07
AMPD3|Q01432	4.26474e+06	4.58253e+06	6.27871e+06	3.54308e+06	4.55988e+06	2.93333e+06	3.79704e+06	3.51248e+06	4.67907e+06	5.33067e+06	3.46372e+06	6.42815e+06	5.24183e+06	5.59472e+06	5.96592e+06	4.40127e+06	7.55114e+06	4.18664e+06	4.56878e+06	3.55102e+06	4.10566e+06	4.14253e+06	4.2017e+06	4.20412e+06	3.89107e+06	3.65031e+06	4.66079e+06	3.88158e+06	4.0763e+06	5.40088e+06	3.94901e+06	3.2507e+06	5.00362e+06	8.66678e+06	4.05542e+06	3.02326e+06	3.36296e+06	4.16513e+06	3.85888e+06	3.4095e+06	4.64832e+06	3.85001e+06	5.50268e+06	3.33037e+06	7.24625e+06	4.04999e+06	4.10703e+06	4.79797e+06	4.84385e+06
AMPH|P49418	6.34631e+07	5.19956e+07	3.97111e+07	5.98932e+07	7.05529e+07	8.50899e+07	6.79322e+07	7.9201e+07	5.48612e+07	3.88734e+07	6.9317e+07	4.81619e+07	4.95368e+07	6.41487e+07	5.153e+07	5.06101e+07	5.84021e+07	9.66304e+07	9.65344e+07	1.22544e+08	8.77181e+07	6.66328e+07	1.12903e+08	7.84913e+07	1.04049e+08	1.15498e+08	6.7407e+07	8.21068e+07	1.12126e+08	8.91499e+07	8.14545e+07	1.18224e+08	7.07917e+07	4.29932e+07	8.77031e+07	1.10759e+08	110017434	1.07623e+08	9.97497e+07	1.07713e+08	7.02506e+07	8.75679e+07	3.36039e+07	1.13713e+08	6.82881e+07	8.06926e+07	86053278	9.47384e+07	8.95856e+07
AMT|P48728	1.94423e+06	2.48399e+06	2.02534e+06	2.27627e+06	1.52606e+06	1.87505e+06	1.87521e+06	1.83817e+06	2.18906e+06	2.11431e+06	2.29968e+06	1.81202e+06	2.81716e+06	1.50761e+06	1.71778e+06	1.76441e+06	0	1.44445e+06	1.40639e+06	987773	1.46107e+06	1.66432e+06	1.38579e+06	1.52738e+06	1.36592e+06	1.39266e+06	1.52318e+06	1.62378e+06	1.50308e+06	1.36678e+06	1.38054e+06	1.3947e+06	1.03847e+06	0	1.69023e+06	1.50047e+06	1.77331e+06	1.3947e+06	1.44819e+06	1.76058e+06	1.71109e+06	1.98703e+06	1.87082e+06	1.38803e+06	1.82243e+06	1.64196e+06	1.40378e+06	1.78355e+06	1.5081e+06
AMZ2|Q86W34	879849	1.0112e+06	910900	787193	948420	983425	853357	870551	1.0035e+06	807590	809471	946768	907429	920269	699771	787122	0	408013	389497	371357	382092	308705	395275	370567	342225	380968	389891	355177	429597	411336	292490	355417	396446	0	502279	568047	502087	369498	431155	559077	444050	514869	497651	591671	598013	413957	583623	646223	429467
ANAPC1|Q9H1A4	1.87433e+06	1.85666e+06	1.9137e+06	1.92822e+06	2.01009e+06	2.00146e+06	1.81523e+06	1.87334e+06	1.80645e+06	1.82049e+06	1.84364e+06	1.82429e+06	1.85826e+06	1.73945e+06	1.90753e+06	1.82126e+06	1.44545e+06	2.28116e+06	2.38908e+06	2.08238e+06	2.26926e+06	2.28574e+06	2.28366e+06	2.28548e+06	2.49498e+06	2.40907e+06	2.33103e+06	2.38608e+06	2.37699e+06	2.31974e+06	2.29052e+06	2.46161e+06	2.26756e+06	0	1.03971e+06	1.15323e+06	1.02177e+06	1.06995e+06	1.01041e+06	974671	901683	1.06335e+06	877527	1.10499e+06	980131	971905	1.06709e+06	1.00114e+06	1.04369e+06
ANAPC10|Q9UM13	387758	440982	333585	388966	431561	379844	406948	412707	434836	445310	411482	460400	404338	392483	449327	431146	0	610465	639442	598798	571899	594408	581596	657628	650921	607977	629241	634186	604394	657769	631889	644583	621124	0	160971	167646	160698	156273	147455	168712	166899	150110	167709	172611	162653	152012	147649	161464	155091
ANAPC13|Q9BS18	0	0	0	0	0	0	0	0	0	0	0	0	0	0	0	0	0	68553.5	71056	59819.4	72030.3	61962.9	68776.8	62056.3	83561.6	79686.6	74069.1	54238.5	75373.7	61282.3	87707.6	74104.3	41213.4	0	NA	NA	NA	NA	NA	NA	NA	NA	NA	NA	NA	NA	NA	NA	NA
ANAPC16|Q96DE5	404167	363506	373251	424956	462703	458316	391510	482075	374944	412595	417432	470877	411842	389797	465304	471785	0	240265	251665	231740	254883	269230	266364	236122	271245	236679	277789	245780	256861	259706	267790	281052	256869	0	292797	288871	274631	281136	284006	268031	214460	270044	227915	285241	280952	267822	260401	293096	296642
ANAPC2|Q9UJX6	578230	567728	676632	612265	577985	591881	562174	535082	592002	530829	523492	572122	597802	534845	519065	524372	0	569950	580665	535422	552664	556848	586626	566233	604490	626865	539387	612387	602985	559557	606170	614106	555027	0	517418	567341	574289	606850	538248	491540	451202	491949	414097	567896	449774	468897	486474	498203	543550
ANAPC4|Q9UJX5	951088	976356	1.05482e+06	988244	980847	969681	904245	909029	894181	982882	891249	885647	927279	944431	857928	978517	0	722617	711932	713646	649758	764330	723981	755254	764048	731520	765201	852417	737601	732373	710636	763022	731786	0	870639	1.04087e+06	843017	925951	833483	805368	780123	910634	831624	882163	908571	806990	898886	893039	909696
ANAPC5|Q9UJX4	476258	482527	507505	505720	497730	522171	469725	452786	431869	443367	426020	474036	468290	461479	513399	461931	0	697447	661283	604008	698044	696861	738716	680802	693655	730889	728816	759987	660885	678980	688488	706192	693002	0	850389	925119	831122	992366	784475	786450	775580	868749	901015	863656	839098	748917	814188	830937	883541
ANAPC7|Q9UJX3	3.0781e+06	3.00796e+06	2.8762e+06	2.87447e+06	3.26176e+06	2.99078e+06	2.97107e+06	3.00422e+06	2.99489e+06	3.09351e+06	2.73992e+06	3.3111e+06	2.91385e+06	2.85504e+06	2.97837e+06	3.02578e+06	1.46114e+06	2.64932e+06	2.69807e+06	2.74548e+06	2.71071e+06	2.54979e+06	2.70637e+06	2.73419e+06	2.80616e+06	2.89692e+06	2.66509e+06	2.88684e+06	2.57687e+06	2.83104e+06	2.52495e+06	2.6992e+06	2.72431e+06	0	2.24464e+06	2.45275e+06	2.33141e+06	2.44883e+06	2.25413e+06	2.21394e+06	1.98137e+06	2.24441e+06	2.08038e+06	2.42319e+06	2.14905e+06	2.10248e+06	2.22057e+06	2.38989e+06	2.43474e+06
ANG|P03950	82566.2	88401.7	93313.7	109803	88018.7	84529.3	101206	83936.9	109527	93087.8	94119.1	92923.6	119032	82369.6	93272.1	75356.2	0	179388	148802	160475	145130	229996	134796	200909	142175	138293	185316	142529	177056	181725	191889	136332	135802	0	NA	NA	NA	NA	NA	NA	NA	NA	NA	NA	NA	NA	NA	NA	NA
ANGEL1|Q9UNK9	166721	146056	141531	174622	138728	130603	119367	132333	174173	146215	139391	146484	129656	132910	166550	138845	0	112735	147283	140597	100652	106587	125824	124389	129976	96634.4	122274	100014	93789.8	111465	119938	108250	161992	0	179804	141592	146176	187114	147462	234744	158631	244851	154913	196972	183405	198181	259602	148324	150822
ANGEL2|Q5VTE6	960043	1.00494e+06	896505	960634	994291	915830	1.0182e+06	1.01154e+06	966438	1.20204e+06	876365	1.06686e+06	1.03996e+06	844366	1.08513e+06	963718	1.33636e+06	1.03497e+06	976939	994648	963494	1.06771e+06	972474	1.18854e+06	1.00212e+06	1.04831e+06	948722	1.04142e+06	1.13053e+06	1.06107e+06	1.00472e+06	1.06029e+06	1.00267e+06	0	772680	872094	816674	793805	810840	758364	598164	740006	424368	794302	556996	657540	1.03832e+06	709645	704539
ANGPT2|O15123	76068.9	156394	71577.1	74754.1	72827	78581.3	77334.3	62317.6	85045.8	55459	103742	97056.9	98703.9	69586.9	65618.6	152086	0	NA	NA	NA	NA	NA	NA	NA	NA	NA	NA	NA	NA	NA	NA	NA	NA	NA	NA	NA	NA	NA	NA	NA	NA	NA	NA	NA	NA	NA	NA	NA	NA
ANGPTL2|Q9UKU9	710758	1.36962e+06	164923	217592	371212	281865	413439	419326	1.05641e+06	609057	627495	466978	934021	1.47804e+06	265469	575394	0	643538	1.1088e+06	296792	1.4409e+06	1.03665e+06	772090	319581	769686	370366	1.19542e+06	404179	327283	446410	559404	216868	523296	0	44669.9	30270	25787.4	41967.6	29920.4	27199.7	41468.5	23623.3	66012.9	23235.6	51452.5	35590.5	28748	27349.6	36534
ANGPTL4|Q9BY76	320030	333094	353917	339280	280542	469429	292011	260077	356344	306790	294783	277066	423483	340634	264203	259901	0	167000	215782	128515	167121	163009	154111	156092	130587	115361	203147	127640	197392	138080	160860	121531	137442	0	20558.8	17114.1	11584.2	19627	21131.9	16099.2	15830.4	11257.5	13619.4	24386.4	17843.3	23361.8	19304	25119.1	13187.7
ANK1|P16157	6.6767e+06	8.83943e+06	7.75742e+06	7.39929e+06	5.53131e+06	5.93928e+06	7.14028e+06	6.33141e+06	6.16407e+06	6.79887e+06	6.77886e+06	5.12689e+06	9.12172e+06	5.14641e+06	8.92008e+06	8.25105e+06	6.5317e+06	7.35331e+06	6.29133e+06	8.48745e+06	5.78057e+06	9.33829e+06	8.29945e+06	6.56661e+06	6.54298e+06	8.05404e+06	5.76906e+06	8.93667e+06	8.87041e+06	8.28878e+06	8.56232e+06	7.00577e+06	7.29722e+06	8.39405e+06	6.1147e+06	5.19859e+06	7.59493e+06	6.99737e+06	5.66308e+06	7.52447e+06	5.51149e+06	4.66585e+06	5.82301e+06	7.34726e+06	4.5913e+06	5.20881e+06	5.26261e+06	6.31261e+06	7.53906e+06
ANK2|Q01484	3.10179e+08	282528700	2.50497e+08	3.54597e+08	3.25015e+08	3.83815e+08	2.98234e+08	3.59772e+08	2.92345e+08	3.09963e+08	3.07069e+08	2.27598e+08	3.12829e+08	3.18774e+08	2.93896e+08	3.26077e+08	3.79455e+08	2.92743e+08	2.94331e+08	258518546	2.74617e+08	2.96632e+08	2.60752e+08	2.8374e+08	3.2163e+08	3.26031e+08	275258287	3.10302e+08	3.1135e+08	2.72822e+08	2.77961e+08	3.2646e+08	2.56805e+08	2.49693e+08	287396933	3.2491e+08	3.29339e+08	3.00419e+08	2.73108e+08	3.26534e+08	2.92111e+08	2.93266e+08	1.60247e+08	3.35159e+08	2.6126e+08	2.91215e+08	2.70371e+08	2.96042e+08	3.01166e+08
ANK3|Q12955	7.22322e+07	7.72923e+07	6.9819e+07	6.52005e+07	8.30897e+07	7.15605e+07	8.3875e+07	7.06264e+07	7.35014e+07	7.1696e+07	6.8607e+07	7.21261e+07	5.42483e+07	6.56621e+07	7.67401e+07	7.41842e+07	5.28026e+07	7.03058e+07	7.1543e+07	7.7139e+07	8.04873e+07	6.22588e+07	8.20675e+07	7.71128e+07	7.5762e+07	7.16799e+07	6.52671e+07	6.2086e+07	6.1783e+07	7.81313e+07	9.70424e+07	7.03679e+07	8.78564e+07	6.61844e+07	7.70438e+07	7.57154e+07	7.76119e+07	8.39364e+07	9.10373e+07	8.91099e+07	5.67946e+07	7.64076e+07	5.58784e+07	8.49827e+07	7.52352e+07	7.32243e+07	9.56162e+07	7.51707e+07	7.08442e+07
ANKDD1A|Q495B1	75620.2	92913.6	65725.3	97370.5	98174.4	79456.9	66422.9	93316.5	81565.3	85436.7	87057.8	55725.6	88284.4	63035.7	82261.8	72586.4	0	89505.8	89720.4	82428	102050	69123.7	93511.3	56357.4	107258	75240.6	91440.6	137531	86494.2	74027	167877	60841.8	76978	0	29078.4	56077.9	19853.9	22082.3	46039.2	30327.9	18843.4	40623.9	10640.3	26271.8	12894.8	18872.4	34769.3	16487.1	31376.9
ANKFY1|Q9P2R3	1.92318e+07	2.10184e+07	2.33826e+07	1.97095e+07	1.77324e+07	1.63612e+07	1.82077e+07	1.64955e+07	2.12874e+07	2.17072e+07	1.79959e+07	21587352	2.27286e+07	2.24677e+07	1.87995e+07	1.91754e+07	1.6e+07	1.70923e+07	1.70449e+07	1.51826e+07	1.85795e+07	1.93101e+07	1.59674e+07	1.95817e+07	1.63632e+07	1.57632e+07	1.9712e+07	1.64581e+07	1.67544e+07	1.86442e+07	1.66881e+07	1.56068e+07	1.65827e+07	2.15169e+06	1.91087e+07	1.73485e+07	1.77854e+07	1.78194e+07	17912432	1.58802e+07	1.765e+07	1.99256e+07	2.08881e+07	1.62993e+07	2.27517e+07	2.0421e+07	1.75939e+07	1.95824e+07	1.95294e+07
ANKH|Q9HCJ1	1.34213e+06	1.46393e+06	1.21408e+06	1.50504e+06	1.38654e+06	1.51047e+06	1.42541e+06	1.40473e+06	1.16282e+06	1.22625e+06	1.43865e+06	1.26897e+06	1.38849e+06	917188	1.34886e+06	1.30982e+06	5.3846e+06	938103	1.00603e+06	807694	943992	1.09242e+06	927395	844485	894886	1.05834e+06	864812	1.08088e+06	1.10435e+06	874443	1.30364e+06	1.0435e+06	691182	2.96541e+06	996752	1.02784e+06	1.11905e+06	1.14581e+06	973585	1.37897e+06	1.10028e+06	1.00911e+06	964207	1.16902e+06	642434	970218	806656	945694	959044
ANKHD1|Q8IWZ3	566118	604981	625228	592125	574137	597061	593632	581944	561684	552278	588270	529633	625342	584038	538262	512408	1.70719e+06	582219	575312	523928	610275	673267	571103	584427	546217	570461	704008	559837	639674	546144	650189	596529	513035	0	467486	451556	453352	441424	392108	413393	359375	467654	274193	416539	478276	407099	439949	427372	435669
ANKIB1|Q9P2G1	4.76732e+06	4.52344e+06	5.39172e+06	4.91643e+06	5.30101e+06	4.91184e+06	5.08003e+06	4.75371e+06	4.45351e+06	5.27267e+06	4.97277e+06	4.51358e+06	4.71192e+06	4.65941e+06	5.33499e+06	4.82471e+06	4.7256e+06	3.49205e+06	3.15502e+06	4.14331e+06	3.32072e+06	3.6206e+06	3.61617e+06	3.70232e+06	3.38802e+06	3.47777e+06	3.56666e+06	3.71426e+06	3.32683e+06	3.69376e+06	3.02175e+06	3.38171e+06	3.79885e+06	2.22827e+06	3.56739e+06	3.71574e+06	3.33595e+06	3.8566e+06	3.45424e+06	3.25141e+06	3.91226e+06	3.64456e+06	3.66948e+06	3.57604e+06	3.60112e+06	3.63505e+06	3.49613e+06	3.38476e+06	3.65025e+06
ANKLE2|Q86XL3	2.27856e+06	2.42115e+06	2.26854e+06	2.43147e+06	2.05597e+06	2.46917e+06	2.26229e+06	2.41875e+06	2.31019e+06	2.25897e+06	2.22522e+06	2.05457e+06	2.54239e+06	2.18523e+06	2.28205e+06	2.21576e+06	0	2.55974e+06	2.68739e+06	2.341e+06	2.71703e+06	2.49004e+06	2.56781e+06	2.58179e+06	2.86859e+06	2.67909e+06	2.41047e+06	2.54656e+06	2.88976e+06	2.42161e+06	2.72299e+06	2.71623e+06	2.40557e+06	2.38963e+06	2.40972e+06	2.72003e+06	2.51158e+06	2.47708e+06	2.34546e+06	2.27569e+06	2.11807e+06	2.50006e+06	2.04014e+06	2.44627e+06	2.09287e+06	2.30855e+06	2.75284e+06	2.47299e+06	2.42977e+06
ANKMY2|Q8IV38	1.52582e+07	1.38201e+07	1.20527e+07	1.53167e+07	1.78726e+07	2.15536e+07	1.59571e+07	2.101e+07	1.2618e+07	1.53697e+07	1.39063e+07	1.20149e+07	1.18389e+07	1.30407e+07	1.26664e+07	1.31779e+07	2.47184e+07	1.30787e+07	1.25265e+07	1.27954e+07	1.3018e+07	1.1103e+07	1.49941e+07	1.15044e+07	1.40124e+07	1.49311e+07	1.21625e+07	1.31721e+07	1.35444e+07	1.45048e+07	1.22288e+07	1.53357e+07	1.31844e+07	2.69476e+07	1.68715e+07	2.23163e+07	1.75186e+07	2.07982e+07	1.78461e+07	1.94053e+07	1.91589e+07	1.72398e+07	1.34957e+07	2.16349e+07	1.51748e+07	1.47166e+07	1.90511e+07	1.82725e+07	1.68683e+07
ANKRD11|Q6UB99	0	0	0	0	0	0	0	0	0	0	0	0	0	0	0	0	0	38106.3	31814.3	31631.9	36529.6	36844.8	35591.5	38213.5	42129.7	32855.5	41123.1	32504.4	32880.5	35062.7	38863.2	35232.7	35015.5	0	0	0	0	0	0	0	0	0	0	0	0	0	0	0	0
ANKRD13A|Q8IZ07	1.1084e+06	1.10352e+06	1.34453e+06	1.12071e+06	1.17677e+06	925811	951744	926982	1.11867e+06	1.29941e+06	885620	1.48007e+06	1.1693e+06	1.29574e+06	1.28102e+06	1.12628e+06	0	1.32073e+06	1.28005e+06	1.43002e+06	1.23335e+06	1.5742e+06	1.41523e+06	1.65066e+06	1.2711e+06	1.25632e+06	1.76543e+06	1.18034e+06	1.37025e+06	1.78928e+06	1.15254e+06	1.14315e+06	1.77042e+06	0	1.00709e+06	801623	956362	1.07512e+06	854850	829146	880416	816540	1.64187e+06	774770	1.23482e+06	869478	821480	825056	1.07084e+06
ANKRD13B|Q86YJ7	NA	NA	NA	NA	NA	NA	NA	NA	NA	NA	NA	NA	NA	NA	NA	NA	NA	NA	NA	NA	NA	NA	NA	NA	NA	NA	NA	NA	NA	NA	NA	NA	NA	NA	0	0	0	0	0	0	0	0	0	0	0	0	0	0	0
ANKRD13C|Q8N6S4	NA	NA	NA	NA	NA	NA	NA	NA	NA	NA	NA	NA	NA	NA	NA	NA	NA	NA	NA	NA	NA	NA	NA	NA	NA	NA	NA	NA	NA	NA	NA	NA	NA	NA	98632.2	95514.3	98146.2	110360	105227	102251	80884.1	96574.4	62845.9	92654.9	80693.3	92766.6	86676.7	110635	108552
ANKRD13D|Q6ZTN6	1.39009e+06	1.35882e+06	1.53889e+06	1.47097e+06	1.52233e+06	1.51142e+06	1.50621e+06	1.56535e+06	1.28211e+06	1.49193e+06	1.39503e+06	1.33911e+06	1.33071e+06	1.31613e+06	1.57683e+06	1.37063e+06	0	1.13285e+06	1.10041e+06	1.34786e+06	1.16758e+06	1.07232e+06	1.21911e+06	1.09492e+06	1.15551e+06	1.12357e+06	1.08853e+06	1.26578e+06	1.06619e+06	1.12208e+06	1.06025e+06	1.14523e+06	1.38e+06	0	1.0359e+06	1.15455e+06	1.01834e+06	1.18403e+06	1.07665e+06	1.12574e+06	1.11772e+06	1.09258e+06	1.00843e+06	1.11637e+06	1.01951e+06	959407	889713	1.01209e+06	1.01194e+06
ANKRD16|Q6P6B7	1.08337e+06	854279	980794	1.10874e+06	944304	1.40348e+06	1.0991e+06	1.22934e+06	981123	1.1056e+06	1.02989e+06	1.05643e+06	998515	814521	1.09207e+06	1.02363e+06	0	1.20976e+06	1.40905e+06	893138	1.27131e+06	1.33248e+06	1.23625e+06	1.36268e+06	1.49687e+06	1.45977e+06	1.39905e+06	925479	1.19566e+06	1.52688e+06	1.26067e+06	1.39542e+06	1.22787e+06	0	991421	1.08991e+06	1.1804e+06	1.22836e+06	826158	1.10048e+06	798387	1.00026e+06	1.30102e+06	1.15702e+06	997552	642923	687049	998184	1.02048e+06
ANKRD17|O75179	4.14171e+06	4.53722e+06	4.41022e+06	4.74253e+06	4.06196e+06	4.2517e+06	4.10819e+06	4.21945e+06	4.09664e+06	3.82742e+06	4.58758e+06	3.54076e+06	4.28848e+06	4.01931e+06	3.78315e+06	3.90976e+06	5.95498e+06	3.24176e+06	3.24439e+06	3.11829e+06	3.7344e+06	3.25286e+06	3.50679e+06	3.1724e+06	3.20275e+06	3.27508e+06	3.26369e+06	3.54833e+06	3.35247e+06	3.07369e+06	3.70672e+06	3.14993e+06	2.9937e+06	0	3.72583e+06	3.90504e+06	3.55127e+06	4.06111e+06	3.78388e+06	4.30005e+06	3.62623e+06	4.09884e+06	3.22154e+06	3.86701e+06	3.75319e+06	4.25401e+06	3.35632e+06	3.56187e+06	3.96111e+06
ANKRD24|Q8TF21	1.71175e+06	1.05535e+06	1.35847e+06	1.84668e+06	2.13881e+06	3.14381e+06	994591	2.28879e+06	984916	947847	1.05035e+06	988604	1.492e+06	1.10302e+06	1.55625e+06	1.67377e+06	0	2.14286e+06	2.068e+06	1.35547e+06	1.42633e+06	2.03684e+06	1.54642e+06	1.89684e+06	3.25431e+06	3.21119e+06	2.05999e+06	1.72446e+06	2.81513e+06	2.51512e+06	1.50599e+06	3.20538e+06	1.68387e+06	0	2.58391e+06	3.84042e+06	3.70085e+06	3.67738e+06	1.62455e+06	3.72802e+06	2.25793e+06	1.72556e+06	2.03084e+06	4.07147e+06	1.74331e+06	1.70563e+06	1.84896e+06	2.38522e+06	2.48218e+06
ANKRD26|Q9UPS8	0	0	0	0	0	0	0	0	0	0	0	0	0	0	0	0	0	0	0	0	0	0	0	0	0	0	0	0	0	0	0	0	0	0	0	0	0	0	0	0	0	0	0	0	0	0	0	0	0
ANKRD27|Q96NW4	1.44563e+06	1.60903e+06	1.45415e+06	1.7699e+06	1.50059e+06	1.7194e+06	1.73025e+06	1.53717e+06	1.5858e+06	1.61968e+06	1.51786e+06	1.2785e+06	1.59939e+06	1.59197e+06	1.66675e+06	1.56437e+06	5.84135e+06	1.94302e+06	2.03446e+06	2.25774e+06	1.8534e+06	2.01471e+06	2.1532e+06	2.05745e+06	2.08953e+06	2.02336e+06	2.19358e+06	1.72923e+06	2.0774e+06	1.96423e+06	1.87029e+06	1.99025e+06	2.07956e+06	3.77635e+06	1.49561e+06	1.77618e+06	1.49635e+06	1.56362e+06	1.71185e+06	1.58653e+06	1.59082e+06	1.5597e+06	1.69194e+06	1.70143e+06	1.49463e+06	1.56827e+06	1.44892e+06	1.49633e+06	1.66634e+06
ANKRD28|O15084	1.93391e+06	1.98507e+06	1.92856e+06	2.04986e+06	2.21527e+06	2.19408e+06	1.96843e+06	2.18775e+06	1.88183e+06	2.15997e+06	1.91978e+06	1.98762e+06	1.94529e+06	2.0169e+06	2.04519e+06	1.9361e+06	1.44903e+06	2.16856e+06	2.40358e+06	2.17762e+06	2.43678e+06	2.27043e+06	2.34491e+06	2.11515e+06	2.49939e+06	2.24651e+06	2.32971e+06	2.46115e+06	2.08834e+06	2.1496e+06	2.11144e+06	2.19017e+06	2.23126e+06	1.95431e+06	2.29295e+06	2.5057e+06	2.25476e+06	2.34527e+06	2.41095e+06	2.28041e+06	1.96423e+06	2.37199e+06	2.15118e+06	2.40984e+06	2.24363e+06	2.33212e+06	2.6215e+06	2.2556e+06	2.28831e+06
ANKRD29|Q8N6D5	4.2968e+06	4.81357e+06	4.28309e+06	4.07194e+06	3.43304e+06	3.64462e+06	5.33895e+06	2.8225e+06	4.15903e+06	3.92722e+06	4.52365e+06	3.91429e+06	3.74907e+06	3.91644e+06	4.33336e+06	3.82549e+06	0	4.76069e+06	5.18805e+06	4.17151e+06	5.9923e+06	4.48464e+06	5.74742e+06	4.72954e+06	3.83676e+06	4.43168e+06	4.34429e+06	3.99992e+06	4.48677e+06	5.1504e+06	7.07282e+06	4.76412e+06	4.90675e+06	1.75735e+06	4.94181e+06	4.20126e+06	5.05467e+06	5.23241e+06	5.70973e+06	6.38584e+06	5.01581e+06	5.81206e+06	4.27346e+06	5.27911e+06	4.81494e+06	4.59654e+06	5.44237e+06	4.42237e+06	4.2627e+06
ANKRD30B|Q9BXX2	841776	1.05073e+06	823788	871257	452229	290696	423371	465714	985594	1.04288e+06	521336	969305	1.11791e+06	1.52944e+06	552219	694534	0	803702	1.00634e+06	426024	670119	1.34749e+06	773934	791918	732301	517562	1.30596e+06	856412	442948	1.03578e+06	419100	274059	715488	0	776938	627889	491351	340326	491853	449641	452481	878257	409833	442059	1.7093e+06	919317	851138	546713	507231
ANKRD33B|A6NCL7	NA	NA	NA	NA	NA	NA	NA	NA	NA	NA	NA	NA	NA	NA	NA	NA	NA	NA	NA	NA	NA	NA	NA	NA	NA	NA	NA	NA	NA	NA	NA	NA	NA	NA	167238	203533	172896	175210	149956	170887	147238	172411	193343	177950	151480	153274	164585	163370	152753
ANKRD34A|Q69YU3	1.69716e+06	1.65975e+06	1.64803e+06	1.83511e+06	1.83672e+06	1.7226e+06	2.06146e+06	1.91823e+06	1.98192e+06	1.86469e+06	1.63666e+06	1.59935e+06	1.49664e+06	1.53388e+06	1.63856e+06	1.60638e+06	2.51783e+06	1.18669e+06	1.30488e+06	1.17454e+06	1.344e+06	1.2827e+06	1.2707e+06	1.20858e+06	1.31678e+06	1.33574e+06	1.10951e+06	1.29418e+06	1.26424e+06	1.12457e+06	1.24799e+06	1.3156e+06	1.20548e+06	2.11152e+06	1.58167e+06	1.67052e+06	1.51295e+06	1.52835e+06	1.64691e+06	1.46991e+06	1.5196e+06	2.21321e+06	1.128e+06	1.68546e+06	1.30544e+06	1.55503e+06	1.4894e+06	1.67768e+06	1.46622e+06
ANKRD34C|P0C6C1	58774.3	70267	74530.5	88968.1	61516.6	59044.4	69890.3	56176.3	74376.7	55863.8	55047.8	62585.1	66119.1	55209.7	56270.7	56413.1	0	56011.8	61313.6	44310.2	62643.9	65669.9	51784.4	70872.1	58756.8	47171.7	64104.7	60098.5	79843.1	63805.6	62460.3	63846.6	63913.1	0	NA	NA	NA	NA	NA	NA	NA	NA	NA	NA	NA	NA	NA	NA	NA
ANKRD35|Q8N283	6.32763e+06	6.34757e+06	6.1704e+06	7.07341e+06	6.21071e+06	6.39387e+06	7.71492e+06	6.08268e+06	6.32809e+06	6.59956e+06	7.1749e+06	4.77881e+06	6.66974e+06	5.96437e+06	6.03745e+06	6.47123e+06	0	2.37353e+06	2.37276e+06	1.84422e+06	2.32948e+06	2.88422e+06	2.2623e+06	2.24194e+06	2.32992e+06	2.21238e+06	2.52167e+06	2.30193e+06	2.14335e+06	2.13511e+06	2.40751e+06	2.14418e+06	1.88251e+06	0	7.94205e+06	7.92911e+06	8.44014e+06	8.9858e+06	8.5497e+06	8.15124e+06	8.80277e+06	8.47567e+06	4.74612e+06	7.84355e+06	6.44634e+06	8.75071e+06	8.12585e+06	7.17046e+06	6.99791e+06
ANKRD36C|Q5JPF3	61602.5	39254.5	72234	68838.5	75001.9	63241.8	59503.2	64841.8	37171.5	52091.6	48910.6	67105.9	55250.1	43303.5	87034.4	65061.4	0	43058.4	38402.1	41244.1	42924.6	63037.9	38362.3	49617.2	57730.8	60799.6	48964.2	54338.8	44735	47170.3	42015.9	58371	55841.5	0	168806	192575	187996	145867	163475	159719	124663	162995	141954	194018	141784	152584	132048	152309	172761
ANKRD40|Q6AI12	272578	291532	333260	249183	306501	254226	269983	289824	315912	338076	235360	368981	316610	356148	305647	266841	0	471042	486778	374242	477645	544808	461253	511037	486360	478454	603261	391597	465483	551971	469505	426161	518804	0	370998	225726	454732	265680	260139	249685	205983	295795	407501	361299	365734	442435	310523	386776	388396
ANKRD44|Q8N8A2	4.1926e+06	4.98215e+06	4.65261e+06	4.37441e+06	3.92366e+06	4.04918e+06	5.08918e+06	3.94942e+06	5.1123e+06	4.47896e+06	4.58929e+06	4.36421e+06	4.66919e+06	5.20924e+06	4.11827e+06	4.1721e+06	1.27369e+06	3.44502e+06	3.6404e+06	3.32934e+06	3.76928e+06	3.56545e+06	3.79404e+06	3.45138e+06	3.48125e+06	3.32925e+06	3.92671e+06	3.70828e+06	3.53361e+06	3.35083e+06	3.8475e+06	3.33704e+06	3.48769e+06	0	4.00451e+06	3.97571e+06	3.69963e+06	4.07832e+06	4.2392e+06	3.70514e+06	3.67573e+06	4.50461e+06	3.78222e+06	3.83548e+06	4.55533e+06	4.31981e+06	4.7179e+06	4.07632e+06	3.92197e+06
ANKRD45|Q5TZF3	NA	NA	NA	NA	NA	NA	NA	NA	NA	NA	NA	NA	NA	NA	NA	NA	NA	328346	339341	354301	372789	318102	344133	343169	285877	345739	289580	310301	278703	283949	334205	340229	321946	0	585441	433199	525268	445223	649209	449228	436324	645440	603922	386166	886106	601224	583510	597656	675738
ANKRD46|Q86W74	409109	404096	337120	425377	408320	451431	417857	480999	375121	354733	456929	310389	351950	349634	381789	396430	0	610441	627476	548838	688597	547505	626365	550479	594278	646843	509196	673643	599088	633353	534333	627180	561221	0	331454	408993	361890	354102	351774	368762	330259	359726	268191	379271	300691	343579	325831	379947	362777
ANKRD49|Q8WVL7	42622.2	47411.2	50461.4	45500.5	52954.9	55749.7	47263.2	62678.5	56866.4	56095	52235.2	48934.7	57363.2	48100.6	53325.4	41104.4	0	89052.9	77657.4	79104.2	83836.1	76279.7	74917.2	88251.4	93054.1	77262.6	85219.7	94191.2	76038.7	78366.2	99223.1	78330	74743.2	0	90161	106574	97861.9	96268.5	101465	83276.1	94022.9	115389	96712.9	106538	105981	107231	129797	100934	103283
ANKRD50|Q9ULJ7	311307	327610	275103	358223	303590	314763	317333	332676	316154	282607	351353	245319	313967	339159	279672	290932	0	408633	430185	386803	399117	438935	432814	380683	488656	450511	409724	493152	451215	360331	465625	447927	364742	0	168814	217858	211794	212556	215081	175226	149188	214153	123904	203129	188250	222663	197855	191747	220430
ANKRD52|Q8NB46	225662	310940	228797	242606	247693	239167	240993	275586	227653	229258	290778	182908	209465	192182	216869	240500	0	187408	185946	168798	241411	190502	240316	169065	212884	188189	170907	206355	172247	200512	202495	188898	186173	0	306422	365635	303275	340287	334057	289277	358559	359477	269068	328787	318573	329634	371197	304796	311313
ANKRD54|Q6NXT1	532362	562261	556237	581257	552193	571330	573450	639046	612510	536465	617235	616101	601996	647435	512599	559097	0	631289	773462	590025	580145	659515	588158	582367	673898	692720	736002	904285	540732	541695	607941	519479	522441	0	468123	287955	408231	196862	244351	202095	232934	579057	345750	299589	1.54655e+06	422609	434703	454834	491874
ANKRD6|Q9Y2G4	97051.8	114781	151277	111358	82258.6	82986.3	86968.6	84008.2	84125.6	85770	95077.3	65448.9	104541	82959.9	58494.8	81372.1	0	15194.4	20019.6	17216.2	14682	13494.3	10635.7	12620.4	22045.5	15678.8	12112	17613.2	15754	10461.2	12493.7	16296.1	11786.1	0	16073.4	16304.8	12940.6	17503	18946.4	14189.7	20507.7	14369.2	23955.5	12335.1	18216.8	13905.9	16227.7	16268.1	19293.7
ANKRD63|C9JTQ0	344594	308565	300933	311890	390097	313077	285146	417513	376961	3.76826e+06	199566	398443	311200	312998	254547	269890	0	367980	275263	407499	178800	260515	209566	258069	379233	368101	287233	427544	360939	227775	249102	330545	424612	0	248516	281588	168540	267819	152816	155798	203868	147651	374852	252767	135444	127030	177492	206430	267153
ANKRD65|E5RJM6	149908	137598	265915	163956	103610	147844	149852	166841	127652	232727	157950	135791	179187	213428	153237	110612	0	110401	120411	81664.4	131751	118113	126140	97237.4	97697.5	107984	147483	95127.3	125323	105925	131791	88239.4	93314	0	161231	183181	169161	191987	166045	164475	167482	218664	169708	153545	180272	206576	249174	136674	157649
ANKS1A|Q92625	1.24711e+06	1.38381e+06	1.4085e+06	1.30266e+06	1.10106e+06	1.17577e+06	1.14828e+06	1.16149e+06	1.36183e+06	1.27166e+06	1.29541e+06	1.35589e+06	1.66755e+06	1.42778e+06	1.23284e+06	1.20972e+06	0	2.18332e+06	2.07771e+06	1.83257e+06	2.17318e+06	2.53963e+06	2.27247e+06	2.19452e+06	2.09164e+06	1.82246e+06	2.36768e+06	2.0146e+06	2.51994e+06	2.03501e+06	2.09142e+06	2.11305e+06	2.202e+06	0	2.32101e+06	2.21862e+06	1.99103e+06	1.94151e+06	2.08994e+06	1.9239e+06	2.1026e+06	2.73093e+06	1.82751e+06	1.99864e+06	2.83701e+06	2.64768e+06	3.04373e+06	2.16509e+06	2.07854e+06
ANKS1B|Q7Z6G8	1.02088e+07	8.84131e+06	7.86483e+06	1.16591e+07	1.1295e+07	1.28585e+07	1.40351e+07	1.23697e+07	1.11183e+07	7.28642e+06	9.99218e+06	6.91559e+06	8.28862e+06	6.72438e+06	9.88156e+06	9.93874e+06	1.26147e+07	1.03866e+07	1.01214e+07	1.44031e+07	9.26516e+06	9.50758e+06	1.23377e+07	9.26245e+06	1.16632e+07	1.10733e+07	7.90586e+06	1.10965e+07	1.06807e+07	8.72143e+06	1.14652e+07	1.18642e+07	1.00602e+07	1.85933e+07	1.0262e+07	1.30072e+07	1.06736e+07	1.10424e+07	1.31875e+07	1.18746e+07	9.02667e+06	1.06618e+07	5.68929e+06	1.20136e+07	6.31078e+06	9.22684e+06	1.27047e+07	9.07442e+06	9.42345e+06
ANKS3|Q6ZW76	147817	191210	170809	171439	128084	118810	148308	130657	198999	133167	162951	208411	208621	142048	145253	164959	0	68760.7	66314.4	62526.1	69691.3	70008.1	49619.9	68337.9	73892.9	62745.7	66260.3	64643.2	63518	74073.4	73365.4	53828.3	65102.1	0	53940.9	37412.1	49098	49954.9	44201	39765.8	36515.4	38057.4	67053.4	44622.3	57444.6	49295.8	46339.6	54202.3	44260.4
ANKS6|Q68DC2	0	0	0	0	0	0	0	0	0	0	0	0	0	0	0	0	0	0	0	0	0	0	0	0	0	0	0	0	0	0	0	0	0	0	0	0	0	0	0	0	0	0	0	0	0	0	0	0	0
ANKZF1|Q9H8Y5	116997	124509	133810	124544	115317	123509	123775	107406	127282	109721	118806	125773	113091	99238.4	120304	134805	0	148628	158435	167492	142734	164557	144045	151048	163269	158544	171639	135410	166219	161497	186968	151309	149848	0	146329	157513	120342	149595	146045	149022	137513	160440	164607	152667	160384	156570	102746	147202	163994
ANLN|Q9NQW6	2.73616e+07	2.23707e+07	3.90534e+07	1.6161e+07	3.09186e+07	1.18164e+07	1.97258e+07	1.34631e+07	2.01247e+07	3.17927e+07	1.20124e+07	7.64962e+07	1.62143e+07	1.59095e+07	3.39559e+07	3.36682e+07	1.54401e+07	2.69552e+07	2.64855e+07	4.32202e+07	2.01662e+07	2.76611e+07	2.41854e+07	3.69507e+07	1.97584e+07	2.15389e+07	4.1555e+07	1.41961e+07	2.71585e+07	5.29788e+07	1.70122e+07	2.1867e+07	5.80488e+07	6.87781e+07	2.71798e+07	1.61938e+07	1.98419e+07	2.49542e+07	2.44023e+07	1.99324e+07	3.2436e+07	1.75291e+07	7.7568e+07	1.43429e+07	3.66074e+07	1.78601e+07	2.37445e+07	3.48605e+07	3.28933e+07
ANO10|Q9NW15	3.6134e+06	3.81233e+06	4.95314e+06	4.07946e+06	3.39208e+06	3.82711e+06	3.2719e+06	3.42743e+06	3.65107e+06	3.97798e+06	3.54751e+06	3.37018e+06	4.89468e+06	4.19321e+06	3.58027e+06	3.69613e+06	4.51858e+06	3.26895e+06	3.08594e+06	3.10502e+06	3.4129e+06	3.41545e+06	3.3687e+06	3.18082e+06	3.59118e+06	3.1806e+06	3.34984e+06	3.58889e+06	3.20645e+06	3.06819e+06	3.05198e+06	3.0177e+06	3.43795e+06	2.02607e+06	3.80937e+06	3.97244e+06	3.56956e+06	3.81463e+06	3.60438e+06	3.49728e+06	3.88908e+06	3.75729e+06	4.2965e+06	3.48288e+06	4.04749e+06	3.71524e+06	4.05404e+06	3.80074e+06	3.7874e+06
ANO3|Q9BYT9	999612	1.22813e+06	872932	1.12714e+06	1.30302e+06	1.18238e+06	963867	1.22991e+06	874674	3.64103e+06	855299	852376	736343	766332	941209	934216	0	1.13487e+06	1.38867e+06	1.20452e+06	1.3899e+06	831690	1.17267e+06	915595	1.30983e+06	1.20244e+06	1.00508e+06	1.08698e+06	1.09877e+06	864477	1.23562e+06	1.12923e+06	1.28436e+06	0	1.29789e+06	1.47966e+06	1.11074e+06	1.57217e+06	1.27124e+06	1.21978e+06	1.49688e+06	1.07183e+06	963204	1.74621e+06	998307	964220	1.34861e+06	1.07628e+06	1.3839e+06
ANO4|Q32M45	115906	101374	115944	137738	124801	135944	124076	120866	132104	112633	162019	92627.7	83136.3	148259	149756	124689	0	129784	139808	182586	126026	131359	166163	172214	130424	126279	107504	173267	112054	143789	116026	147448	158217	0	176306	156673	205258	167192	207734	207626	250596	224353	170532	180713	157394	184910	173548	157589	158147
ANO5|Q75V66	171686	178303	186790	189219	172400	167721	186904	181418	228725	144072	253135	134011	192073	174983	150702	175627	0	335077	400082	334070	333062	296032	391272	259241	421605	383256	329283	306251	385173	323855	433675	338083	254481	0	252638	294506	283410	281668	268076	252845	237359	304746	245735	254499	218455	298526	288326	259613	235973
ANO6|Q4KMQ2	7.74744e+06	8.75925e+06	1.21485e+07	5.61043e+06	5.89933e+06	4.34463e+06	7.24615e+06	5.05399e+06	1.17493e+07	9.15577e+06	7.18423e+06	9.25114e+06	1.3436e+07	1.46595e+07	5.3085e+06	6.70422e+06	0	1.05146e+07	1.15503e+07	6.48313e+06	1.23472e+07	13325762	7.6004e+06	1.1467e+07	7.60256e+06	7.91442e+06	1.45633e+07	1.14517e+07	9.57334e+06	9.77841e+06	9.36256e+06	8.15602e+06	7.63105e+06	5.96875e+06	1.00612e+07	7.54653e+06	7.36595e+06	7.10831e+06	9.10638e+06	6.23629e+06	7.2917e+06	1.19411e+07	9.95216e+06	6.28996e+06	1.92903e+07	1.21303e+07	1.09322e+07	1.05914e+07	1.19006e+07
ANO8|Q9HCE9	1.91073e+06	2.04193e+06	2.14683e+06	1.82148e+06	1.77374e+06	1.97288e+06	1.77592e+06	1.76073e+06	2.0088e+06	2.23661e+06	1.61454e+06	2.0053e+06	2.03554e+06	2.17116e+06	1.87424e+06	1.8972e+06	0	2.07291e+06	2.06555e+06	1.65833e+06	2.00734e+06	2.11181e+06	1.90695e+06	2.02386e+06	2.00047e+06	2.09658e+06	2.18599e+06	2.07766e+06	2.05564e+06	2.25716e+06	1.90727e+06	2.14555e+06	2.17353e+06	0	1.75535e+06	1.92164e+06	1.95325e+06	1.95039e+06	1.62648e+06	2.19903e+06	2.33603e+06	1.83063e+06	2.35695e+06	1.96052e+06	1.90762e+06	1.80811e+06	1.70392e+06	1.75857e+06	1.66135e+06
ANOS1|P23352	106413	116537	117506	128724	113522	128335	119872	101614	121479	142397	110880	111511	113995	144417	104533	128391	0	82956.9	69521.7	78291	72848	79700.9	60937.5	84383.7	71477.1	81526.7	83316	121286	85048.1	75041.2	63713.2	79635.6	92313.2	0	NA	NA	NA	NA	NA	NA	NA	NA	NA	NA	NA	NA	NA	NA	NA
ANP32A|P39687	1.19333e+07	1.27441e+07	1.18578e+07	1.08069e+07	1.11205e+07	1.03182e+07	1.11361e+07	1.04578e+07	1.24646e+07	1.24667e+07	1.05416e+07	1.32388e+07	1.30847e+07	1.18184e+07	1.05314e+07	1.07678e+07	4.8907e+06	7.23758e+06	6.74689e+06	6.10407e+06	7.85709e+06	7.83645e+06	6.52838e+06	8.53789e+06	6.4317e+06	6.96669e+06	8.33681e+06	6.36689e+06	8.31748e+06	7.88876e+06	7.64277e+06	6.56685e+06	6.43144e+06	1.11179e+07	8.67365e+06	8.50949e+06	9.08678e+06	9.055e+06	8.23527e+06	8.96671e+06	6.67427e+06	8.21629e+06	6.85973e+06	8.0057e+06	8.74935e+06	8.33978e+06	9.24294e+06	9.91098e+06	9.58222e+06
ANP32B|Q92688	2.17055e+06	2.83293e+06	2.83805e+06	2.3488e+06	1.74876e+06	1.62378e+06	2.22148e+06	1.59778e+06	2.71604e+06	2.09608e+06	2.04785e+06	2.58044e+06	3.10901e+06	2.88723e+06	1.93454e+06	2.10012e+06	3.4473e+06	1.93448e+06	2.03869e+06	1.35658e+06	2.1374e+06	2.15869e+06	1.65103e+06	2.158e+06	1.58808e+06	1.78212e+06	1.93347e+06	1.77581e+06	2.01878e+06	2.0864e+06	2.45826e+06	1.64921e+06	1.56477e+06	0	3.61938e+06	2.80329e+06	3.39313e+06	3.54175e+06	3.21237e+06	3.00924e+06	2.92383e+06	3.14006e+06	3.25367e+06	2.60975e+06	4.27367e+06	3.51268e+06	3.63105e+06	3.9108e+06	3.79274e+06
ANP32E|Q9BTT0	677259	836127	561394	679596	567745	735189	800232	672375	822762	737450	686587	635936	999926	774196	593557	574560	0	771597	833431	467678	956085	888714	807697	844423	790698	775570	823233	875679	844994	688790	901902	699562	606290	0	1.13631e+06	1.11373e+06	994431	1.0167e+06	1.12588e+06	795134	978528	1.53215e+06	1.12949e+06	933782	1.59292e+06	1.33987e+06	1.85131e+06	1.12433e+06	1.15699e+06
ANPEP|P15144	1.21793e+06	1.25918e+06	1.41918e+06	1.24234e+06	1.12014e+06	1.2118e+06	1.22227e+06	1.4009e+06	1.43882e+06	1.45269e+06	1.39435e+06	1.01211e+06	1.97878e+06	1.1146e+06	1.36682e+06	1.56362e+06	0	1.32899e+06	1.28619e+06	1.14222e+06	1.11922e+06	1.78418e+06	1.36934e+06	1.3785e+06	1.36108e+06	1.15132e+06	1.47172e+06	1.13212e+06	1.43793e+06	1.33227e+06	1.32356e+06	1.34169e+06	1.30817e+06	0	1.94605e+06	1.90845e+06	2.09985e+06	1.83158e+06	1.82957e+06	2.02585e+06	1.63811e+06	1.58142e+06	1.97363e+06	1.90196e+06	1.78545e+06	1.59106e+06	1.78454e+06	1.77835e+06	1.65477e+06
ANTXR1|Q9H6X2	1.91887e+06	2.7341e+06	2.52494e+06	1.87382e+06	1.66382e+06	1.3914e+06	2.20242e+06	1.24387e+06	2.4002e+06	1.9671e+06	2.42112e+06	1.54532e+06	2.0579e+06	2.98341e+06	1.55883e+06	1.66656e+06	0	1.78162e+06	2.05973e+06	1.41439e+06	2.75947e+06	1.8099e+06	1.96939e+06	1.51011e+06	1.62282e+06	1.41458e+06	1.97757e+06	1.96824e+06	1.45175e+06	1.33386e+06	2.03765e+06	1.34854e+06	1.29063e+06	0	2.57461e+06	2.18673e+06	1.78855e+06	2.00609e+06	2.71422e+06	2108816	2.43071e+06	3.05748e+06	2.59197e+06	1.90134e+06	4.03865e+06	3.77902e+06	2.56358e+06	2.1655e+06	2.62488e+06
ANTXR2|P58335	51138.6	64492.4	73884.9	63983.8	30740.3	28984.7	43654.9	44595.9	73584.9	46375.5	80382.9	36826.4	70296	61770.6	36651.6	54445.6	0	233277	273653	187441	271158	265154	182172	254760	202327	174407	263040	239365	202286	263047	208622	180612	186497	0	272975	181135	202759	222021	249799	212293	235150	302506	392439	219013	408524	316726	235667	265863	249079
ANXA1|P04083	4.49434e+07	4.72187e+07	8.82539e+07	2.5571e+07	1.92723e+07	1.35112e+07	4.91061e+07	1.58599e+07	8.86935e+07	8.60263e+07	2.80661e+07	7.45043e+07	1.22943e+08	1.11808e+08	1.92137e+07	2.42476e+07	4.04685e+06	3.25089e+07	2.84642e+07	1.65434e+07	6.03856e+07	4.16605e+07	1.80938e+07	3.2694e+07	1.453e+07	1.55432e+07	5.25489e+07	3.50366e+07	3.09938e+07	18650390	3.17995e+07	1.94623e+07	1.88348e+07	3.13286e+07	4.32218e+07	2.04823e+07	2.3579e+07	1.46452e+07	3.12446e+07	1.59848e+07	1.61581e+07	4.22707e+07	4.15665e+07	1.73182e+07	1.19518e+08	4.48536e+07	5.37941e+07	4.46015e+07	7.04633e+07
ANXA10|Q9UJ72	NA	NA	NA	NA	NA	NA	NA	NA	NA	NA	NA	NA	NA	NA	NA	NA	NA	NA	NA	NA	NA	NA	NA	NA	NA	NA	NA	NA	NA	NA	NA	NA	NA	NA	43356.8	36638.7	30902.6	24887.5	39135.4	25219.2	29782.1	45200.7	41392.8	28045.7	85311.2	46205.5	54770.8	45872.4	63892.5
ANXA11|P50995	2.20889e+07	2.11281e+07	2.32017e+07	1.65969e+07	2.35765e+07	2.12285e+07	1.97606e+07	2.06586e+07	2.63386e+07	2.08994e+07	1.84456e+07	1.95844e+07	2.60801e+07	2.33413e+07	2.02716e+07	2.26506e+07	4.83996e+06	2.17339e+07	2.09766e+07	2.05223e+07	2.2521e+07	2.00738e+07	1.99395e+07	1.91517e+07	2.10416e+07	2.14392e+07	2.20688e+07	1.66708e+07	2.62383e+07	1.81638e+07	2.47507e+07	2.32621e+07	1.4642e+07	8.09151e+06	1.91284e+07	2.02073e+07	1.95338e+07	2.06569e+07	1.87061e+07	1.81963e+07	1.33329e+07	1.36838e+07	2.03825e+07	1.86069e+07	2.55659e+07	1.87569e+07	2.29489e+07	1.67082e+07	2.02915e+07
ANXA2|P07355	4.38526e+07	6.05529e+07	1.09416e+08	3.63482e+07	2.21794e+07	1.5932e+07	4.33952e+07	1.85823e+07	6.93629e+07	5.15097e+07	3.7304e+07	4.21961e+07	1.04426e+08	8.88493e+07	2.69204e+07	3.90792e+07	3.68226e+07	4.77009e+07	4.22729e+07	2.57885e+07	6.10561e+07	6.65474e+07	2.38041e+07	4.16867e+07	2.61245e+07	2.64677e+07	6.51979e+07	4.94737e+07	5.05484e+07	2.86795e+07	5.48215e+07	3.09688e+07	2.80871e+07	3.39543e+07	4.30041e+07	2.1007e+07	2.59803e+07	1.93013e+07	3.29846e+07	1.94558e+07	2.38792e+07	3.62069e+07	4.93541e+07	2.02622e+07	9.93331e+07	6.28294e+07	4.00601e+07	3.32689e+07	6.10507e+07
ANXA3|P12429	1.16691e+07	1.0875e+07	1.35829e+07	1.55908e+07	9.42488e+06	1.05711e+07	9.28002e+06	1.24472e+07	1.29944e+07	1.07271e+07	1.00038e+07	1.05304e+07	1.78874e+07	7.32219e+06	1.24857e+07	1.3289e+07	1.16298e+07	1.17126e+07	1.03628e+07	9.49311e+06	6.82853e+06	1.61874e+07	1.11896e+07	1.30162e+07	1.17268e+07	1.22389e+07	1.43296e+07	9.45052e+06	1.42557e+07	1.04736e+07	1.1482e+07	1.16655e+07	9.99016e+06	3.87331e+06	1.24449e+07	1.38735e+07	1.39976e+07	1.41131e+07	1.11852e+07	1.37992e+07	1.8755e+07	1.073e+07	1.45586e+07	1.30057e+07	1.01244e+07	9.2339e+06	1.22831e+07	1.17097e+07	1.08422e+07
ANXA4|P09525	8.67626e+06	8.77089e+06	1.28671e+07	9.70564e+06	6.7649e+06	6.4142e+06	8.30059e+06	6.35497e+06	1.00389e+07	9.22604e+06	7.39824e+06	1.07168e+07	1.23169e+07	1.05997e+07	7.35935e+06	8.48303e+06	7.54565e+06	1.40924e+07	1.45648e+07	1.46611e+07	1.45034e+07	1.87936e+07	1.16815e+07	1.31459e+07	1.15884e+07	1.2406e+07	1.78992e+07	1.28174e+07	1.94504e+07	1.26222e+07	1.56413e+07	1.25862e+07	1.25901e+07	1.72784e+07	1.43108e+07	1.13477e+07	1.24641e+07	1.23405e+07	1.30889e+07	1.08046e+07	1.31632e+07	1.33179e+07	2.19956e+07	1.08345e+07	1.86328e+07	1.17013e+07	1.26298e+07	1.43368e+07	1.46555e+07
ANXA5|P08758	9.54603e+07	1.1046e+08	1.50565e+08	9.8676e+07	6.17686e+07	4.89144e+07	9.44234e+07	5.2475e+07	1.21373e+08	1.267e+08	8.72838e+07	100608365	1.69663e+08	1.14606e+08	6.75468e+07	8.26315e+07	5.93894e+07	9.90917e+07	8.72146e+07	8.33867e+07	1.12009e+08	1.36106e+08	7.12118e+07	9.8644e+07	6.61644e+07	7.70946e+07	1.15404e+08	106072968	1.00116e+08	108375660	104401348	6.7717e+07	8.58874e+07	5.06717e+07	7.56398e+07	5.13749e+07	5.09405e+07	5.43886e+07	6.90381e+07	4.94114e+07	6.5982e+07	7.54814e+07	9.5688e+07	3.43206e+07	8.88063e+07	77506650	8.09249e+07	7.07854e+07	8.33742e+07
ANXA6|P08133	1.72239e+08	1.77117e+08	1.70634e+08	1.78665e+08	1.8287e+08	1.64954e+08	1.73279e+08	1.62201e+08	1.68755e+08	1.84205e+08	1.70125e+08	1.65169e+08	1.56195e+08	1.8298e+08	1.74682e+08	1.7949e+08	2.45004e+08	1.63389e+08	1.67084e+08	1.81413e+08	1.62926e+08	1.51511e+08	1.66951e+08	1.60837e+08	1.74031e+08	1.72894e+08	155908139	1.4756e+08	1.52906e+08	1.68394e+08	1.53787e+08	1.75188e+08	1.74906e+08	2.86038e+08	1.42411e+08	1.32386e+08	1.46797e+08	1.47351e+08	1.39662e+08	1.62929e+08	2.03698e+08	1.22741e+08	2.19508e+08	1.49649e+08	1.50316e+08	1.32061e+08	1.41245e+08	1.27452e+08	1.338e+08
ANXA7|P20073	2.10425e+07	1.7896e+07	2.63288e+07	2.03157e+07	2.01264e+07	2.06039e+07	1.94264e+07	2.04223e+07	2.15814e+07	1.95169e+07	1.68816e+07	1.92291e+07	2.05949e+07	2.34371e+07	1.96403e+07	2.05445e+07	1.68114e+07	1.57163e+07	1.624e+07	1.4635e+07	1.62859e+07	1.53767e+07	1.53152e+07	1.52758e+07	1.62845e+07	1.56843e+07	1.53357e+07	1.483e+07	1.67248e+07	1.58672e+07	1.87935e+07	1.59098e+07	1.51617e+07	8.06893e+06	1.83521e+07	1.98421e+07	1.89362e+07	1.93452e+07	1.86217e+07	1.69498e+07	1.85982e+07	1.80604e+07	1.75404e+07	1.86877e+07	20298312	1.85258e+07	1.9743e+07	1.82209e+07	1.80695e+07
AOAH|P28039	NA	NA	NA	NA	NA	NA	NA	NA	NA	NA	NA	NA	NA	NA	NA	NA	NA	252038	323877	171718	244289	260091	275842	212755	428297	308789	275289	394067	200821	191865	248129	249807	169781	0	326407	317545	253275	306406	322948	318520	300574	318782	575859	331465	479541	375535	344541	349629	331818
AOC3|Q16853	5.40223e+06	5.16623e+06	7.26256e+06	7.2316e+06	2.18089e+06	1.89213e+06	3.88203e+06	4.69833e+06	3.71211e+06	4.06267e+06	3.17804e+06	2.64932e+06	7.76856e+06	3.26309e+06	5.70487e+06	5.55894e+06	3.09468e+06	7.40063e+06	6.50465e+06	4.56129e+06	4.29232e+06	2.80749e+07	5.58185e+06	4.1623e+06	6.17568e+06	5.15427e+06	2.34893e+07	7.09252e+06	1.06746e+07	3.91467e+06	1.02917e+07	7.45345e+06	3.85769e+06	1.37336e+07	6.22817e+06	4.95673e+06	3.60536e+06	4.33825e+06	4.29652e+06	3.82167e+06	6.16478e+06	3.66343e+06	2.0093e+07	4.50967e+06	5.79652e+06	5.66688e+06	3.44658e+06	7.27825e+06	5.644e+06
AOX1|Q06278	170922	156720	268635	282947	107012	110751	260096	159493	237265	104598	130857	151007	348205	179472	284068	224566	1.24835e+06	76525	66601.1	85535.5	60050.1	174787	78398.1	69229.5	57194.6	45769.9	116268	85512.4	63767.7	34179.4	73886.1	36446	87464	0	30240.3	30054.9	21760.5	22405.5	36643.4	21751.7	30031.3	22054.8	70135.2	27666.9	27583	24036.5	32081.2	36606.5	30700.1
AP1AR|Q63HQ0	123767	176698	126660	129398	105738	98773.2	162991	89444.5	154834	146953	151041	115472	126825	160809	89401.5	104364	0	62236.6	89012.2	78642.5	89514.5	61749.7	81101.4	55758.5	71243.9	61029.3	75536.3	69148.3	67816	59456.8	84536.1	64845.5	54203.2	0	47117.3	43232.7	49606.6	37962.8	51481.7	54147.1	39304	52019.9	32770	49626	49739.8	64499.3	48875.1	46673.5	46885.5
AP1B1|Q10567	2.09682e+07	1.82993e+07	2.02406e+07	2.24404e+07	2.19299e+07	2.51103e+07	2.01526e+07	2.28571e+07	1.80806e+07	1.98713e+07	2.11468e+07	1.7146e+07	2.02751e+07	1.86077e+07	1.85184e+07	2.04462e+07	0	2.20375e+07	2.20085e+07	2.15329e+07	2.02678e+07	2.04223e+07	2.256e+07	2.08281e+07	2.40285e+07	2.53807e+07	2.03577e+07	2.24629e+07	2.21507e+07	2.14855e+07	1.8956e+07	2.47871e+07	2.06685e+07	1.88322e+07	2.38673e+07	2.84904e+07	2.65421e+07	2.7718e+07	2.29091e+07	3.07697e+07	2.83887e+07	2.20277e+07	1.91517e+07	2.83481e+07	1.90309e+07	2.18897e+07	2.25111e+07	2.31906e+07	2.26983e+07
AP1G1|O43747	2.07799e+07	2.03912e+07	1.72149e+07	2.02322e+07	2.14455e+07	2.24433e+07	2.18739e+07	2.40691e+07	1.93498e+07	1.95811e+07	2.03826e+07	1.89696e+07	1.72689e+07	1.85849e+07	2.00274e+07	1.97426e+07	1.1228e+07	2.26316e+07	2.17501e+07	2.40398e+07	2.44924e+07	1.97134e+07	2.51103e+07	2.05037e+07	2.2258e+07	2.33307e+07	2.16848e+07	2.39248e+07	2.17888e+07	2.15225e+07	1.86788e+07	2.29528e+07	2.50886e+07	2.35588e+07	1.98115e+07	2.27298e+07	1.89088e+07	2.08344e+07	2.03619e+07	2.02453e+07	2.11534e+07	2.01761e+07	1.56945e+07	2.18593e+07	1.67972e+07	1.75848e+07	2.04407e+07	2.06538e+07	1.79789e+07
AP1G2|O75843	0	0	0	0	0	0	0	0	0	0	0	0	0	0	0	0	0	0	0	0	0	0	0	0	0	0	0	0	0	0	0	0	0	0	0	0	0	0	0	0	0	0	0	0	0	0	0	0	0
AP1M1|Q9BXS5	1.53698e+07	1.47717e+07	1.42898e+07	1.67062e+07	1.59817e+07	1.72645e+07	1.63954e+07	1.71284e+07	1.42685e+07	1.40632e+07	1.65632e+07	1.26233e+07	1.49259e+07	1.36902e+07	1.52073e+07	1.54886e+07	1.84982e+07	1.69349e+07	1.74175e+07	1.8755e+07	1.65551e+07	1.50155e+07	1.74484e+07	1.57109e+07	1.85822e+07	1.79989e+07	1.43564e+07	1.75294e+07	1.65569e+07	1.51926e+07	1.62632e+07	1.86216e+07	1.6147e+07	2.36824e+07	1.38083e+07	1.61477e+07	1.47876e+07	1.55918e+07	1.47528e+07	1.59301e+07	1.48163e+07	1.38255e+07	1.1319e+07	1.5652e+07	1.19036e+07	1.41491e+07	1.42825e+07	1.39968e+07	1.42997e+07
AP1S1|P61966	4.45286e+06	4.00146e+06	3.82736e+06	4.63693e+06	5.0735e+06	5.29028e+06	4.83032e+06	5.23845e+06	4.00174e+06	3.61178e+06	4.76486e+06	4.03281e+06	3.51742e+06	3.66008e+06	4.65429e+06	4.50546e+06	0	4.19837e+06	3.86974e+06	5.18294e+06	3.87899e+06	3.36383e+06	4.16604e+06	3.87447e+06	4.19244e+06	4.3172e+06	3.26366e+06	4.08564e+06	4.2687e+06	3.80981e+06	3.66166e+06	4.35911e+06	4.22528e+06	2.24407e+06	4.91235e+06	5.61717e+06	5.04387e+06	5.01863e+06	5.13594e+06	4.90659e+06	5.16599e+06	4.65236e+06	3.5963e+06	5.3223e+06	3.59555e+06	4.31863e+06	4.80091e+06	4.86072e+06	4.55574e+06
AP1S2|P56377	768956	619962	738470	786151	796090	820905	642269	815451	701879	967720	662490	780230	744124	817527	755833	795669	0	1.13105e+06	999582	965206	927234	1.18038e+06	980459	1.19188e+06	1.03328e+06	1.03728e+06	1.15374e+06	935024	1.21391e+06	1.11709e+06	966833	1.09997e+06	1.2093e+06	0	1.05017e+06	1.08006e+06	1.07647e+06	967932	871420	1.09612e+06	838660	851941	1.01756e+06	1.04991e+06	1.05107e+06	852512	930684	979236	1.01034e+06
AP2A1|O95782	9.34773e+07	8.60347e+07	7.66944e+07	9.24222e+07	1.02189e+08	1.14618e+08	9.31249e+07	1.15016e+08	8.49232e+07	8.39276e+07	9.68921e+07	7.38437e+07	7.9847e+07	9.57173e+07	9.33732e+07	9.19686e+07	1.17975e+08	1.20956e+08	1.18163e+08	1.24935e+08	1.24803e+08	105777033	1.32744e+08	1.03832e+08	1.30308e+08	1.31101e+08	1.13415e+08	1.20322e+08	112676425	1.11899e+08	9.3001e+07	1.28447e+08	1.21602e+08	3.98197e+07	9.86086e+07	1.1671e+08	1.05249e+08	106445940	9.5841e+07	1.13333e+08	9.06175e+07	9.90364e+07	5.91865e+07	117465167	8.63905e+07	9.27491e+07	1.06122e+08	9.7067e+07	9.16587e+07
AP2A2|O94973	4.23944e+07	3.61367e+07	3.40783e+07	4.56668e+07	4.84345e+07	5.54537e+07	4.18936e+07	5.29719e+07	3.8962e+07	3.84358e+07	4.58012e+07	3.37228e+07	3.88137e+07	4.16178e+07	4.26038e+07	4.23574e+07	6.61693e+07	5.49567e+07	5.63082e+07	5.51412e+07	5.05898e+07	5.1496e+07	5.47493e+07	4.92189e+07	6.45324e+07	6.5648e+07	4.96937e+07	5.66763e+07	5.46153e+07	5.20491e+07	4.71501e+07	6.4005e+07	4.98272e+07	5.0686e+07	6.01067e+07	7.60329e+07	7.085e+07	6.90613e+07	5.94014e+07	7.07406e+07	5.83505e+07	6.22767e+07	3.34275e+07	7.95515e+07	5.2043e+07	6.09272e+07	6.11563e+07	6.22635e+07	6.06693e+07
AP2B1|P63010	1.6962e+08	1.4957e+08	1.29031e+08	1.63905e+08	1.8582e+08	214480989	1.74125e+08	2.26998e+08	1.53624e+08	1.50675e+08	1.71756e+08	1.35104e+08	1.31245e+08	166488243	1.665e+08	1.60342e+08	1.34222e+08	1.36443e+08	1.28283e+08	1.43799e+08	1.37119e+08	1.16555e+08	1.50878e+08	1.21567e+08	1.44576e+08	1.53766e+08	1.22537e+08	1.45311e+08	1.29147e+08	1.29623e+08	1.01725e+08	1.49453e+08	1.46323e+08	158713503	1.45918e+08	1.81083e+08	1.53128e+08	1.66951e+08	1.44368e+08	1.66764e+08	1.46443e+08	1.49712e+08	9.02364e+07	1.83536e+08	1.21039e+08	1.34135e+08	150330683	1.49393e+08	128648063
AP2M1|Q96CW1	4.40389e+07	3.74009e+07	3.38454e+07	4.63059e+07	4.9935e+07	5.7683e+07	4.34309e+07	5.68835e+07	3.7999e+07	3.84188e+07	4.63221e+07	3.37899e+07	3.68296e+07	4.36155e+07	4.46263e+07	4.42638e+07	3.64937e+07	4.40159e+07	4.34548e+07	4.84357e+07	3.99509e+07	3.81999e+07	4.49982e+07	4.05871e+07	5.06101e+07	4.97619e+07	3.69382e+07	4.35582e+07	4.33467e+07	4.14457e+07	3.79607e+07	5.17933e+07	4.33245e+07	5.39433e+07	4.8539e+07	6.18969e+07	5.5891e+07	5.60154e+07	4.76942e+07	6.0804e+07	4.87328e+07	4.81878e+07	3.03546e+07	6.29062e+07	3.79047e+07	4.63031e+07	4.9984e+07	4.74855e+07	4.63402e+07
AP2S1|P53680	1.33374e+07	1.07783e+07	1.14246e+07	1.50918e+07	1.45426e+07	1.72637e+07	1.28217e+07	1.60083e+07	1.11912e+07	1.17837e+07	1.40515e+07	9.58298e+06	1.14803e+07	1.20774e+07	1.3659e+07	1.29786e+07	3.81627e+06	1.1798e+07	1.17513e+07	1.37088e+07	1.05725e+07	1.04166e+07	1.19814e+07	1.11395e+07	1.45399e+07	1.41572e+07	9.96593e+06	1.18904e+07	1.15726e+07	1.12814e+07	1.12907e+07	1.47689e+07	1.06902e+07	1.77899e+07	1.22846e+07	1.47479e+07	1.33207e+07	1.47278e+07	1.19247e+07	1.51471e+07	1.25791e+07	1.19085e+07	8.75828e+06	1.49693e+07	1.00923e+07	1.17471e+07	1.209e+07	1.15325e+07	1.15886e+07
AP3B1|O00203	5.93544e+06	6.29363e+06	6.38468e+06	6.18849e+06	5.74291e+06	5.47286e+06	5.40173e+06	5.26272e+06	6.03041e+06	6.65983e+06	5.78718e+06	6.61496e+06	7.14623e+06	6.84235e+06	5.42366e+06	6.03257e+06	4.07255e+06	6.73885e+06	6.80345e+06	6.25527e+06	7.25729e+06	6.75709e+06	7.22729e+06	7.38386e+06	6.90254e+06	6.67519e+06	7.5016e+06	6.77467e+06	6.81182e+06	6.81466e+06	6.97761e+06	6.34019e+06	6.96379e+06	0	6.83929e+06	6.46194e+06	6.17484e+06	6.62536e+06	5.91189e+06	6.17772e+06	5.83706e+06	6.55537e+06	7.00087e+06	6.59704e+06	8.11539e+06	6.96025e+06	6.74492e+06	6.79895e+06	7.05618e+06
AP3B2|Q13367	4.24934e+07	3.83922e+07	3.33288e+07	4.36946e+07	47644005	5.57766e+07	4.71197e+07	5.35139e+07	3.70018e+07	3.84519e+07	4.44426e+07	3.05739e+07	3.1003e+07	3.22449e+07	4.33376e+07	4.11866e+07	4.29995e+07	4.15057e+07	4.22945e+07	4.7544e+07	3.99557e+07	3.36044e+07	4.69079e+07	3.62312e+07	4.90607e+07	4.7406e+07	3.24529e+07	4.45209e+07	4.03858e+07	3.54904e+07	4.0387e+07	4.84407e+07	4.31398e+07	2.77352e+07	4.60506e+07	5.54084e+07	4.9512e+07	5.04836e+07	4.95621e+07	5.08789e+07	4.43571e+07	4.47044e+07	2.81473e+07	5.44214e+07	3.2419e+07	4.30152e+07	4.62098e+07	4.0751e+07	4.00143e+07
AP3D1|O14617	3.64645e+07	3.43389e+07	3.02651e+07	3.65872e+07	4.05039e+07	4.49548e+07	3.87932e+07	4.60939e+07	3.33697e+07	3.66069e+07	3.57034e+07	3.19074e+07	2.72294e+07	3.00272e+07	3.70681e+07	3.50093e+07	3.55223e+07	3.52067e+07	3.58618e+07	4.06388e+07	3.61195e+07	2.92225e+07	4.20204e+07	3.12214e+07	3.84214e+07	3.91929e+07	3.1354e+07	3.82337e+07	3.36341e+07	3.31193e+07	3.11269e+07	3.84182e+07	4.2597e+07	9.04053e+07	4.03121e+07	4.97752e+07	4.10471e+07	4.44981e+07	4.3082e+07	4.47374e+07	4.19182e+07	4.07686e+07	2.63929e+07	4.7106e+07	3.09165e+07	3.56399e+07	4.1299e+07	3.77067e+07	3.47725e+07
AP3M1|Q9Y2T2	4.57136e+06	4.66947e+06	4.54667e+06	4.829e+06	4.52319e+06	4.68726e+06	4.99994e+06	4.99487e+06	4.44849e+06	4.63576e+06	4.97125e+06	4.15127e+06	4.30514e+06	4.32808e+06	4.89733e+06	4.40701e+06	4.21211e+06	5.5138e+06	5.75288e+06	6.49966e+06	5.65677e+06	4.90742e+06	6.52391e+06	5.41316e+06	5.91392e+06	5.45355e+06	5.23561e+06	5.94407e+06	5.32208e+06	5.08613e+06	4.52934e+06	5.43417e+06	5.85803e+06	4.62863e+06	6.39029e+06	6.68876e+06	5.98611e+06	6.39421e+06	7.12262e+06	6.3007e+06	5.93421e+06	6.05371e+06	5.49716e+06	6.61161e+06	6.55882e+06	6.69593e+06	6.85179e+06	6.54101e+06	6.37193e+06
AP3M2|P53677	1.51417e+07	1.36803e+07	1.18697e+07	1.60599e+07	1.719e+07	2.03298e+07	1.61241e+07	1.93375e+07	1.33068e+07	1.40961e+07	1.57851e+07	1.05506e+07	1.16391e+07	1.17029e+07	1.50212e+07	1.45665e+07	1.46761e+07	1.32586e+07	1.3618e+07	1.46075e+07	1.30465e+07	1.0817e+07	1.50712e+07	1.17993e+07	1.58882e+07	1.52508e+07	1.05773e+07	1.44373e+07	1.30349e+07	1.16753e+07	1.36914e+07	1.54801e+07	1.38581e+07	9.49854e+06	1.18466e+07	1.43896e+07	1.30322e+07	1.31964e+07	1.23258e+07	1.37069e+07	1.11534e+07	1.16576e+07	6.12269e+06	1.44692e+07	7.96028e+06	1.05836e+07	1.17024e+07	1.0139e+07	1.02339e+07
AP3S1|Q92572	4.41401e+06	4.46398e+06	3.1138e+06	4.32655e+06	4.98868e+06	5.60493e+06	5.01761e+06	5.66859e+06	4.35197e+06	4.21983e+06	4.60024e+06	3.98505e+06	3.63268e+06	3.79386e+06	4.5448e+06	4.58259e+06	8.7919e+06	5.61789e+06	5.60584e+06	6.64216e+06	5.82681e+06	4.56927e+06	6.53849e+06	4.68353e+06	6.25183e+06	5.7639e+06	4.5167e+06	6.20348e+06	5.15326e+06	4.32508e+06	5.21637e+06	5.95453e+06	5.77773e+06	8.18272e+06	5.13102e+06	6.07486e+06	4.86317e+06	5.30563e+06	5.55476e+06	5.16979e+06	4.45512e+06	5.30631e+06	3.03662e+06	5.82675e+06	4.11678e+06	5.25041e+06	5.15907e+06	4.67765e+06	4.66742e+06
AP3S2|P59780	1.56124e+06	1.9031e+06	1.1385e+06	1.4108e+06	1.51512e+06	1.94261e+06	1.57484e+06	1.58061e+06	1.47223e+06	1.6569e+06	2.05958e+06	1.06797e+06	1.3554e+06	1.4439e+06	1.20493e+06	1.2894e+06	0	1.76581e+06	1.94173e+06	1.34839e+06	2.22526e+06	1.49929e+06	2.05274e+06	1.67623e+06	1.91682e+06	1.87601e+06	1.48426e+06	1.83217e+06	1.8472e+06	1.76489e+06	2.17876e+06	2.02423e+06	1.37245e+06	0	1.03388e+06	1.26975e+06	1.21441e+06	1.15858e+06	1.09807e+06	1.25709e+06	1.12181e+06	1.30373e+06	698651	1.31359e+06	891776	1.16344e+06	1.29717e+06	935790	976100
AP4B1|Q9Y6B7	57946.7	77876.3	31582.6	50534.1	58659	59995.7	73853.1	68084.3	72883.7	61282.2	62920.6	82410.5	77758.4	76497.2	65935.7	66577.3	0	164057	178285	150029	154952	184554	165165	164206	135147	160718	181706	151991	186508	167945	157440	151998	151702	0	119884	108556	97990.2	104276	74342.9	102496	93930	102122	112645	90200.1	95005.2	91486.5	113090	126691	101962
AP4E1|Q9UPM8	603144	619668	456265	538753	807100	995940	682652	758211	659454	542156	606107	763843	579306	542437	624684	807899	3.94233e+06	277325	291933	290921	264115	262013	303641	256315	281045	293786	277699	281870	286503	263859	269148	260046	282335	0	201376	207885	188603	206630	170724	206892	190699	205993	181174	200372	163070	186182	216129	196627	195625
AP4M1|O00189	493921	537761	550244	525379	483613	475056	509124	449053	515328	473697	486283	458060	555410	465163	441281	486843	0	536117	556325	493120	504956	523706	510026	521312	544918	521241	496978	486696	480457	548004	499987	549402	543746	0	344537	356918	357451	380212	265716	345805	309007	313400	348772	312535	311462	323459	316279	360880	318697
AP4S1|Q9Y587	526237	565151	647365	569495	570484	580365	534270	567450	487029	481827	508300	514933	518961	507924	561145	521349	0	300064	345052	343213	373797	289140	381309	309398	321711	317767	318808	298233	325580	309645	347057	312557	332380	0	366067	396338	351809	377158	315997	409911	287269	367132	334927	390066	309451	356671	324354	381808	365720
AP5B1|Q2VPB7	364862	393601	417176	352236	347727	320216	383325	349431	410402	287345	403256	312055	386826	319126	292925	287267	0	498184	524363	456648	560318	533287	514646	523143	477059	490304	500972	503488	536303	473591	555996	513696	440608	0	447033	460785	459286	475478	433982	402969	406462	488208	401956	466602	465801	464950	523269	461794	461646
AP5M1|Q9H0R1	545277	560471	687160	545266	537849	509418	587352	515845	638633	585078	506300	578523	622739	564736	476962	447180	0	849124	843502	769517	1.00763e+06	882357	911808	881812	688799	901398	893737	894686	845252	825554	1.02079e+06	842034	834279	0	906341	861136	899366	883364	920151	676858	907838	873874	927833	782603	992166	939911	990565	893063	941704
AP5S1|Q9NUS5	239516	248184	271706	215675	206128	197834	241036	209829	279127	246887	217859	267924	289421	266105	188015	171597	0	275086	231464	208054	330565	288617	278813	251763	214086	268233	296614	273848	267184	252731	286997	271345	253085	0	279738	318887	286822	277881	274466	229963	259597	263471	260713	271372	302485	320127	305019	286716	284970
AP5Z1|O43299	1.69873e+06	2.33496e+06	1.38063e+06	1.46124e+06	1.337e+06	1.22205e+06	1.45392e+06	1.6198e+06	1.88791e+06	1.8492e+06	1.62886e+06	1.28685e+06	1.93281e+06	2.11935e+06	1.24035e+06	1.40257e+06	1.51385e+06	1.78056e+06	1.94634e+06	1.2056e+06	2.28481e+06	2.09768e+06	2.18097e+06	1.44109e+06	1.86114e+06	1.47882e+06	2.013e+06	1.54214e+06	1.37258e+06	1.4119e+06	1.53738e+06	1.33594e+06	1.61618e+06	0	1.73872e+06	1.90694e+06	1.52996e+06	1.1382e+06	1.52446e+06	1.55943e+06	1.19133e+06	2.26393e+06	955686	1.64153e+06	1.91409e+06	2.21904e+06	2.7416e+06	1.47524e+06	1.29924e+06
APAF1|O14727	814571	880053	849809	890339	725882	714547	795868	775996	858744	779864	815134	804955	889719	858308	718978	698567	0	581436	600646	495130	584446	622624	564704	570035	535867	560946	664972	732533	457151	552495	522943	528141	483398	0	389671	381540	377746	385052	411683	332201	345545	414186	440389	390047	433660	411921	366334	382255	417070
APBA1|Q02410	8.30659e+06	8.25906e+06	6.6419e+06	9.04628e+06	9.36378e+06	9.64706e+06	7.73605e+06	9.25619e+06	7.24195e+06	8.15616e+06	9.13612e+06	6.27958e+06	6.82808e+06	7.48639e+06	7.81572e+06	8.54292e+06	2.93415e+06	7.88965e+06	8.32313e+06	8.2823e+06	8.0512e+06	7.17985e+06	8.77438e+06	7.84209e+06	8.63349e+06	8.73145e+06	7.05238e+06	9.67444e+06	7.72388e+06	6.86159e+06	8.22145e+06	8.48966e+06	7.51628e+06	2.63499e+06	9.05343e+06	9.80137e+06	9.02624e+06	9.03839e+06	9.26274e+06	9.3055e+06	7.91835e+06	9.62202e+06	5.41277e+06	9.85105e+06	7.39002e+06	8.95241e+06	8.70974e+06	8.37322e+06	8.65295e+06
APBA2|Q99767	4.20299e+06	4.87965e+06	3.4936e+06	4.17416e+06	4.15518e+06	4.43106e+06	4.60001e+06	4.50896e+06	4.93703e+06	3.54309e+06	6.29702e+06	3.79801e+06	3.78542e+06	4.18745e+06	4.0845e+06	4.17155e+06	6.67498e+06	3.07449e+06	3.30217e+06	3.43691e+06	3.65819e+06	2.61336e+06	3.85846e+06	2.51045e+06	3.53038e+06	3.52958e+06	2454374	3.40728e+06	2.67803e+06	2.8097e+06	3.2314e+06	3.62182e+06	3.1585e+06	0	2.5865e+06	2.70687e+06	2.55816e+06	2.63597e+06	3.04818e+06	3.00401e+06	2.56966e+06	3.29871e+06	2.72982e+06	2.7292e+06	2.42967e+06	2.97992e+06	3.21043e+06	2.49997e+06	2.31626e+06
APBA3|O96018	174280	175539	183331	191306	154174	125269	152872	144437	170454	169744	174669	167671	198084	193302	169807	163616	0	211988	198637	182500	163930	220327	187672	231345	177971	182783	202377	208475	203291	193972	211945	181399	167877	0	38320.3	35269.9	40003.3	22477.3	37131	49283.9	34093.2	31349	70744.8	20888.7	37360.1	40188.3	26567.1	33018.6	40280.6
APBB1|O00213	4.72135e+06	4.13356e+06	4.04744e+06	5.43847e+06	5.24291e+06	6.03895e+06	4.24148e+06	5.23172e+06	4.08241e+06	4.54688e+06	4.72264e+06	4.00317e+06	4.06984e+06	4.29562e+06	5.22326e+06	5.16013e+06	2.87419e+06	4.44958e+06	4.29702e+06	4.84077e+06	3.86838e+06	4.64324e+06	4.05886e+06	4.58928e+06	4.69516e+06	4.59293e+06	4.36682e+06	4.2926e+06	4.29032e+06	4.21321e+06	4.11447e+06	4.92448e+06	5.19818e+06	0	5.76873e+06	6.62423e+06	5.93009e+06	6.15826e+06	5.6469e+06	6.50007e+06	6.62484e+06	5.33052e+06	6.37438e+06	6.29507e+06	5.33312e+06	5.45451e+06	5.10609e+06	5.6806e+06	5.54688e+06
APBB1IP|Q7Z5R6	1.56092e+06	2.00136e+06	1.74282e+06	1.57951e+06	1.58272e+06	1.01945e+06	1.70474e+06	1.1755e+06	2.45176e+06	1.72742e+06	1.8957e+06	2.28986e+06	2.02582e+06	1.99742e+06	1.24356e+06	1.21013e+06	0	1.05353e+06	1.12153e+06	1.00621e+06	1.20509e+06	1.33668e+06	1.10559e+06	1.17088e+06	811388	860273	1.81145e+06	1.12093e+06	1.09002e+06	1.03926e+06	1.0831e+06	869927	950683	0	835886	557697	538533	947449	721778	463808	545326	808075	833085	556931	807247	869728	1.09735e+06	835651	690510
APBB2|Q92870	650115	603811	678611	585436	637382	580679	534245	635039	564776	597787	566462	861371	543908	557100	660629	700380	0	90677.5	103617	142552	91602.1	119719	108140	95212.5	92738.5	99030.2	142565	115157	105950	141814	75426.1	72479.5	154263	0	257076	274516	257822	256441	273029	268607	220133	231536	224572	248124	291412	268625	203516	294481	287590
APBB3|O95704	NA	NA	NA	NA	NA	NA	NA	NA	NA	NA	NA	NA	NA	NA	NA	NA	NA	79825.8	81514.5	67712.1	90590.9	125372	82132.5	82044.3	61565.9	77037.5	100046	91815.1	106710	68536	81762.9	88915.9	54766.8	0	85030.8	77314.7	62388.4	69904.9	64464.5	58734.8	83131.9	66297.1	182881	67570.4	118302	92543.7	83441.3	94743.7	103624
APC|P25054	5.94723e+06	6.08974e+06	6.04497e+06	6.72585e+06	6.0092e+06	7.06101e+06	5.93271e+06	6.21877e+06	5.75583e+06	6.07533e+06	5.89292e+06	5.54649e+06	5.81627e+06	6.54827e+06	5.57032e+06	6.12941e+06	6.12985e+06	5.62619e+06	5.40096e+06	5.52205e+06	6.02276e+06	5.65619e+06	5.72791e+06	5.17951e+06	5.64157e+06	5.82324e+06	5.56187e+06	6.02766e+06	5.52585e+06	4.92688e+06	6.11669e+06	5.85716e+06	5.26443e+06	2.40038e+06	6.51618e+06	7.03401e+06	6.59312e+06	6.99641e+06	6.6454e+06	7.2854e+06	6.75832e+06	6.5746e+06	6.35666e+06	7.41034e+06	6.329e+06	6.64304e+06	6.23025e+06	6.3717e+06	6.60754e+06
APC2|O95996	1.56516e+06	1.6221e+06	1.6526e+06	1.72878e+06	1.71595e+06	1.81739e+06	1.5625e+06	1.68521e+06	1.44579e+06	1.53465e+06	1.51043e+06	1.37098e+06	1.27546e+06	1.50126e+06	1.63518e+06	1.55247e+06	0	1.89726e+06	1.8254e+06	1.99196e+06	1.93582e+06	1.85852e+06	1.87309e+06	1.8488e+06	1.97666e+06	1.88149e+06	1.83923e+06	1.92041e+06	1.76668e+06	1.72636e+06	1.86205e+06	1.88197e+06	1.9507e+06	2.46092e+06	1.40918e+06	1.48219e+06	1.35107e+06	1.46226e+06	1.41654e+06	1.45978e+06	1.44959e+06	1.32715e+06	1.4506e+06	1.5699e+06	1.46798e+06	1.41809e+06	1.3949e+06	1.26335e+06	1.36418e+06
APCDD1|Q8J025	0	0	0	0	0	0	0	0	0	0	0	0	0	0	0	0	0	66439.8	71407.6	52581.3	64500.6	62249.8	76049.5	55963.7	80720.2	70199.1	77178.3	62184.8	53781	69587.1	66046.7	65603.7	60885.2	0	0	0	0	0	0	0	0	0	0	0	0	0	0	0	0
APCS|P02743	1.29106e+06	1.25946e+06	1.35918e+06	1.88285e+06	803052	743292	790889	788316	1.09638e+06	720631	1.70435e+06	1.09308e+06	3.71258e+06	757033	1.04941e+06	1.24007e+06	1.51742e+06	963899	1.10839e+06	715870	556654	3.32237e+06	488305	821589	614921	656171	1.72746e+06	821126	1.33766e+06	817540	1.2445e+06	639623	494620	0	762940	304829	688208	379350	497389	390175	654509	360523	2.29473e+06	415696	380738	704134	400682	855326	908662
APEH|P13798	2.13988e+07	2.21937e+07	1.71229e+07	1.90056e+07	2.06265e+07	1.76141e+07	2.34237e+07	2.35278e+07	2.25991e+07	2.173e+07	2.55735e+07	2.34757e+07	2.15921e+07	2.31161e+07	2.23892e+07	2.24835e+07	3.87085e+07	2.45388e+07	2.45961e+07	2.65323e+07	2.32191e+07	2.31475e+07	2.46356e+07	2.29606e+07	2.60499e+07	2.52765e+07	2.24049e+07	2.46934e+07	2.22003e+07	2.26427e+07	2.19574e+07	2.47855e+07	2.55119e+07	3.37655e+07	1.99081e+07	1.72326e+07	1.74521e+07	1.85132e+07	1.97397e+07	1.91693e+07	1.9154e+07	1.75472e+07	2.0483e+07	1.80767e+07	1.95984e+07	1.94598e+07	1.65702e+07	1.92899e+07	1.92861e+07
APEX1|P27695	8.07675e+06	9.90103e+06	7.97044e+06	7.80608e+06	7.51551e+06	7.3704e+06	7.76368e+06	7.46143e+06	9.93697e+06	8.96677e+06	7.27039e+06	1.10983e+07	9.80102e+06	9.06095e+06	7.04061e+06	7.85423e+06	3.24813e+06	7.86736e+06	7.25261e+06	6.36279e+06	8.34022e+06	9.04045e+06	7.45647e+06	9.34003e+06	7.06496e+06	7.79258e+06	9.52483e+06	7.49376e+06	9.51603e+06	8.53527e+06	8.21314e+06	7.40813e+06	7.42795e+06	5.84521e+06	9.08119e+06	8.54725e+06	9.04867e+06	9.59229e+06	8.79992e+06	9.02662e+06	7.05519e+06	9.11309e+06	6.07864e+06	8.87919e+06	9.92499e+06	8.85009e+06	9.48788e+06	1.0846e+07	9.69751e+06
APH1A|Q96BI3	NA	NA	NA	NA	NA	NA	NA	NA	NA	NA	NA	NA	NA	NA	NA	NA	NA	59248.2	52849.8	49262.2	57631.2	67599	47754.8	47627.8	49320.3	59873.2	77169.7	53556.8	58502.8	63136.1	55643.1	57175.7	55553.1	0	69973.9	77775.4	74799	71257.4	70226.9	79310.1	68237.6	54116.4	72701.7	67805.5	58790.6	63310.7	62371.4	62897.6	62592.6
APH1B|Q8WW43	69877.2	69602.2	61150.3	79478.4	81690.2	78409.2	76148.5	76882.3	83325.6	77236.2	77843.4	64109.1	63555.9	69171	61312	65590.4	0	57037.3	66885.3	46760	74803	60164.9	64260.7	48907.5	81174.1	57544.6	60085.5	64661.9	65094	45770.8	74031.8	53378.5	46741.6	0	NA	NA	NA	NA	NA	NA	NA	NA	NA	NA	NA	NA	NA	NA	NA
API5|Q9BZZ5	5.3326e+06	6.0205e+06	4.55352e+06	4.63002e+06	5.02621e+06	5.57625e+06	5.18871e+06	5.55873e+06	5.65782e+06	5.32779e+06	5.21366e+06	6.36177e+06	5.90798e+06	4.95728e+06	4.54066e+06	5.19755e+06	3.3486e+06	4.34842e+06	3.80085e+06	3.60195e+06	4.77365e+06	4.55129e+06	4.02337e+06	4.87658e+06	4.12419e+06	4.57908e+06	4.84831e+06	4.31226e+06	5.23179e+06	4.71255e+06	5.14618e+06	4.60211e+06	4.15331e+06	4.62191e+06	4.08813e+06	4.19214e+06	4.90801e+06	4.58203e+06	3.96384e+06	4.85817e+06	3.38341e+06	3.87385e+06	2.21826e+06	4.41108e+06	4.02526e+06	4.06751e+06	4.10557e+06	4.85731e+06	4.45831e+06
APIP|Q96GX9	2.75163e+06	2.63925e+06	4.625e+06	3.18923e+06	2.3799e+06	1.75858e+06	2.52418e+06	1.65857e+06	3.54283e+06	3.02183e+06	2.74076e+06	3.67774e+06	2.7669e+06	3.85509e+06	3.1723e+06	3.61718e+06	2.94502e+06	2.61772e+06	3.56293e+06	3.3325e+06	1.73831e+06	1.95232e+06	2.40551e+06	2.76324e+06	2.28279e+06	2.19229e+06	3.21432e+06	1.77131e+06	3.19787e+06	2.65183e+06	1.65796e+06	1.70906e+06	2.2936e+06	0	2.34055e+06	1.85911e+06	2.26718e+06	1.91492e+06	2.52469e+06	2.57026e+06	2.77699e+06	2.26034e+06	3.79306e+06	2.28105e+06	2.25108e+06	2.31615e+06	1.74567e+06	2.84953e+06	3.20714e+06
APLNR|P35414	907429	1.39045e+06	1.50538e+06	1.05459e+06	684336	556408	1.00664e+06	537429	1.11165e+06	876939	1.12401e+06	761413	1.74897e+06	1.30521e+06	749116	670780	2.73945e+06	1.13208e+06	1.10147e+06	847608	1.38369e+06	1.54047e+06	970611	1.23214e+06	905389	710238	1.9234e+06	726135	1.02353e+06	789134	1.109e+06	693979	675346	0	1.1094e+06	702009	769547	771235	1.09627e+06	602775	724558	1.50389e+06	1.04943e+06	663219	1.77912e+06	1.51699e+06	816643	1.02182e+06	1.2017e+06
APLP1|P51693	1.15117e+07	9.59958e+06	1.13747e+07	9.40413e+06	1.55222e+07	1.18401e+07	8.44804e+06	11185945	1.00027e+07	1.13127e+07	8.65413e+06	1.51771e+07	7.18096e+06	8.782e+06	1.23165e+07	1.305e+07	5.5981e+06	9.28887e+06	9.09369e+06	1.23888e+07	8.48752e+06	7.59502e+06	8.7035e+06	9.84871e+06	1.04059e+07	1.04468e+07	1.10963e+07	7.53559e+06	8.49908e+06	1.30048e+07	8.52814e+06	9.80151e+06	1.1476e+07	0	8.89483e+06	9.01656e+06	8.35234e+06	1.05793e+07	9.05119e+06	8.18308e+06	7.97648e+06	5.95193e+06	8.00534e+06	8.76296e+06	9.66907e+06	7.33429e+06	7.40988e+06	1.01822e+07	7.79245e+06
APLP2|Q06481	7.20403e+06	7.64886e+06	6.29842e+06	7.18609e+06	7.32374e+06	8.56291e+06	5.78625e+06	7.79031e+06	6.5094e+06	6.87155e+06	8.1217e+06	6.95273e+06	6.85884e+06	6.12842e+06	6.48416e+06	7.64034e+06	5.07841e+06	7.18461e+06	7.73502e+06	7.05029e+06	7.76616e+06	6.30635e+06	6.47592e+06	6.37718e+06	7.74141e+06	7.5553e+06	6.90533e+06	7.34785e+06	7.19533e+06	7.77285e+06	6.88677e+06	7.44404e+06	6.97897e+06	2.27925e+06	6.91024e+06	8.07231e+06	7.23937e+06	6.96268e+06	7.22602e+06	7.54651e+06	7.62408e+06	6.79385e+06	8.44541e+06	6.92744e+06	6.66365e+06	7.10465e+06	6.8782e+06	7.90435e+06	7.30514e+06
APMAP|Q9HDC9	2.6846e+07	3.26969e+07	2.42688e+07	2.78648e+07	2.41625e+07	2.80631e+07	3.17016e+07	2.71723e+07	2.85066e+07	2.11302e+07	2.99796e+07	2.04412e+07	2.57556e+07	2.78356e+07	2.34342e+07	2.36691e+07	2.28066e+07	2.44617e+07	2.95691e+07	2.21213e+07	3.14382e+07	2.33364e+07	2.41071e+07	2.27828e+07	2.61615e+07	2.36406e+07	2.01513e+07	2.21585e+07	2.42347e+07	2.0346e+07	3.82061e+07	2.40179e+07	1.93843e+07	1.78929e+07	2.2405e+07	2.08194e+07	2.32631e+07	2.21093e+07	2.47884e+07	2.40073e+07	1.85626e+07	2.38818e+07	1.8349e+07	2.18729e+07	2.0199e+07	2.44592e+07	2.59552e+07	1.98472e+07	2.00292e+07
APOA1|P02647	2.1127e+07	1.88487e+07	2.63508e+07	2.98114e+07	1.09104e+07	1.02667e+07	1.70418e+07	2.15342e+07	1.57682e+07	2.49871e+07	1.94681e+07	1.74784e+07	2.39018e+07	1.45875e+07	2.42615e+07	2.74998e+07	3.37048e+07	2.93837e+07	3.09432e+07	3.59725e+07	1.94234e+07	5.27607e+07	3.88991e+07	3.96239e+07	7.35708e+07	4.61107e+07	3.54969e+07	4.51427e+07	1.88581e+07	29982156	3.48248e+07	2.75505e+07	2.56941e+07	1.11154e+07	2.62586e+07	2.03888e+07	3.1153e+07	2.38314e+07	2.36912e+07	2.36044e+07	4.30735e+07	1.76422e+07	5.89208e+07	2.1127e+07	2.20373e+07	1.90985e+07	1.95461e+07	3.06298e+07	3.27507e+07
APOA2|P02652	3.83337e+06	4.22941e+06	5.27295e+06	6.02769e+06	2.31997e+06	1.99794e+06	4.24407e+06	3.06132e+06	2.73275e+06	3.962e+06	3.57377e+06	2.7204e+06	4.74294e+06	2.92843e+06	4.53322e+06	5.24383e+06	5.752e+06	3.3224e+06	3.68574e+06	3.84887e+06	2.95763e+06	5.07176e+06	4.09024e+06	3.55504e+06	5.1588e+06	4.34797e+06	4.11884e+06	4.85425e+06	2.02779e+06	3.23201e+06	3.72183e+06	3.14616e+06	2.69248e+06	3.62206e+06	3.55977e+06	3.01471e+06	2.93133e+06	3.51012e+06	3.28683e+06	2.84486e+06	7.103e+06	1.7814e+06	7.24791e+06	3.17827e+06	2.81876e+06	2.30743e+06	2.15525e+06	4.06556e+06	4.36704e+06
APOA4|P06727	2.52923e+06	1.55198e+06	2.72458e+06	2.47554e+06	1.82678e+06	2.08284e+06	2.43636e+06	3.88491e+06	1.89918e+06	2.99715e+06	2.25676e+06	1.86784e+06	2.80408e+06	1.86902e+06	1.38423e+06	3.12599e+06	1.89181e+06	4.23309e+06	6.07303e+06	2.23886e+06	2.71398e+06	7.4368e+06	4.96531e+06	3.06775e+06	2.82867e+07	8.66052e+06	4.64271e+06	3.03988e+06	3.18013e+06	3.43679e+06	4.23332e+06	2.32963e+06	3.03478e+06	0	3.66576e+06	4.31358e+06	2.61356e+06	3.11072e+06	2.47618e+06	2.59833e+06	5.52204e+06	2.89781e+06	8.0367e+06	3.47524e+06	3.02753e+06	2.0111e+06	3.28607e+06	2.24805e+06	3.3667e+06
APOB|P04114	2.07861e+07	1.98505e+07	2.33253e+07	2.59117e+07	1.17676e+07	1.52476e+07	1.66163e+07	1.94808e+07	20419832	1.88933e+07	2.45967e+07	2.45609e+07	3.01308e+07	1.77762e+07	2.61435e+07	2.87345e+07	1.53394e+07	1.97712e+07	3.1035e+07	2.03087e+07	1.33951e+07	1.61828e+07	3.13546e+07	1.73387e+07	3.29254e+07	2.00615e+07	2.51698e+07	2.33994e+07	1.83739e+07	1.95225e+07	2.37512e+07	1.6784e+07	2.0576e+07	1.46949e+07	2.26927e+07	1.4798e+07	3.36472e+07	1.89235e+07	2.42698e+07	1.98564e+07	3.43625e+07	1.57478e+07	6.13391e+07	1.79905e+07	16733287	1.7665e+07	1.41608e+07	2.87633e+07	3.13884e+07
APOBEC3C|Q9NRW3	106402	154732	130763	138757	104329	100060	127524	109390	170437	159598	130827	172821	140196	150001	111784	125045	0	71336.7	86329.5	76705.9	84223	104790	91793.7	88373	85237.8	66874.5	115000	116510	94446.6	86824.3	76016.6	81631.3	80218.6	0	95811.4	71495.5	80083.6	97284.4	98069.2	78247.2	97479.5	78156.7	105073	82854.4	86936.5	84356.3	97217	92810.8	86908
APOBEC3F|Q8IUX4	0	0	0	0	0	0	0	0	0	0	0	0	0	0	0	0	0	22061.8	23166	21769.8	24717.4	31234.2	16405.2	16743.5	14877.6	16666.8	26319.8	17451.8	26639.7	11873.7	15801.3	17593.7	16999.9	0	0	0	0	0	0	0	0	0	0	0	0	0	0	0	0
APOBEC3G|Q9HC16	63113.1	73906.8	105028	75249.4	52970	50301.6	67259.1	40787.8	74375.2	73931.9	64034.9	132941	79820.3	112863	52978.9	60570.6	0	112715	132542	107102	106041	161369	99255.2	153924	109552	89670.5	151336	99752.2	154037	110827	128454	134882	121697	0	82795.3	81080.2	69794.3	97039.2	78304.5	72314.9	80908.5	68184.4	121046	74142.5	104332	76066.1	71360.4	83273.2	96362
APOBR|Q0VD83	552257	710694	829995	490242	424874	367427	501423	392852	622993	423639	582479	913409	652820	591722	409621	498581	0	868294	957442	1.09615e+06	823570	791169	966757	858439	924801	818535	928907	753050	894019	888168	962401	885748	986494	3.34614e+06	326168	267742	288172	465921	273834	205632	224746	262884	343601	228071	330222	279315	398793	382910	344322
APOC1|P02654	832927	618524	931261	1.04348e+06	582830	671583	737254	663387	555528	860436	772695	487734	716538	597988	1.09531e+06	846003	0	869408	827017	948726	663540	909857	1.01419e+06	840679	1.32906e+06	1.21297e+06	935779	1.02554e+06	726961	814402	1.10906e+06	940197	550898	1.89478e+06	337181	331481	435284	391210	315208	315505	498365	306517	304714	369865	274837	271038	347485	285829	403746
APOC2|P02655	1.77979e+06	1.56357e+06	2.40963e+06	1.92715e+06	1.11315e+06	1.30168e+06	1.9419e+06	1.44084e+06	1.53186e+06	2.06864e+06	1.46672e+06	2.41926e+06	2.24546e+06	1.04772e+06	2.47541e+06	2.5848e+06	6.81491e+06	1.07804e+06	1.19997e+06	1.40213e+06	761164	1.07153e+06	2.1526e+06	665132	1.81042e+06	889429	1.3815e+06	1.14295e+06	980653	895055	1.63827e+06	964095	1.15184e+06	0	1.34094e+06	1.16533e+06	2.9454e+06	1.39689e+06	1.34343e+06	1.44281e+06	1.41285e+06	1.09709e+06	1.54673e+06	2.1519e+06	986527	823085	1.11232e+06	1.50723e+06	1.41666e+06
APOC3|P02656	1.22575e+06	1.08066e+06	1.7152e+06	1.75296e+06	581970	596384	946682	876986	1.31203e+06	1.10057e+06	769013	1.32627e+06	1.60444e+06	736183	2.5395e+06	1.57209e+06	5.16768e+06	1.37941e+06	1.98499e+06	1.44164e+06	781305	1.86353e+06	2.43843e+06	808384	5.40767e+06	1.23768e+06	1.32088e+06	1.17321e+06	760485	1.32408e+06	2.42029e+06	846011	1.33434e+06	0	1.32224e+06	1.16787e+06	2.12473e+06	1.23035e+06	1.1264e+06	905206	1.59641e+06	1.02774e+06	1.60233e+06	1.95786e+06	963927	743566	965732	1.35068e+06	1.58582e+06
APOD|P05090	2.64183e+07	2.28404e+07	4.55618e+07	1.92905e+07	2.4017e+07	1.89148e+07	2.24846e+07	2.50043e+07	2.39567e+07	3.24029e+07	16794906	3.56573e+07	3.10996e+07	2.46335e+07	4.21733e+07	2.82902e+07	1.73104e+07	2.98828e+07	2.402e+07	2.83244e+07	1.99961e+07	3.715e+07	2.52435e+07	5.71073e+07	3.42817e+07	2.92839e+07	4.84147e+07	1.52041e+07	2.55025e+07	3.96134e+07	2.03394e+07	2.12351e+07	2.72718e+07	1.63577e+07	2.58262e+07	2.43882e+07	2.81014e+07	2.83904e+07	1.88624e+07	2.18326e+07	2.10679e+07	1.62424e+07	4.54716e+07	2.62133e+07	2.90172e+07	1.63935e+07	1.8199e+07	3.16178e+07	2.40451e+07
APOE|P02649	4.21258e+07	4.68434e+07	2.72501e+07	5.28716e+07	5.95971e+07	4.43739e+07	1.93365e+07	37861754	2.7622e+07	3.64759e+07	4.20037e+07	2.61012e+07	3.04174e+07	2.70142e+07	2.82125e+07	3.82486e+07	3.61576e+07	4.17057e+07	3.43844e+07	2.79419e+07	3.94415e+07	3.90131e+07	3.09163e+07	2.6498e+07	5.25143e+07	5.45727e+07	4.37224e+07	3.8062e+07	5.48249e+07	3.39719e+07	3.92649e+07	3.60558e+07	2.40851e+07	6.28185e+06	3.5708e+07	3.5581e+07	2.38166e+07	4.12852e+07	2.79786e+07	2.44416e+07	3.75157e+07	1.8321e+07	2.21142e+07	3.44814e+07	2.87831e+07	4.47587e+07	1.99229e+07	4.70847e+07	4.26467e+07
APOE2|APOE2	NA	NA	NA	NA	NA	NA	NA	NA	NA	NA	NA	NA	NA	NA	NA	NA	NA	159095	136622	155783	127534	252676	141787	132101	133870	134405	137510	280966	159959	127262	113858	138909	226568	0	129976	98416.5	178202	317199	114293	208827	110601	91841.7	155780	269341	274035	110233	97992.4	394420	112029
APOE4|APOE4	2.85136e+06	6.72899e+06	254515	6.49474e+06	318071	400357	384492	384620	459532	430935	4.22811e+06	1.96642e+06	487889	398391	5.15785e+06	323346	0	2.08889e+06	2.99344e+06	390783	2.63994e+06	528984	2.16807e+06	600886	545771	4.25911e+06	3.01779e+06	3.16903e+06	3.82089e+06	551984	540068	529858	455834	0	2.03211e+06	270002	2.55655e+06	194946	3.14242e+06	267455	205727	1.82997e+06	290917	484321	181944	7.1485e+06	204728	237296	307351
APOF|Q13790	90160.7	91182.1	110886	104200	91773	70506.7	77054.7	90683.1	90059.3	93228.4	91163.3	118437	102346	81625.5	99529.7	99876.6	0	161139	189342	195442	138829	182765	170872	169116	150312	158595	189199	243344	148266	171682	193350	130779	166965	0	306865	273777	282785	301566	284210	273609	365980	276844	331979	277861	250944	247752	259315	310582	330481
APOH|P02749	3.66198e+06	3.25998e+06	3.77689e+06	4.99172e+06	1.69874e+06	1.61925e+06	2.37973e+06	2.36011e+06	4.7247e+06	3.74025e+06	6.4859e+06	5.36877e+06	9.04236e+06	2.71594e+06	4.72824e+06	5.44938e+06	7.06372e+06	2.67138e+06	2.92757e+06	2.88325e+06	1.76191e+06	3.25608e+06	2.3087e+06	3.71252e+06	4.75932e+06	3.42748e+06	2.04122e+06	3.37183e+06	2.70415e+06	2.87178e+06	3.92494e+06	2.12208e+06	2.16759e+06	4.27934e+06	4.50044e+06	2.77108e+06	5.4987e+06	3.76592e+06	3.89878e+06	4.16089e+06	5.54369e+06	3.138e+06	1.43384e+07	5.23832e+06	3.58959e+06	3.83991e+06	3.00814e+06	6.25668e+06	4.65468e+06
APOL1|O14791	76087.2	92401	124399	95026	52929.1	66592.7	85859.8	74386.1	63035.4	69103.8	94345.4	80384.3	79003.4	45369.2	76809.6	67322.2	0	23735.2	23616.3	21430.2	16649	38101.4	28353.4	30639.9	29315.9	35377.6	21275.6	34413.7	49084.5	19421.3	35148	28107.9	24714	0	56853.7	62055	79052.1	75801.7	54563.6	60784.1	85057.3	33038.6	122482	74060.2	49057.9	45782.4	35049.1	82487.8	91920.7
APOL2|Q9BQE5	7.80221e+06	8.83753e+06	4.21589e+06	7.34754e+06	9.12757e+06	9.81508e+06	8.39776e+06	9.66632e+06	6.2849e+06	5.44643e+06	5.50885e+06	5.80046e+06	8.161e+06	5.01403e+06	7.8552e+06	9.1239e+06	1.89702e+06	6.48817e+06	6.27562e+06	5.40765e+06	5.20495e+06	5.89169e+06	5.40477e+06	6.247e+06	8.39568e+06	7.1216e+06	5.78542e+06	5.76776e+06	6.67572e+06	6.92983e+06	6.55973e+06	8.15775e+06	6.90227e+06	8.78991e+06	5.3369e+06	6.22736e+06	8.9505e+06	6.18287e+06	2.84029e+06	9.1505e+06	4.2531e+06	4.58116e+06	4.02282e+06	7.99157e+06	3.81715e+06	4.36682e+06	4.32469e+06	5.65494e+06	4.55428e+06
APOL3|O95236	NA	NA	NA	NA	NA	NA	NA	NA	NA	NA	NA	NA	NA	NA	NA	NA	NA	NA	NA	NA	NA	NA	NA	NA	NA	NA	NA	NA	NA	NA	NA	NA	NA	NA	NA	NA	NA	NA	NA	NA	NA	NA	NA	NA	NA	NA	NA	NA	NA
APOM|O95445	171298	259535	233013	234642	123515	126761	186961	132665	142778	175287	160725	203132	221520	120441	315441	193293	0	278380	316463	267364	230955	315118	354458	310294	359129	365083	287076	392311	236086	272906	295964	291732	274268	0	188193	198205	187968	234147	189805	206731	257640	157481	331982	179557	162186	159180	172345	202972	202054
APOO|Q9BUR5	8.60017e+06	8.16047e+06	5.21854e+06	8.12457e+06	8.60167e+06	1.09906e+07	1.00972e+07	1.10771e+07	8.2726e+06	8.51465e+06	1.02496e+07	5.65574e+06	7.19558e+06	7.19309e+06	8.45613e+06	8.76847e+06	8.87143e+06	7.73324e+06	7.00887e+06	6.87637e+06	7.17678e+06	7.2008e+06	8.58735e+06	6.78265e+06	8.46118e+06	8.98392e+06	6.09402e+06	9.06306e+06	8.01522e+06	6.71256e+06	8.28705e+06	9.4717e+06	7.46412e+06	2.2103e+07	7.16221e+06	7.69596e+06	8.19389e+06	7.68051e+06	7.42347e+06	9.1293e+06	7.81973e+06	7.99565e+06	5.08327e+06	9.18951e+06	4.9597e+06	7.67633e+06	6.8819e+06	6.46766e+06	6.30042e+06
APOOL|Q6UXV4	8.33003e+06	9.45217e+06	9.15513e+06	9.60215e+06	8.66798e+06	7.38329e+06	1.09464e+07	1.03822e+07	9.14831e+06	8.53384e+06	1.3603e+07	7.6261e+06	8.77534e+06	9.57969e+06	8.07086e+06	7.30049e+06	6.43699e+06	7.41391e+06	7.69509e+06	7.36344e+06	8.00188e+06	6.96703e+06	8.09087e+06	6.65645e+06	7.78519e+06	6.28323e+06	6.30959e+06	7.74629e+06	6.05112e+06	6.46683e+06	9.74891e+06	6.77205e+06	6.85187e+06	9.27178e+06	9.11698e+06	8.32411e+06	9.24722e+06	8.12097e+06	1.05748e+07	9.47239e+06	9.39375e+06	1.1895e+07	7.90728e+06	8.69696e+06	9.18565e+06	1.08627e+07	1.43844e+07	8.30673e+06	8.41132e+06
APP|P05067	2.04123e+07	2.15282e+07	1.32399e+07	2.312e+07	2.64397e+07	2.3592e+07	1.26968e+07	1.6847e+07	1.41948e+07	1.46632e+07	2.24557e+07	1.83542e+07	1.64985e+07	1.20074e+07	2.03525e+07	2.24046e+07	1.79786e+07	1.96126e+07	1.93479e+07	1.93383e+07	1.87403e+07	1.48966e+07	1.52482e+07	1.98873e+07	2.05049e+07	2.3728e+07	1.76624e+07	1.92273e+07	2.21785e+07	2.23479e+07	1.7675e+07	2.06549e+07	1.8297e+07	6.30621e+06	4.91418e+07	6.75709e+07	6.10315e+07	6.91891e+07	3.13021e+07	1.88215e+07	1.74205e+07	1.9222e+07	1.77928e+07	2.73843e+07	1.48361e+07	6.24966e+07	1.58439e+07	8.05352e+07	71957539
APPBP2|Q92624	385213	564535	466145	360474	254155	236197	386494	230944	621899	485715	307726	308502	708928	651069	222198	292691	0	145697	146083	125681	167875	178002	139201	140611	133366	139219	168472	134256	127042	156642	142414	115356	135012	0	244957	235270	233440	251442	247897	217234	261335	227291	246284	212921	217361	207248	266578	237763	228732
APPL1|Q9UKG1	1.59824e+07	1.62807e+07	1.56242e+07	1.56862e+07	1.62959e+07	1.50345e+07	1.62843e+07	1.52858e+07	1.53815e+07	1.48514e+07	1.54773e+07	1.82913e+07	1.58583e+07	1.39952e+07	1.72093e+07	1.62842e+07	1.24162e+07	1.79515e+07	1.80086e+07	1.82865e+07	1.81353e+07	1.76306e+07	1.84152e+07	1.88202e+07	1.81605e+07	1.7978e+07	1.7682e+07	1.72482e+07	1.87798e+07	1.81206e+07	1.96093e+07	1.77478e+07	1.82771e+07	8.44401e+06	1.60698e+07	1.64364e+07	1.64482e+07	1.71077e+07	1.64989e+07	1.62059e+07	1.52451e+07	1.63458e+07	1.3014e+07	1.60802e+07	1.5204e+07	1.64722e+07	1.46398e+07	1.66016e+07	1.59285e+07
APPL2|Q8NEU8	8.96623e+06	1.03096e+07	1.00913e+07	9.98425e+06	7.91396e+06	8.14838e+06	8.21788e+06	6.84817e+06	1.04572e+07	8.68049e+06	9.35825e+06	8.38201e+06	1.08817e+07	1.32796e+07	8.18513e+06	8.36655e+06	7.05024e+06	1.22146e+07	10122497	1.05403e+07	1.33578e+07	1.51599e+07	1.07779e+07	1.20646e+07	1.0039e+07	6.32228e+06	1.88748e+07	1.18578e+07	1.2411e+07	1.1202e+07	1.1349e+07	9.82585e+06	1.12564e+07	1.76906e+06	8.4035e+06	8.0545e+06	7.07511e+06	7.20561e+06	7.28379e+06	6.80254e+06	7.40094e+06	10026269	8.15289e+06	7.05205e+06	1.13824e+07	1.1671e+07	7.66492e+06	8.16142e+06	9.69643e+06
APRT|P07741	6.46705e+06	5.7699e+06	8.24825e+06	5.39065e+06	5.24048e+06	4.86495e+06	6.12338e+06	5.13763e+06	6.85801e+06	7.19563e+06	5.94421e+06	8.11783e+06	7.57065e+06	8.43297e+06	5.63933e+06	6.38119e+06	4.21818e+06	7.08144e+06	7.41842e+06	6.71851e+06	7.63798e+06	8.30286e+06	6.70866e+06	6.50351e+06	6.53892e+06	6.21754e+06	9.39867e+06	7.0059e+06	7.45846e+06	6.85444e+06	7.1611e+06	6.01884e+06	7.1861e+06	2.68758e+06	9.38422e+06	8.03597e+06	7.71394e+06	7.90784e+06	9.17073e+06	6.62038e+06	7.23013e+06	9.98328e+06	9.6221e+06	6.6679e+06	1.11432e+07	9.62428e+06	8.96145e+06	9.10411e+06	9.51454e+06
APTX|Q7Z2E3	38208.5	35009	35637.4	39950.3	40111.9	32174.3	29960.5	33084.9	33326.7	31487.5	32405.2	36830.4	32309.8	28967.9	29438.8	25988.1	0	23102.3	17459.3	20934.6	19183.5	20088	19561.9	22946.1	20878.3	26364.2	23782.7	22923.5	27643.8	15863.2	26357	23377.9	17977.2	0	NA	NA	NA	NA	NA	NA	NA	NA	NA	NA	NA	NA	NA	NA	NA
AQP1|P29972	6.98802e+06	1.01763e+07	1.14999e+07	5.41081e+06	6.28594e+06	3.85965e+06	8.12725e+06	4.14359e+06	1.18342e+07	4.99296e+06	1.33229e+07	7.4131e+06	5.7289e+06	1.30621e+07	5.50332e+06	5.37198e+06	1.36772e+06	5.33593e+06	5.95609e+06	4.91456e+06	7.82753e+06	4.21028e+06	6.00037e+06	6.45509e+06	3.89246e+06	3.94259e+06	5.80899e+06	3.96535e+06	4.98496e+06	7.58968e+06	6.69659e+06	3.88893e+06	4.57335e+06	0	6.22766e+06	4.07372e+06	4.5825e+06	4.42968e+06	8.04722e+06	3.75077e+06	8.27368e+06	6.01813e+06	1.36926e+07	4.02067e+06	1.10022e+07	1.00583e+07	8.58613e+06	5.42095e+06	5.29773e+06
AQP4|P55087	4.89149e+07	6.63488e+07	7.73015e+07	5.35289e+07	4.20792e+07	3.69139e+07	4.65294e+07	3.57297e+07	6.0459e+07	6.82751e+07	5.59297e+07	5.05557e+07	55934350	7.70014e+07	3.67576e+07	4.7898e+07	1.49477e+07	6.95036e+07	5.89439e+07	4.78968e+07	8.62965e+07	8.49284e+07	6.7374e+07	7.90731e+07	5.42258e+07	5.31693e+07	8.1156e+07	7.75692e+07	7.26592e+07	7.02531e+07	7.75744e+07	5.19674e+07	5.15508e+07	3.57812e+07	4.71007e+07	3.62944e+07	3.75375e+07	3.4432e+07	4.93321e+07	3.13597e+07	4.88148e+07	5.76722e+07	4.18367e+07	3.33738e+07	7.09262e+07	6.91093e+07	5.01515e+07	4.90552e+07	4.98786e+07
AQR|O60306	1.15387e+06	1.17506e+06	1.19476e+06	1.17504e+06	1.06439e+06	1.09125e+06	1.04387e+06	960218	1.132e+06	1.04208e+06	983463	1.30087e+06	1.33992e+06	1.09368e+06	1.0401e+06	991588	0	1.35253e+06	1.41088e+06	1.19265e+06	1.39967e+06	1.70401e+06	1.24887e+06	1.46041e+06	1.36325e+06	1.43899e+06	1.52368e+06	1.33391e+06	1.52186e+06	1.41014e+06	1.48087e+06	1.36084e+06	1.15981e+06	0	931664	993393	894212	1.00601e+06	905703	904035	846064	873154	900559	937794	900574	831162	910042	960972	1.0063e+06
ARAF|P10398	289562	318695	345108	292100	248464	242589	338845	238016	360456	322100	270233	374041	345523	336616	292445	261854	0	226517	254736	204714	255899	297406	228067	281569	218614	188661	284102	218433	234335	268702	176778	200159	250466	0	336036	304789	354329	353010	325926	364696	353144	348672	380811	318874	429140	310656	348054	388796	354056
ARAP1|Q96P48	4.30137e+06	4.39308e+06	5.5081e+06	5.53077e+06	4.15094e+06	3.6391e+06	3.9967e+06	3.6679e+06	4.42996e+06	4.36061e+06	4.06257e+06	4.58558e+06	5.42687e+06	4.68994e+06	4.53414e+06	4.58675e+06	1.22551e+06	4.17516e+06	4.14421e+06	3.19533e+06	4.07578e+06	4.95856e+06	3.90884e+06	4.93701e+06	4.62868e+06	4.05311e+06	4.64679e+06	4.35049e+06	4.36579e+06	4.28588e+06	4.36034e+06	3.8707e+06	3.60245e+06	0	3.40748e+06	3.14628e+06	3.18442e+06	3.2991e+06	2.97385e+06	2.82457e+06	4.19093e+06	3.2751e+06	4.19964e+06	2.99882e+06	3.38945e+06	3.59363e+06	3.44237e+06	3.51519e+06	3.60141e+06
ARAP2|Q8WZ64	2.96805e+06	3.09447e+06	3.53324e+06	3.02993e+06	2.97073e+06	3.09555e+06	2.68878e+06	2.87027e+06	2.62599e+06	3.16536e+06	2.48167e+06	2.6507e+06	2.98855e+06	2.52572e+06	2.67827e+06	2.68973e+06	1.56243e+06	1.98656e+06	1.90475e+06	1.8037e+06	1.77233e+06	1.94713e+06	1.7749e+06	2.13836e+06	2.23981e+06	1.85272e+06	2.16412e+06	1.75444e+06	2.05041e+06	2.23871e+06	1.84591e+06	2.10347e+06	1.98244e+06	0	2.54412e+06	2.80087e+06	2.79438e+06	2.96945e+06	2.27719e+06	2.79296e+06	2.08599e+06	2.24497e+06	2.61641e+06	2.8834e+06	2.84637e+06	2.23643e+06	2.12041e+06	2.75783e+06	2.57233e+06
ARAP3|Q8WWN8	NA	NA	NA	NA	NA	NA	NA	NA	NA	NA	NA	NA	NA	NA	NA	NA	NA	NA	NA	NA	NA	NA	NA	NA	NA	NA	NA	NA	NA	NA	NA	NA	NA	NA	158932	138737	128972	166776	160923	149670	156553	159952	181252	134352	189403	176221	161491	145929	153175
ARC|Q7LC44	1.02009e+06	936279	810006	1.12853e+06	1.17901e+06	1.35556e+06	1.01962e+06	1.21637e+06	986676	720572	1.13362e+06	705706	758797	673733	1.06325e+06	1.01273e+06	0	848585	840985	1.03311e+06	971690	690909	1.19155e+06	589130	954458	952034	577537	704851	753424	696007	739658	984842	708513	0	620931	722958	632066	611197	708780	784809	377377	661256	554546	738583	415846	635275	724313	544353	544871
ARCN1|P48444	9.04946e+06	1.0036e+07	9.05733e+06	8.99303e+06	8.99201e+06	8.88913e+06	9.58214e+06	9.03278e+06	9.52165e+06	8.57844e+06	9.59314e+06	9.23729e+06	1.07552e+07	8.05265e+06	8.9927e+06	9.27406e+06	4.52935e+06	9.01537e+06	9.06545e+06	8.64183e+06	9.74603e+06	9.10941e+06	9.23469e+06	9.23167e+06	9.47201e+06	9.54749e+06	8.99077e+06	9.74395e+06	9.60989e+06	9.33787e+06	1.0359e+07	9.36223e+06	8.69365e+06	2.00884e+07	1.08999e+07	1.0735e+07	1.08221e+07	1.15187e+07	1.09744e+07	1.16515e+07	9.65457e+06	1.07376e+07	1.07241e+07	1.09502e+07	1.01214e+07	1.09854e+07	1.1075e+07	1.11201e+07	1.14392e+07
AREL1|O15033	53119.8	78884.6	69233.1	51672.1	56663.6	51505.8	66419.6	52338.8	61630.6	53124.1	57107.1	49456.2	64177.6	56611.3	52435.8	55178.8	0	50122.5	74226.5	56300.4	92120	70104.2	70550.8	58310.9	57195.3	55086.7	45950.2	51540.9	56739.2	44673.7	67965.9	57324.8	52179.6	0	NA	NA	NA	NA	NA	NA	NA	NA	NA	NA	NA	NA	NA	NA	NA
ARF1|P84077	5.17354e+07	5.39256e+07	4.38313e+07	5.40529e+07	5.44202e+07	5.77782e+07	5.15983e+07	5.70047e+07	4.78014e+07	5.05491e+07	5.43466e+07	4.46563e+07	4.53972e+07	4.71564e+07	4.95002e+07	5.26382e+07	3.96235e+07	3.54534e+07	3.73369e+07	3.97894e+07	3.54369e+07	3.13588e+07	3.76744e+07	3.35127e+07	3.85299e+07	3.76063e+07	3.10748e+07	3.50314e+07	3.47509e+07	3.27947e+07	3.61473e+07	3.65654e+07	3.40805e+07	3.17865e+07	4.56677e+07	4.97819e+07	4.73544e+07	4.90776e+07	4.77697e+07	5.0644e+07	4.39107e+07	4.37398e+07	2.99404e+07	4.98038e+07	3.84149e+07	4.40969e+07	4.42972e+07	4.42505e+07	4.53927e+07
ARF3|P61204	16179.6	17939.9	16090.3	23537.6	16885.8	19016.1	20289.3	17497.5	18023.3	15809.3	19415.6	14478.6	23935.8	16585.2	19465.6	20041.8	0	21964.4	22675.4	21476	20061.9	16402.2	21692.5	21906.9	26681.9	14794.5	18540.1	27064.1	16589.3	21315.6	15795.6	17577	15111.4	0	28130.2	29482.8	32811.3	30651.3	26231.2	27838.6	26292.2	22190.6	26532.8	23322.1	31868	30442.8	29224.2	30508.1	35824.3
ARF4|P18085	7.2502e+06	7.22076e+06	8.23176e+06	7.29542e+06	7.09169e+06	6.80551e+06	7.16002e+06	6.48464e+06	7.03483e+06	7.39345e+06	7.76855e+06	7.65024e+06	7.34281e+06	7.04322e+06	7.27821e+06	7.31094e+06	0	7.1355e+06	7.38066e+06	7.89924e+06	7.44138e+06	6.87992e+06	7.01345e+06	7.51936e+06	7.2139e+06	6.79821e+06	7.00201e+06	6.94441e+06	6.91582e+06	7.08196e+06	7.1522e+06	6.48843e+06	7.15473e+06	0	1.01238e+07	8.93883e+06	9.83861e+06	9.93952e+06	1.01934e+07	9.58728e+06	9.12063e+06	9.71499e+06	1.24057e+07	8.5158e+06	9.85815e+06	9.63863e+06	1.02201e+07	9.31547e+06	9.66015e+06
ARF5|P84085	1.04182e+07	9.89437e+06	8.93357e+06	1.11091e+07	1.14291e+07	1.3413e+07	1.02661e+07	1.20182e+07	9.39626e+06	1.02177e+07	1.05616e+07	8.27809e+06	9.27523e+06	8.71208e+06	1.0786e+07	9.85167e+06	4.35738e+06	8.71137e+06	8.89245e+06	8.88607e+06	8.8038e+06	7.95667e+06	9.0901e+06	8.56602e+06	9.34257e+06	9.60568e+06	7.88977e+06	8.88935e+06	9.08299e+06	8.65969e+06	9.05013e+06	9.47675e+06	8.71567e+06	2.39326e+06	1.02546e+07	1.27532e+07	1.13187e+07	1.14127e+07	1.02021e+07	1.21738e+07	8.97301e+06	1.0244e+07	7.23493e+06	1.23713e+07	7.93177e+06	9.79051e+06	1.18007e+07	9.95649e+06	9.48631e+06
ARF6|P62330	1.12881e+07	1.03912e+07	1.09835e+07	1.2483e+07	1.12216e+07	1.30376e+07	1.04531e+07	1.14426e+07	1.02972e+07	1.07762e+07	1.0927e+07	9.89734e+06	1.28281e+07	1.02166e+07	1.05069e+07	1.16402e+07	2.42955e+07	1.15191e+07	1.18894e+07	1.05732e+07	1.02491e+07	1.19321e+07	1.08343e+07	1.19423e+07	1.24671e+07	1.23983e+07	1.14866e+07	1.13206e+07	1.1983e+07	1.18056e+07	1.06675e+07	1.27606e+07	1.01551e+07	1.47238e+07	8.88969e+06	9.73876e+06	9.69861e+06	9.37999e+06	8.61092e+06	1.11857e+07	7.73548e+06	8.47806e+06	6.50554e+06	1.04256e+07	8.01677e+06	8.85981e+06	8.55988e+06	9.06114e+06	8.85041e+06
ARFGAP1|Q8N6T3	1.01395e+07	9.27664e+06	7.09149e+06	1.14511e+07	1.08078e+07	1.39268e+07	1.06881e+07	1.11454e+07	9.25313e+06	8.14708e+06	1.04202e+07	6.47831e+06	8.55579e+06	7.14855e+06	9.68528e+06	9.88793e+06	7.80547e+06	1.08986e+07	1.16487e+07	1.1246e+07	1.06364e+07	9.7776e+06	1.1358e+07	9.57719e+06	1.22058e+07	1.2896e+07	8.29701e+06	1.05789e+07	1.12131e+07	9.18771e+06	1.12636e+07	1.30557e+07	9.22894e+06	2.59564e+06	1.23277e+07	1.5187e+07	1.46251e+07	1.47373e+07	1.26779e+07	1.56652e+07	1.14464e+07	1.18085e+07	5.45231e+06	1.57875e+07	8.57016e+06	1.21845e+07	1.18662e+07	1.1778e+07	1.17238e+07
ARFGAP2|Q8N6H7	9.34875e+06	8.66135e+06	8.66224e+06	9.27099e+06	9.72772e+06	1.15539e+07	9.59401e+06	1.03155e+07	8.29954e+06	8.21175e+06	8.23367e+06	7.36328e+06	8.68896e+06	7.67601e+06	8.38135e+06	8.31976e+06	1.36148e+06	9.02341e+06	8.28269e+06	7.63167e+06	9.10369e+06	8.87548e+06	9.44877e+06	8.64297e+06	9.78483e+06	1.02501e+07	8.72428e+06	9.2148e+06	9.45432e+06	8.5426e+06	9.73801e+06	1.01383e+07	8.4326e+06	2.62369e+06	6.72712e+06	8.01157e+06	7.36974e+06	7.63563e+06	6.19679e+06	6.48818e+06	5.67606e+06	6.71369e+06	6.7976e+06	7.42119e+06	5.64823e+06	6.14103e+06	6.90382e+06	6.26488e+06	6.58806e+06
ARFGAP3|Q9NP61	4.47247e+06	5.25545e+06	4.33012e+06	4.23204e+06	3.81496e+06	4.21719e+06	4.46924e+06	4.14297e+06	5.2211e+06	4.14112e+06	5.04365e+06	4.5032e+06	4.79958e+06	4.52754e+06	3.64462e+06	4.08648e+06	7.0257e+06	4.11196e+06	4.40604e+06	3.86942e+06	5.036e+06	4.06312e+06	4.26961e+06	3.63755e+06	4.15835e+06	3.84605e+06	4.0459e+06	4.00216e+06	3.94521e+06	3.7963e+06	4.68763e+06	3.80468e+06	3.81793e+06	5.51316e+06	3.78624e+06	3.79978e+06	3.71084e+06	3.71756e+06	4.04181e+06	3.7189e+06	2.69433e+06	4.08068e+06	2.77198e+06	3.5534e+06	3.68878e+06	4.28564e+06	3.95742e+06	3.78466e+06	3.60806e+06
ARFGEF1|Q9Y6D6	5.5528e+06	5.98364e+06	4.68022e+06	5.64609e+06	5.75657e+06	6.13401e+06	5.95319e+06	6.26664e+06	5.43618e+06	4.80719e+06	6.13307e+06	4.68056e+06	4.78695e+06	4.53167e+06	5.03677e+06	5.31956e+06	2.13316e+06	5.47077e+06	5.59341e+06	5.51836e+06	5.88638e+06	4.78338e+06	6.3317e+06	4.87583e+06	5.89776e+06	5.90663e+06	4.75045e+06	5.5317e+06	5.1528e+06	4.92072e+06	5.51522e+06	5.92265e+06	5.47144e+06	0	6.51352e+06	7.19833e+06	6.29403e+06	7.06929e+06	6.92512e+06	7.08286e+06	6.7697e+06	7.00162e+06	8.06206e+06	7.61139e+06	5.45922e+06	6.38441e+06	6.44692e+06	6.14546e+06	6.03785e+06
ARFGEF2|Q9Y6D5	1.31959e+07	1.2111e+07	1.13367e+07	1.33248e+07	1.34093e+07	1.60326e+07	1.33369e+07	1.58216e+07	1.16128e+07	1.14346e+07	1.23395e+07	1.22782e+07	1.22063e+07	9.88528e+06	1.31779e+07	1.29506e+07	4.23966e+06	1.62622e+07	1.6134e+07	1.55004e+07	1.46149e+07	1.46962e+07	1.63353e+07	1.46826e+07	1.78735e+07	1.761e+07	1.48347e+07	1.48811e+07	1.66361e+07	1.67033e+07	1.4999e+07	1.74373e+07	1.61942e+07	1.4519e+07	1.34902e+07	1.65539e+07	1.50621e+07	1.56723e+07	1.30699e+07	1.62262e+07	1.40383e+07	1.35946e+07	1.14737e+07	1.59288e+07	1.06932e+07	1.17857e+07	1.35778e+07	1.42388e+07	1.25411e+07
ARFGEF3|Q5TH69	1.92603e+07	2.01389e+07	1.87504e+07	1.89137e+07	2.20365e+07	2.02401e+07	1.86034e+07	2.06028e+07	1.75904e+07	2.0588e+07	1.81271e+07	1.84938e+07	1.60731e+07	1.78576e+07	1.89372e+07	1.83349e+07	2.86507e+07	19311281	1.99304e+07	1.86781e+07	2.06304e+07	1.73655e+07	2.07307e+07	1.86085e+07	1.99135e+07	2.10006e+07	1.988e+07	2.15162e+07	1.97817e+07	2.04313e+07	1.89972e+07	1.98635e+07	2.12542e+07	2.19536e+07	1.78121e+07	2.06176e+07	1.69704e+07	1.92863e+07	1.66467e+07	1.70068e+07	1.68369e+07	1.70192e+07	2.43499e+07	1.96897e+07	1.67693e+07	1.64183e+07	1.613e+07	1.79717e+07	1.81207e+07
ARFIP1|P53367	3.71121e+06	4.11269e+06	3.98461e+06	3.61208e+06	3.47762e+06	3.78924e+06	3.61887e+06	3.67559e+06	4.00537e+06	3.81536e+06	3.89199e+06	4.6145e+06	3.73768e+06	3.49686e+06	3.20374e+06	3.47073e+06	1.59141e+06	3.90021e+06	3.97335e+06	3.70401e+06	4.56443e+06	3.61229e+06	3.79896e+06	3.95788e+06	3.73537e+06	3.98545e+06	3.89133e+06	3.84652e+06	3.9767e+06	3.62791e+06	4.2967e+06	3.716e+06	3.5212e+06	6.72111e+06	5.0609e+06	5.22436e+06	5.0136e+06	5.24454e+06	4.72712e+06	4.46349e+06	4.0446e+06	4.93549e+06	3.78608e+06	4.88097e+06	4.6925e+06	5.09001e+06	5.14971e+06	4.81655e+06	4.98515e+06
ARFIP2|P53365	5.39613e+06	5.14764e+06	4.98684e+06	5.84407e+06	5.47513e+06	6857289	5.22711e+06	6.48887e+06	4.92927e+06	4.94876e+06	5.75462e+06	4.27483e+06	4.85088e+06	4.16234e+06	4.77947e+06	4.98086e+06	2.7092e+06	6.94328e+06	6.99639e+06	6.55153e+06	7.03724e+06	5.98269e+06	7.23993e+06	6.51071e+06	7.83959e+06	8.23855e+06	5.87205e+06	7.29748e+06	7.1688e+06	6.59764e+06	7.01943e+06	7.78102e+06	6.52549e+06	6.74048e+06	6.98351e+06	8.52059e+06	7.59148e+06	8.12169e+06	7.02614e+06	7.9136e+06	6.98179e+06	7.38585e+06	4.35096e+06	8.4277e+06	5.36084e+06	6.9459e+06	7.27889e+06	7.02087e+06	6.5357e+06
ARFRP1|Q13795	708399	700096	777051	695842	659523	666865	625168	694559	709165	607328	661018	787649	645259	595231	768962	630342	0	583499	610677	508558	562156	599794	556544	597290	591804	530279	657301	547871	674065	538883	561929	492637	591240	0	510702	555796	537349	562749	531628	564879	490120	540109	548255	594600	563198	591174	442317	649559	582363
ARG1|P05089	169035	193436	307538	193004	159439	141600	209086	205182	163090	160651	177684	176050	222420	173533	225068	231360	0	203468	218923	139874	143312	210095	182054	127417	223795	275730	215184	375696	137945	225368	227703	356740	192233	0	100178	70102.1	95563.8	150092	101590	97688.4	79553	84501.3	214598	114952	107956	100396	116353	118322	127804
ARG2|P78540	844060	1.66499e+06	692820	1.02507e+06	536454	564574	1.1784e+06	484887	1.30523e+06	673928	1.84243e+06	744729	1.06758e+06	801738	811598	977825	0	783460	1.05696e+06	788059	882892	668304	850978	638276	697706	569816	498663	715275	581707	479828	1.02951e+06	561592	591458	0	726815	533574	621925	516593	998158	773716	780436	739162	579757	536125	544852	1.04129e+06	746391	600656	520200
ARGLU1|Q9NWB6	3.99521e+06	4.07561e+06	4.00071e+06	4.4591e+06	4.39332e+06	3.62227e+06	3.71862e+06	3.24763e+06	3.56279e+06	3.25928e+06	3.28125e+06	3.60456e+06	4.33401e+06	3.54018e+06	4.7245e+06	3.24715e+06	0	3.82427e+06	3.79619e+06	3.16516e+06	3.83934e+06	4.14181e+06	3.10101e+06	4.38799e+06	3.26732e+06	3.72256e+06	3.95623e+06	3.51553e+06	4.4078e+06	3.83962e+06	4.48069e+06	3.66992e+06	3.02463e+06	1.92616e+06	4.02303e+06	3.75818e+06	4.43819e+06	4.00266e+06	3.56509e+06	4.80175e+06	2.65881e+06	3.35088e+06	2.16057e+06	3.85874e+06	3.47338e+06	3.93466e+06	2.86093e+06	4.14212e+06	4.36544e+06
ARHGAP1|Q07960	1.70726e+07	1.87567e+07	1.55257e+07	1.83192e+07	1.73899e+07	1.89519e+07	1.68662e+07	1.79372e+07	1.75712e+07	1.49851e+07	1.79447e+07	1.23001e+07	1.49853e+07	1.54589e+07	1.58277e+07	1.48348e+07	5.93889e+06	1.87696e+07	1.99117e+07	1.99276e+07	2.16032e+07	1.55816e+07	1.78833e+07	1.73433e+07	1.77422e+07	1.88647e+07	1.56534e+07	1.84021e+07	2.11083e+07	1.51088e+07	2.32701e+07	1.80827e+07	1.60875e+07	4.03689e+06	2.32821e+07	2.61751e+07	2.4037e+07	2.58395e+07	2.49208e+07	2.21141e+07	2.34321e+07	2.22464e+07	1.45257e+07	2.38198e+07	1.97588e+07	23403315	2.42041e+07	2.15304e+07	2.33572e+07
ARHGAP10|A1A4S6	54464.8	65506.4	69776.2	70423.2	54177.6	48681.2	50107.7	75410.4	67974.4	70960.3	63133.3	53775.6	62009.3	72997.3	61024.6	50463.3	0	83368.3	93603.9	79196.7	88959.1	96359.4	104974	103790	79383.2	88565.8	98163.3	76957.3	95890.2	89582.6	78462.4	87796.6	87498.9	0	305609	343849	303436	312678	357045	338898	367170	332787	359070	342370	294623	327936	321820	336414	291327
ARHGAP12|Q8IWW6	4.46098e+06	5.48874e+06	5.07587e+06	4.61077e+06	3.98624e+06	4.03624e+06	5.0147e+06	3.7566e+06	5.48479e+06	4.94509e+06	4.72031e+06	4.97437e+06	4.90608e+06	5.29e+06	3.86348e+06	4.03685e+06	0	4.71359e+06	4.91521e+06	4.70085e+06	5.62883e+06	4.6211e+06	5.23957e+06	4.31851e+06	4.31431e+06	4.24005e+06	5.27374e+06	4.7942e+06	4.38734e+06	4.43186e+06	5.58907e+06	4.20454e+06	4.27949e+06	0	4.94395e+06	5.02095e+06	4.25319e+06	4.54931e+06	5.3673e+06	4.29289e+06	4.75205e+06	5.52661e+06	4.82875e+06	4.34499e+06	6.07405e+06	5.17438e+06	5.65212e+06	4.85617e+06	4.99087e+06
ARHGAP15|Q53QZ3	145760	109681	99763.2	126957	172331	117942	116296	149963	155331	179912	169979	166331	126455	173457	168554	123822	0	0	0	0	0	0	0	0	0	0	0	0	0	0	0	0	0	0	76500.7	67845.8	73540.7	66610.3	79080.6	65373.3	56424.9	112538	61477.1	50798.2	100688	99123.5	108595	87858	79027.5
ARHGAP17|Q68EM7	1.77458e+06	1.79937e+06	2.61826e+06	1.89691e+06	1.64546e+06	1.30638e+06	1.60555e+06	1.31679e+06	1.98533e+06	2.05152e+06	1.49575e+06	2.86484e+06	2.25352e+06	1.94855e+06	1.81411e+06	1.84904e+06	1.54279e+06	2.04938e+06	2.03069e+06	2.13954e+06	1.81091e+06	2.42942e+06	1.8146e+06	2.37409e+06	1.87544e+06	1.90733e+06	2.44541e+06	1.78311e+06	2.25433e+06	2.28682e+06	1.94018e+06	1.88512e+06	2.25685e+06	4.48263e+06	1.68436e+06	1.2484e+06	1.38108e+06	1.67727e+06	1.40761e+06	1.30391e+06	1.39608e+06	1.31414e+06	1.90587e+06	1.1425e+06	2.11122e+06	1.49785e+06	1.51398e+06	1.85114e+06	1.74782e+06
ARHGAP18|Q8N392	1.7439e+06	1.97215e+06	2.3204e+06	1.61777e+06	1.76435e+06	1.2841e+06	1.6427e+06	1.5451e+06	2.18593e+06	1.96324e+06	1.92535e+06	2.09361e+06	1.96808e+06	2.70597e+06	1.4716e+06	1.75804e+06	2.13435e+06	1.71551e+06	1.64631e+06	1.73118e+06	1.76528e+06	1.83453e+06	1.75595e+06	1.50842e+06	1.6893e+06	1.57148e+06	1.88259e+06	1.77341e+06	1.4812e+06	1.36462e+06	1.71713e+06	1.67415e+06	1.71689e+06	3.46265e+06	2.00536e+06	2.11111e+06	1.81371e+06	2.01388e+06	2.09488e+06	1.89619e+06	2.39539e+06	1.96311e+06	1.80415e+06	1.88828e+06	1.99056e+06	1.84253e+06	2.43692e+06	1.86557e+06	2.07738e+06
ARHGAP20|Q9P2F6	125680	103901	160927	137182	120184	141245	119722	150811	95943.1	120963	104021	111923	127571	118109	117440	127216	0	177748	173331	157640	144191	216378	172280	151148	206713	198182	177760	171149	174124	152135	169129	202459	138744	0	220903	252758	198847	207383	233573	226075	200567	207805	186515	211769	311280	237402	308281	226341	179005
ARHGAP21|Q5T5U3	1.34061e+07	1.3729e+07	1.45082e+07	1.3776e+07	1.27107e+07	1.41686e+07	1.42785e+07	1.29975e+07	1.34712e+07	1.24879e+07	1.30863e+07	1.27743e+07	1.3216e+07	1.26856e+07	1.44359e+07	1.28547e+07	1.4196e+07	1.12559e+07	1.12867e+07	1.30896e+07	1.10732e+07	1.05793e+07	1.15891e+07	1.14634e+07	1.1516e+07	1.16846e+07	1.06657e+07	1.12598e+07	1.13381e+07	1.09271e+07	1.11212e+07	1.21368e+07	1.3585e+07	1.83594e+07	1.1952e+07	1.22351e+07	1.21408e+07	1.25902e+07	1.23773e+07	1.31885e+07	8.79736e+06	1.17978e+07	9.39937e+06	1.28454e+07	1.14626e+07	1.2278e+07	1.29682e+07	1.14427e+07	1.12221e+07
ARHGAP22|Q7Z5H3	1.15039e+06	1.24941e+06	1.15803e+06	1.27913e+06	1.12875e+06	1.31153e+06	1.27025e+06	1.29287e+06	1.02022e+06	1.05491e+06	1.42357e+06	956444	1.12542e+06	1.00766e+06	1.07897e+06	1.14281e+06	0	586323	657236	633128	568290	630463	588662	605818	635860	608202	616047	730875	641263	622695	542751	616762	523464	0	809246	757373	747113	749461	731068	766026	709686	825728	902980	747663	722286	709572	761494	687903	727359
ARHGAP23|Q9P227	1.38969e+07	1.12509e+07	1.46257e+07	1.39453e+07	1.56866e+07	1.45723e+07	1.24068e+07	1.36359e+07	1.20412e+07	1.33863e+07	1.17831e+07	15151142	1.33852e+07	1.31366e+07	1.52929e+07	1.40554e+07	1.14948e+07	1.56305e+07	1.69246e+07	1.51111e+07	1.3579e+07	1.58028e+07	1.49026e+07	1.90521e+07	1.62978e+07	1.64827e+07	1.80404e+07	1.54694e+07	1.59367e+07	1.72994e+07	1.45396e+07	1.54194e+07	1.76707e+07	1.82442e+07	1.11568e+07	1.21465e+07	1.13792e+07	1.24437e+07	9.94089e+06	1.02013e+07	1.1132e+07	1.01635e+07	1.04145e+07	1.04806e+07	1.07962e+07	9.84723e+06	1.0192e+07	1.23398e+07	1.22343e+07
ARHGAP24|Q8N264	NA	NA	NA	NA	NA	NA	NA	NA	NA	NA	NA	NA	NA	NA	NA	NA	NA	45386.9	57973.1	42217.3	51059.6	51640.4	48508.1	48811.3	45771.2	53050.4	62722.1	47393.7	40856.2	57877.2	48375.8	48813.2	36437.7	0	69743	62531.1	68618.2	72130.2	72766.5	76342	89040.5	81283.3	106754	72696.8	61336.4	76469	92589.6	61040.6	59094.9
ARHGAP25|P42331	1.39731e+06	1.54092e+06	1.65116e+06	1.42607e+06	1.37351e+06	1.44818e+06	1.33409e+06	1.15811e+06	1.6108e+06	1.51639e+06	1.47393e+06	1.5875e+06	1.66782e+06	1.58058e+06	1.22798e+06	1.25432e+06	3.42065e+06	797063	852775	803927	744558	905000	737317	850984	828522	631034	1.06862e+06	732996	1.00279e+06	771502	812119	774181	763591	0	1.49967e+06	1.22885e+06	1.41343e+06	1.88701e+06	1.27066e+06	1.54532e+06	1.97425e+06	1.29812e+06	1.71939e+06	1.3782e+06	1.57505e+06	1.43337e+06	1.68334e+06	1.66306e+06	1.53775e+06
ARHGAP26|Q9UNA1	1.24847e+07	1.0498e+07	1.00808e+07	1.1046e+07	1.33066e+07	1.7207e+07	1.28053e+07	1.49224e+07	1.04838e+07	8.84006e+06	1.23979e+07	9.66486e+06	1.08694e+07	8.23256e+06	1.18518e+07	1.14117e+07	9.38311e+06	1.47769e+07	1.44239e+07	1.28247e+07	1.27294e+07	1.2938e+07	1.32563e+07	1.38022e+07	1.68766e+07	1.84142e+07	1.25195e+07	1.24503e+07	1.46269e+07	1.55231e+07	1.26373e+07	1.9714e+07	13759575	1.66309e+06	1.62937e+07	2.09678e+07	2.16578e+07	2.01828e+07	1.57362e+07	2.41669e+07	1.36066e+07	1.61393e+07	9.84448e+06	2.27666e+07	1.24225e+07	1.37765e+07	1.24211e+07	1.5436e+07	1.54383e+07
ARHGAP27|Q6ZUM4	136656	163454	151498	160994	101178	125443	132475	112637	137811	259669	137548	151232	145859	122101	141674	141284	0	273259	288838	275797	229436	298804	255987	269827	230081	241731	324870	259452	288372	283071	273415	230714	249280	0	329074	307403	349259	327227	344764	356670	408877	290474	450080	288921	336283	279281	348686	294269	291983
ARHGAP29|Q52LW3	23673.9	22841.7	32127.4	27586.5	20268.4	24036.7	21135.7	26487.1	25557	16755	19380.7	24106.8	35166.8	25798.7	23663.2	23738.9	0	30990.7	23692.1	30136.1	27711.2	39807.2	32586.3	17067.3	32301.6	28165.2	23336.9	27692.9	36181.1	24653.2	30112.7	26876.1	17547	0	56561.5	53477.1	68670.5	67145.9	52995.9	57197.2	54141.2	56408.6	70231.3	46663.4	58072.5	59175.2	55644.7	53900.7	54744.9
ARHGAP31|Q2M1Z3	233679	315650	284439	292003	260143	247218	287598	228504	305659	268641	274267	275118	334424	272622	280048	250346	0	98309.2	118820	84494.1	119679	112024	126568	91402.8	105216	130470	129449	129454	96698.2	96022.5	108826	108201	87246.2	0	199781	277756	221989	202421	199824	186213	176106	213658	204848	197800	199275	196102	214414	186433	208328
ARHGAP32|A7KAX9	6.55275e+06	6.11428e+06	5.15476e+06	6.98532e+06	7.56251e+06	9.75576e+06	6.58752e+06	9.10893e+06	5.78137e+06	5.29859e+06	5.85982e+06	4.53608e+06	5.83851e+06	4.93896e+06	6.15475e+06	6.93721e+06	1.17756e+07	7.30602e+06	7.45745e+06	6.21935e+06	7.12745e+06	6.3079e+06	7.45518e+06	6.69289e+06	8.44303e+06	9.34848e+06	6.32442e+06	6.77119e+06	8.56154e+06	7.03622e+06	7.30661e+06	9.47953e+06	6.34435e+06	6.14183e+06	7.96799e+06	1.0778e+07	9.51226e+06	9.25956e+06	7.66679e+06	1.03785e+07	6.2998e+06	8.58588e+06	4.32328e+06	1.08415e+07	5.59594e+06	7.32221e+06	7.17618e+06	7.86192e+06	8.09426e+06
ARHGAP33|O14559	647155	443129	477355	738309	787341	941573	637121	776234	493070	552417	595050	360626	522590	493134	595265	559617	0	688445	697543	540213	669920	671754	682834	633688	771158	753888	591730	935101	677992	613239	713723	766797	546969	0	798336	977479	801564	889706	828659	751803	652460	706533	686433	779184	749181	724902	648839	795114	751827
ARHGAP35|Q9NRY4	2.17082e+07	2.3258e+07	1.9651e+07	2.24201e+07	2.31656e+07	2.33698e+07	2.58669e+07	2.33615e+07	2.30802e+07	1.81325e+07	2.50358e+07	1.83142e+07	1.92178e+07	2.14198e+07	2.07894e+07	2.08868e+07	2.48031e+07	2.45504e+07	2.60682e+07	2.73594e+07	2.8684e+07	2.23808e+07	3.09318e+07	2.30007e+07	2.5999e+07	2.42999e+07	2.21255e+07	2.76267e+07	2.35911e+07	2.20711e+07	2.56435e+07	2.37154e+07	2.5523e+07	1.55221e+07	2.33089e+07	2.59098e+07	2.17535e+07	2.35098e+07	2.67388e+07	2.25059e+07	1.96443e+07	2.64667e+07	1.6937e+07	2.46104e+07	2.1056e+07	2.46219e+07	2.76215e+07	2.16959e+07	2.24823e+07
ARHGAP36|Q6ZRI8	194389	339168	171653	119039	96419.9	78574.4	129922	94244.4	156916	679596	477768	119445	148962	236365	93143.5	104158	0	117660	112491	84316.6	132362	102181	143593	105824	88353.8	100136	91324.6	526787	107393	87688.6	95774.1	67553.7	103210	0	316307	318014	254095	253414	384159	199103	267849	694939	236437	303826	207940	1.35067e+06	726692	267170	273152
ARHGAP39|Q9C0H5	7.0162e+06	8.19817e+06	6.31393e+06	6.80038e+06	6.25513e+06	7.18833e+06	9.59556e+06	6.74161e+06	9.17622e+06	5.64271e+06	7.4259e+06	6.4488e+06	6.25775e+06	8.03349e+06	7.67592e+06	6.77469e+06	4.12904e+06	7.90671e+06	8.22364e+06	9.32641e+06	9.4733e+06	6.97739e+06	9.95193e+06	7.17783e+06	7.61186e+06	7.38188e+06	6.89588e+06	7.32465e+06	7.29015e+06	7.17863e+06	9.16881e+06	8.10051e+06	8.44471e+06	1.55042e+07	6.7339e+06	7.16706e+06	7.22006e+06	6.92584e+06	8.4796e+06	7.22547e+06	4.89739e+06	8.07386e+06	4.27026e+06	7.2343e+06	6.5177e+06	6.6057e+06	1.00457e+07	6.1069e+06	5.81e+06
ARHGAP4|P98171	476694	515335	414478	420771	365172	321111	480735	378386	619123	507467	452645	510952	684641	649997	347350	381407	0	333919	347566	315011	309567	389104	364407	335995	324427	314157	413564	341687	333485	326836	362887	319411	311489	0	273952	268504	208813	293059	281705	252969	274162	285773	327673	292023	311989	313061	301503	264660	282308
ARHGAP42|A6NI28	126815	126417	175353	148095	89137.5	101545	103792	80746.5	140623	144944	103315	142664	222604	167772	113555	133835	0	143627	129537	100099	156652	174228	133072	183278	104545	133339	273973	166451	210559	196377	149113	156746	180046	0	0	0	0	0	0	0	0	0	0	0	0	0	0	0	0
ARHGAP44|Q17R89	1.02767e+07	1.02551e+07	9.35776e+06	1.06354e+07	1.03157e+07	1.08885e+07	1.44278e+07	1.04859e+07	1.05341e+07	9.16573e+06	9.61119e+06	7.49525e+06	7.65755e+06	8.31682e+06	1.09629e+07	9.74485e+06	2.6734e+06	1.18947e+07	1.19156e+07	1.60438e+07	1.26354e+07	1.00204e+07	1.4365e+07	1.06597e+07	1.2085e+07	1.22709e+07	9.30547e+06	1.35094e+07	1.07058e+07	1.00166e+07	1.34472e+07	1.18987e+07	1.44502e+07	4.52159e+06	1.22098e+07	1.27588e+07	1.17892e+07	1.20031e+07	1.45427e+07	1.28265e+07	1.36322e+07	1.13437e+07	8.73616e+06	1.31484e+07	9.28811e+06	1.12582e+07	1.43331e+07	1.09159e+07	1.0829e+07
ARHGAP45|Q92619	625988	752876	770262	662057	568852	470553	669961	517587	841185	638871	746432	871502	898355	695818	591715	586754	1.58376e+06	175633	219943	175379	204790	201805	214422	193744	207339	171933	217948	184427	202890	181068	227956	179593	181573	0	341304	308908	255042	353205	338617	293644	314634	344434	351515	274823	340761	358415	374272	334061	304942
ARHGAP5|Q13017	1.49671e+07	1.67826e+07	1.54871e+07	1.65156e+07	1.44319e+07	1.43189e+07	1.4702e+07	1.35449e+07	1.62641e+07	1.59036e+07	1.62455e+07	1.448e+07	1.58823e+07	1.84777e+07	1.45467e+07	1.43876e+07	9.87125e+06	1.60205e+07	1.7727e+07	1.31696e+07	1.86475e+07	1.67162e+07	1.65181e+07	1.66173e+07	1.6213e+07	1.55926e+07	1.73485e+07	1.72737e+07	1.5709e+07	1.58046e+07	1.68451e+07	1.50449e+07	1.41608e+07	6.5477e+06	1.59677e+07	1.58737e+07	1.52952e+07	1.57087e+07	1.5858e+07	1.58291e+07	1.35529e+07	1.79096e+07	1.51157e+07	1.55125e+07	1.86874e+07	1.80156e+07	1.56184e+07	1.58207e+07	1.68557e+07
ARHGAP6|O43182	840523	906131	670274	797139	982031	760427	763177	1.03287e+06	867494	919532	1.40246e+06	787527	944359	919023	844962	790436	0	1.15798e+06	1.18691e+06	788586	1.44904e+06	1.12913e+06	1.14464e+06	1.06228e+06	1.12259e+06	974447	1.31952e+06	2.84748e+06	1.22197e+06	844775	1.31134e+06	847681	774902	0	1.22659e+06	1.19022e+06	928307	814122	1.35126e+06	684462	761509	1.74334e+06	735779	1.00949e+06	1.37946e+06	2.08618e+06	1.33015e+06	1.08224e+06	1.38415e+06
ARHGAP9|Q9BRR9	226041	260123	228188	218542	190179	167143	209924	159680	312229	202131	271681	315191	343034	244393	184360	193533	0	453472	482060	477859	770111	604954	600200	354598	357691	383119	534302	539323	389613	435562	501552	269016	346455	0	349466	264588	255942	201828	328361	189673	186018	372866	215526	226134	501426	410840	573711	295371	330570
ARHGDIA|P52565	4.52402e+07	4.25951e+07	4.35203e+07	4.31812e+07	4.90485e+07	4.61924e+07	4.48557e+07	4.86677e+07	4.40765e+07	5.30087e+07	4.25935e+07	4.74514e+07	4.24436e+07	5.21374e+07	4.50863e+07	4.79663e+07	3.77314e+07	5.59797e+07	5.57328e+07	6.34938e+07	5.23224e+07	5.27374e+07	5.67593e+07	5.52396e+07	61135795	5.60688e+07	5.70072e+07	5.66262e+07	5.00628e+07	5.4549e+07	5.28617e+07	5.36233e+07	5.64773e+07	8.14935e+07	5.59768e+07	5.58198e+07	5.34681e+07	5.54996e+07	5.88843e+07	4.88489e+07	5.82511e+07	5.2565e+07	4.33437e+07	5.42758e+07	6.06261e+07	5.5951e+07	6.74444e+07	5.35448e+07	5.90277e+07
ARHGDIB|P52566	1.0448e+07	1.15378e+07	1.49838e+07	1.16149e+07	9.71323e+06	7.69958e+06	1.13463e+07	7.89921e+06	1.41148e+07	1.09366e+07	1.11627e+07	1.25929e+07	1.33276e+07	1.3015e+07	8.32878e+06	8.90739e+06	2.07009e+07	1.22044e+07	1.1521e+07	1.18285e+07	1.20203e+07	1.39983e+07	1.26989e+07	1.23329e+07	9.96504e+06	1.04183e+07	1.85085e+07	1.19998e+07	1.36183e+07	1.10615e+07	1.3049e+07	1.00837e+07	1.15405e+07	2.02844e+07	9.52371e+06	7.88746e+06	6.6046e+06	1.00798e+07	8.31571e+06	6.37548e+06	7.27833e+06	9.22415e+06	1.07794e+07	7.83769e+06	1.09588e+07	1.06675e+07	9.91404e+06	9.08797e+06	8.94889e+06
ARHGDIG|Q99819	166393	162579	145293	167968	182774	199853	188857	197476	168158	165576	179138	159864	171833	178265	160606	172731	0	57640.8	55281.2	46809.2	65625.9	62442.9	57561.6	55760	66008.4	68186	62691.1	61951.1	69542.6	52382.4	69821.6	71997.7	47514.8	0	175115	159958	170727	179513	177600	156335	171915	177989	214249	199119	175457	172371	179667	156050	186188
ARHGEF1|Q92888	3.21421e+06	3.50914e+06	4.28131e+06	3.16645e+06	2.88334e+06	2.51285e+06	3.09833e+06	2.78385e+06	3.71449e+06	3.19804e+06	3.07209e+06	4.42691e+06	3.92403e+06	3.65342e+06	3.10208e+06	3.17606e+06	7.46049e+06	3.25343e+06	3.21888e+06	3.23973e+06	3.18803e+06	4.20029e+06	3.21336e+06	3.76035e+06	3.06432e+06	2.94415e+06	4.56152e+06	3.10347e+06	3.5158e+06	3.61316e+06	3.01656e+06	2.76598e+06	3.63109e+06	5.17078e+06	2.55759e+06	2.16424e+06	2.15139e+06	2.57711e+06	2.41893e+06	2.09601e+06	2.05006e+06	2.30111e+06	3.43616e+06	2.07998e+06	3.1904e+06	2.69923e+06	2.20867e+06	2.65198e+06	2.61111e+06
ARHGEF10|O15013	1.06511e+06	1.18151e+06	1.493e+06	1.15084e+06	966694	766453	1.00219e+06	784648	1.2665e+06	1.11225e+06	969381	1.35935e+06	1.34204e+06	1.2462e+06	1.22118e+06	1.04988e+06	0	1.24963e+06	1.35176e+06	1.04287e+06	1.29786e+06	1.44132e+06	1.15912e+06	1.39444e+06	1.20375e+06	1.19458e+06	1.45643e+06	1.16302e+06	1.29487e+06	1.40772e+06	1.40212e+06	1.13979e+06	1.20036e+06	2.00326e+06	901625	824301	791033	894897	837162	769098	783320	753935	1.13247e+06	916103	1.24997e+06	1.09852e+06	691796	951189	1.01103e+06
ARHGEF10L|Q9HCE6	2.03994e+06	2.50751e+06	2.15731e+06	2.14688e+06	1.91676e+06	1.9574e+06	2.31954e+06	1.89719e+06	2.49791e+06	2.35792e+06	2.05981e+06	2.05909e+06	2.08706e+06	2.58253e+06	2.02833e+06	1.92131e+06	5.76125e+06	1.41557e+06	1.50595e+06	1.3962e+06	1.74005e+06	1.53388e+06	1.56496e+06	1.44426e+06	1.37465e+06	1.37123e+06	1.5161e+06	1.53625e+06	1.54114e+06	1.34625e+06	1.69844e+06	1.43779e+06	1.52708e+06	1.05621e+07	1.52945e+06	1.61447e+06	1.56187e+06	1.76153e+06	1.69099e+06	1.58791e+06	1.91314e+06	1.80703e+06	1.67771e+06	1.61913e+06	1.72371e+06	1.85674e+06	1.72921e+06	1.64397e+06	1.70632e+06
ARHGEF11|O15085	9.53469e+06	1.10609e+07	8.08982e+06	9.51517e+06	9.76745e+06	1.06069e+07	1.14845e+07	1.02293e+07	1.03377e+07	7.54871e+06	1.11825e+07	7.48007e+06	8.89881e+06	8.1444e+06	9.464e+06	9.39085e+06	4.17452e+06	1.12256e+07	1.15097e+07	1.25285e+07	1.23132e+07	1.06298e+07	1.313e+07	9.55254e+06	1.1462e+07	1.13354e+07	8.89585e+06	1.25011e+07	1.11608e+07	1.10927e+07	1.39495e+07	1.14397e+07	1.02692e+07	2.08944e+07	1.0642e+07	1.13092e+07	1.13346e+07	1.07889e+07	11716842	1.13814e+07	1.05837e+07	1.09114e+07	7.63947e+06	1.15667e+07	8.99084e+06	1.10197e+07	1.23244e+07	1.01795e+07	1.15233e+07
ARHGEF12|Q9NZN5	1.28194e+07	1.26371e+07	1.2563e+07	1.35565e+07	1.28896e+07	1.4401e+07	1.18656e+07	1.31199e+07	1.23102e+07	1.17884e+07	1.31395e+07	1.03726e+07	1.34887e+07	1.19249e+07	1.18448e+07	1.24749e+07	1.48117e+07	1.22324e+07	1.30326e+07	1.07924e+07	1.22354e+07	1.26565e+07	1.20646e+07	1.21985e+07	1.28393e+07	1.36198e+07	1.19859e+07	1.38066e+07	1.30159e+07	1.22113e+07	1.11241e+07	1.30405e+07	1.0854e+07	1.83901e+07	1.22804e+07	1.42742e+07	1.31552e+07	1.2958e+07	1.22787e+07	1.35823e+07	1.08326e+07	1.3366e+07	8.11248e+06	1.40433e+07	1.1296e+07	1.31385e+07	1.19715e+07	1.2539e+07	1.28276e+07
ARHGEF16|Q5VV41	NA	NA	NA	NA	NA	NA	NA	NA	NA	NA	NA	NA	NA	NA	NA	NA	NA	NA	NA	NA	NA	NA	NA	NA	NA	NA	NA	NA	NA	NA	NA	NA	NA	NA	NA	NA	NA	NA	NA	NA	NA	NA	NA	NA	NA	NA	NA	NA	NA
ARHGEF17|Q96PE2	3.50704e+06	4.43162e+06	3.86139e+06	3.87549e+06	2.76858e+06	2.79508e+06	4.05147e+06	3.18474e+06	4.36591e+06	3.82735e+06	3.68726e+06	2.84393e+06	4.46399e+06	3.72217e+06	3.01442e+06	3.09269e+06	0	3.81361e+06	4.26251e+06	2.89299e+06	5.38918e+06	3.98595e+06	4.26501e+06	3.38999e+06	3.52721e+06	3.55114e+06	4.07826e+06	3.79776e+06	3.55445e+06	3.25276e+06	4.72685e+06	3.49505e+06	3.06458e+06	0	2.85716e+06	2.49381e+06	2.76233e+06	2.76549e+06	2.81533e+06	2.62453e+06	2.68501e+06	3.21676e+06	3.25533e+06	2.52644e+06	3.21831e+06	3.09384e+06	2.91303e+06	2.63269e+06	2.9727e+06
ARHGEF18|Q6ZSZ5	1.49617e+06	1.5591e+06	1.53322e+06	1.37248e+06	1.47562e+06	1.61254e+06	1.45431e+06	1.52554e+06	1.41389e+06	1.35585e+06	1.34432e+06	1.50556e+06	1.41979e+06	1.3716e+06	1.36297e+06	1.37304e+06	0	1.2994e+06	1.41725e+06	1.23834e+06	1.33963e+06	1.34537e+06	1.42056e+06	1.32045e+06	1.36642e+06	1.4094e+06	1.35369e+06	1.29267e+06	1.42441e+06	1.40286e+06	1.47587e+06	1.37664e+06	1.37357e+06	0	1.21194e+06	1.32573e+06	1.53554e+06	1.31028e+06	1.19952e+06	1.3505e+06	1.14456e+06	1.1711e+06	1.31184e+06	1.29419e+06	1.1709e+06	1.38828e+06	1.23057e+06	1.22422e+06	1.30869e+06
ARHGEF19|Q8IW93	NA	NA	NA	NA	NA	NA	NA	NA	NA	NA	NA	NA	NA	NA	NA	NA	NA	NA	NA	NA	NA	NA	NA	NA	NA	NA	NA	NA	NA	NA	NA	NA	NA	NA	0	0	0	0	0	0	0	0	0	0	0	0	0	0	0
ARHGEF2|Q92974	1.90179e+07	1.48323e+07	1.76244e+07	1.85091e+07	2.38873e+07	2.62848e+07	1.85115e+07	2.44521e+07	1.48626e+07	1.82841e+07	1.41863e+07	1.85899e+07	1.32847e+07	1.40601e+07	1.86027e+07	1.92437e+07	6.8036e+06	1.97011e+07	1.83894e+07	2.20388e+07	1.77951e+07	1.57267e+07	2.25661e+07	1.70838e+07	2.3267e+07	2.28301e+07	1.68476e+07	1.87912e+07	1.91589e+07	1.94305e+07	1.62776e+07	2.21968e+07	2.33236e+07	2.44245e+07	1.97065e+07	2.52132e+07	2.08485e+07	2.349e+07	1.85626e+07	2.43178e+07	1.36133e+07	1.61578e+07	1.3774e+07	2.41146e+07	1.40055e+07	1.45965e+07	1.93499e+07	1.89144e+07	1.86544e+07
ARHGEF25|Q86VW2	424267	468961	287651	364617	367411	442771	748238	461212	531277	228016	483136	325861	333363	353991	371964	389076	0	521447	582589	707508	596257	404591	611107	418796	489676	500670	419889	384320	477718	481543	652296	464086	528907	0	934741	814794	864970	744213	1.1508e+06	890019	684092	1.12272e+06	597585	841151	978662	950218	998634	799406	751762
ARHGEF26|Q96DR7	1.05681e+06	1.32818e+06	1.16728e+06	1.19687e+06	869525	1.04986e+06	1.08873e+06	887163	1.29032e+06	1.1203e+06	882174	1.00644e+06	1.24315e+06	1.27782e+06	912144	953051	0	858363	998471	625655	1.14185e+06	954367	915324	927174	725523	793428	960891	1.04773e+06	895130	738382	1.05774e+06	793189	687268	0	788277	783878	699161	717477	872660	700889	692556	861982	727567	708819	968332	920219	786339	808621	840194
ARHGEF28|Q8N1W1	516119	409779	433576	558232	695006	712237	430228	690161	366310	384273	477114	481580	518940	317323	517860	499049	0	743091	802075	610289	651802	714354	660776	720793	955601	872208	717906	857820	784083	886488	735891	843339	703689	0	543522	744784	597420	637549	492630	486128	404834	448512	464415	761636	452394	498232	445943	701928	673747
ARHGEF3|Q9NR81	0	0	0	0	0	0	0	0	0	0	0	0	0	0	0	0	0	38556.4	37219.4	44991.2	56810.6	35854.5	50511.4	24468.5	43865.4	29374.3	34850.6	31714.3	40379.6	30680.7	48914.6	37287.9	36929.6	0	32146.9	34272.3	36909.8	39661.1	49668.1	40620.2	34182.6	37523.2	33712.9	37616.9	28989.1	51720.9	40894.7	36313.2	29817.6
ARHGEF37|A1IGU5	1.65828e+06	1.66254e+06	1.8194e+06	1.57418e+06	1.72944e+06	1.37315e+06	1.51182e+06	1.43286e+06	1.60075e+06	2.04744e+06	1.45404e+06	2.01307e+06	2.10813e+06	1.7127e+06	1.92604e+06	1.5811e+06	0	1.39863e+06	1.24545e+06	1.46013e+06	1.16191e+06	1.48814e+06	1.3854e+06	1.58439e+06	1.42653e+06	1.33786e+06	1.6407e+06	1.39018e+06	1.36119e+06	1.43373e+06	1.29951e+06	1.37649e+06	1.68309e+06	0	929312	767219	891747	709458	843791	705612	752717	792434	1.08743e+06	556448	930508	859105	829725	951192	1.01667e+06
ARHGEF4|Q9NR80	1.97572e+06	2.48106e+06	1.73636e+06	2.0048e+06	1.87803e+06	1.97238e+06	2.47295e+06	2.0675e+06	2.31999e+06	1.98268e+06	2.01719e+06	1.51554e+06	2.08924e+06	2.05942e+06	1.82777e+06	1.65543e+06	0	1.20308e+06	1.23865e+06	943151	1.61877e+06	1.27903e+06	1.42207e+06	1.24941e+06	1.32266e+06	1.16735e+06	1.46237e+06	1.35577e+06	1.31676e+06	1.03745e+06	1.69885e+06	1.10668e+06	994106	0	1.91832e+06	1.99625e+06	1.72787e+06	1.85062e+06	2.09719e+06	1.59526e+06	1.56743e+06	2.6083e+06	1.64199e+06	1.83818e+06	2.19736e+06	2.0792e+06	2.17883e+06	1.85007e+06	1.87621e+06
ARHGEF40|Q8TER5	1.65332e+06	1.88671e+06	1.85626e+06	1.68986e+06	1.4659e+06	1.27843e+06	1.49894e+06	1.35398e+06	2.0031e+06	1.81339e+06	1.75526e+06	1.92917e+06	2.04066e+06	1.9604e+06	1.48587e+06	1.60388e+06	0	1.80191e+06	1.79397e+06	1.56451e+06	1.98382e+06	2.11052e+06	1.67845e+06	1.96202e+06	1.56934e+06	1.57514e+06	2.04604e+06	1.81624e+06	1.78734e+06	1.88954e+06	1.70638e+06	1.39147e+06	1.51861e+06	0	1.21319e+06	991219	1.03161e+06	1.06294e+06	1.14699e+06	911342	990169	1.26034e+06	1.27502e+06	898999	1.56694e+06	1.47915e+06	1.27624e+06	1.23124e+06	1.26511e+06
ARHGEF6|Q15052	4.02511e+06	6.01353e+06	4.00159e+06	3.91512e+06	3.21101e+06	3.10423e+06	5.76212e+06	3.28797e+06	6.074e+06	3.88219e+06	5.65059e+06	3.96847e+06	4.20828e+06	6.30842e+06	3.2009e+06	3.38285e+06	1.09184e+07	3.97279e+06	4.37983e+06	4.41159e+06	5.90722e+06	3.74413e+06	6.15866e+06	3.12961e+06	3.10881e+06	2.99824e+06	4.01659e+06	3.70323e+06	3.36721e+06	3.1364e+06	4.80383e+06	3.01367e+06	3.50397e+06	2.85383e+06	4.12819e+06	3.59732e+06	3.34774e+06	3.26266e+06	6.15071e+06	3.33581e+06	3.88275e+06	5.74863e+06	3.74974e+06	3.51784e+06	5.60324e+06	5.1025e+06	6.30189e+06	3.72077e+06	3.70441e+06
ARHGEF7|Q14155	1.95729e+07	1.81278e+07	2.08292e+07	2.11875e+07	2.18172e+07	2.31155e+07	2.0207e+07	2.20519e+07	1.78789e+07	1.80497e+07	1.78167e+07	1.84552e+07	1.71902e+07	1.6382e+07	2.10997e+07	2.0543e+07	3.0656e+07	2.21845e+07	2.36223e+07	2.46518e+07	2.062e+07	2.01671e+07	2.15919e+07	2.21998e+07	2.51386e+07	2.47701e+07	2.0124e+07	2.12147e+07	2.25181e+07	2.36899e+07	2.26103e+07	2.47231e+07	2.49066e+07	4.06877e+07	2.07504e+07	2.41445e+07	2.29636e+07	2.42484e+07	2.01986e+07	2.45862e+07	1.926e+07	1.80089e+07	2.00879e+07	2.42416e+07	1.66801e+07	1.82789e+07	2.05798e+07	2.11255e+07	2.08415e+07
ARHGEF9|O43307	3.69487e+06	4.38386e+06	2.404e+06	3.44609e+06	3.6026e+06	4.20598e+06	5.25657e+06	4.28298e+06	4.34144e+06	3.57388e+06	4.58145e+06	2.23407e+06	2.97195e+06	3.03984e+06	3.78453e+06	3.15206e+06	1.57081e+06	4.3572e+06	4.56782e+06	3.85829e+06	5.9674e+06	3.32799e+06	6.29683e+06	3.86003e+06	4.32348e+06	4.13788e+06	3.24246e+06	5.15151e+06	4.27695e+06	4.40238e+06	6.3182e+06	4.37015e+06	3.32907e+06	0	3.80281e+06	4.36801e+06	3.8285e+06	3.67319e+06	4.99567e+06	4.06987e+06	2.96891e+06	5.03886e+06	4.33396e+06	4.09913e+06	2.76893e+06	3.98184e+06	5.04393e+06	3.1436e+06	3.21732e+06
ARID1A|O14497	1.51194e+06	1.65956e+06	1.49936e+06	1.56672e+06	1.46857e+06	1.66754e+06	1.48646e+06	1.5661e+06	1.57239e+06	1.63018e+06	1.49019e+06	1.56767e+06	1.73725e+06	1.61644e+06	1.38418e+06	1.4694e+06	2.61009e+06	1.59175e+06	1.59342e+06	1.37239e+06	1.69052e+06	1.81969e+06	1.56003e+06	1.71235e+06	1.60559e+06	1.7031e+06	1.84546e+06	1.73077e+06	1.90545e+06	1.61712e+06	1.75845e+06	1.65444e+06	1.42668e+06	2.63679e+06	1.43439e+06	1.58641e+06	1.41303e+06	1.56066e+06	1.36087e+06	1.44843e+06	1.21176e+06	1.51147e+06	1.17378e+06	1.43349e+06	1.57604e+06	1.47606e+06	1.39806e+06	1.51322e+06	1.51181e+06
ARID1B|Q8NFD5	1.29499e+06	1.47021e+06	1.1474e+06	1.23955e+06	1.24791e+06	1.327e+06	1.43272e+06	1.33398e+06	1.36467e+06	1.22098e+06	1.37248e+06	1.25058e+06	1.35706e+06	1.18581e+06	1.14917e+06	1.23629e+06	1.34854e+07	1.27864e+06	1.24093e+06	1.12614e+06	1.42192e+06	1.25235e+06	1.20267e+06	1.26874e+06	1.29899e+06	1.44861e+06	1.20684e+06	1.23717e+06	1.57952e+06	1.1844e+06	1.56249e+06	1.49426e+06	1.11951e+06	4.56591e+06	1.06484e+06	1.12105e+06	1.13835e+06	1.12668e+06	1.15609e+06	1.19487e+06	927401	1.17923e+06	802757	1.10914e+06	1.02471e+06	1.13744e+06	1.0853e+06	1.07066e+06	1.07063e+06
ARID2|Q68CP9	227092	227236	239632	216517	187144	221499	216428	200043	222836	219665	190674	250458	257896	214842	184718	200199	1.22388e+06	337152	315134	336760	355788	342677	339283	352656	351719	359878	338245	326057	359357	345388	359007	353892	355511	0	366066	381256	400771	395076	259255	350389	349622	342716	302059	388077	361333	397890	449287	397907	348215
ARID4A|P29374	NA	NA	NA	NA	NA	NA	NA	NA	NA	NA	NA	NA	NA	NA	NA	NA	NA	NA	NA	NA	NA	NA	NA	NA	NA	NA	NA	NA	NA	NA	NA	NA	NA	NA	NA	NA	NA	NA	NA	NA	NA	NA	NA	NA	NA	NA	NA	NA	NA
ARID4B|Q4LE39	315734	352964	417584	342246	282982	294622	277120	267447	336014	384032	277701	433696	428442	332643	269263	296910	0	137421	147385	155493	180077	145180	151157	150028	150555	150307	174046	179416	147357	163131	117395	153408	196345	0	209445	201501	200393	231209	211555	184548	210415	204472	241857	205375	233096	191596	194953	229609	234365
ARIH1|Q9Y4X5	3.92546e+06	4.5731e+06	3.80144e+06	3.76969e+06	4.26955e+06	3.55219e+06	4.46255e+06	4.21062e+06	4.70181e+06	4.32127e+06	4.223e+06	5.13057e+06	3.935e+06	4.43584e+06	4.20742e+06	4.10485e+06	1.68274e+06	4.18165e+06	4.17518e+06	4.16424e+06	4.65217e+06	4.5676e+06	4.1951e+06	4.34577e+06	3.69419e+06	4.0031e+06	4.63036e+06	4.53776e+06	4.19211e+06	4.35821e+06	3.72976e+06	3.91078e+06	4.50284e+06	4.3378e+06	3.65597e+06	3.73832e+06	3.32964e+06	3.59456e+06	4.01231e+06	3.65127e+06	3.91642e+06	3.91998e+06	4.58007e+06	3.82117e+06	3.86868e+06	3.45212e+06	4.01169e+06	4.04303e+06	3.42737e+06
ARIH2|O95376	1.26734e+06	1.2554e+06	1.29968e+06	1.25864e+06	1.23626e+06	1.25389e+06	1.28075e+06	1.30662e+06	1.36513e+06	1.3132e+06	1.26514e+06	1.45544e+06	1.2859e+06	1.32992e+06	1.3812e+06	1.36911e+06	1.62378e+06	1.09927e+06	1.09112e+06	1.12064e+06	1.07655e+06	1.12543e+06	1.06523e+06	1.13546e+06	1.12833e+06	1.01713e+06	1.15939e+06	1.02444e+06	1.06305e+06	1.21755e+06	931622	1.03802e+06	1.21875e+06	0	1.24985e+06	1.39395e+06	1.22699e+06	1.36222e+06	1.29029e+06	1.42241e+06	1.35938e+06	1.28168e+06	1.35965e+06	1.31692e+06	1.29746e+06	1.22946e+06	1.3814e+06	1.45427e+06	1.26502e+06
ARL1|P40616	2.86923e+06	3.05361e+06	3.3211e+06	3.11001e+06	2.98965e+06	2.70818e+06	2.74134e+06	2.78649e+06	2.97332e+06	2.96912e+06	2.94209e+06	3.31088e+06	3.41152e+06	2.82851e+06	2.95041e+06	3.0509e+06	6.07304e+06	2.62395e+06	2.54385e+06	2.67199e+06	2.57074e+06	2.70547e+06	2.52475e+06	2.79036e+06	2.60852e+06	2.66618e+06	2.77463e+06	2.48103e+06	2.77498e+06	2.85084e+06	2.74935e+06	2.50183e+06	2.63414e+06	4.3442e+06	3.49388e+06	3.40331e+06	3.38404e+06	3.67902e+06	3.27779e+06	3.40639e+06	3131125	3.282e+06	3.71649e+06	3.11392e+06	3.43516e+06	3.34357e+06	3.62945e+06	3.46877e+06	3.57332e+06
ARL10|Q8N8L6	262545	277478	216099	282260	330681	241204	233009	292474	251616	270308	358855	238431	238158	283032	263199	277209	0	424496	460541	390806	467546	364140	433895	421527	484074	389661	406230	496123	472735	443226	431638	398064	351703	0	150396	158749	148130	107550	136306	111730	100973	229715	78836.2	130545	107206	134087	163846	176578	126659
ARL13B|Q3SXY8	NA	NA	NA	NA	NA	NA	NA	NA	NA	NA	NA	NA	NA	NA	NA	NA	NA	NA	NA	NA	NA	NA	NA	NA	NA	NA	NA	NA	NA	NA	NA	NA	NA	NA	NA	NA	NA	NA	NA	NA	NA	NA	NA	NA	NA	NA	NA	NA	NA
ARL14EP|Q8N8R7	112093	122812	120152	128959	100801	81456.1	124527	104887	117347	128777	106628	108685	142253	126024	116356	98392.8	0	339100	322685	322535	381833	392357	336655	370180	321925	335942	401600	340379	383185	322968	404663	348847	318325	0	201732	209839	194744	206933	198431	167572	153335	224542	163290	196299	211397	222401	207105	210845	212595
ARL15|Q9NXU5	1.12044e+06	1.09858e+06	1.07391e+06	1.30686e+06	1.21407e+06	1.27805e+06	1.28118e+06	1.29754e+06	1.10039e+06	1.04179e+06	1.06614e+06	1.00587e+06	911023	1.38505e+06	1.48968e+06	1.25351e+06	0	2.43407e+06	2.63947e+06	3.51513e+06	2.53576e+06	2.71671e+06	2.70568e+06	2.46061e+06	2.76137e+06	2.55631e+06	1.99432e+06	2.08338e+06	2.33578e+06	1.73059e+06	2.04706e+06	2.87556e+06	3.97996e+06	7.68473e+06	1.88429e+06	1.9949e+06	1.68779e+06	1.90662e+06	1.78331e+06	1.84361e+06	1.95581e+06	1.40341e+06	1.10323e+06	2.07928e+06	1.64852e+06	1.45186e+06	1.84942e+06	1.60553e+06	1.483e+06
ARL2|P36404	4.9931e+06	4.52505e+06	4.5297e+06	5.25018e+06	5.77425e+06	5.55415e+06	5.3236e+06	5.23061e+06	3.90312e+06	4.95888e+06	4.46568e+06	4.26804e+06	5.6422e+06	4.7053e+06	5.5002e+06	4.90573e+06	2.64695e+06	5.01461e+06	5.18962e+06	5.45338e+06	5.52107e+06	4.18108e+06	5.10063e+06	6.11465e+06	5.59211e+06	5.57801e+06	5.04034e+06	5.35329e+06	5.0823e+06	5.0882e+06	5.67909e+06	5.10259e+06	5.85573e+06	6.82063e+06	5.81265e+06	5.59567e+06	4.55117e+06	5.9058e+06	6.38447e+06	4.10591e+06	4.80286e+06	6.33662e+06	5.25963e+06	4.3108e+06	7.43806e+06	5.5178e+06	5.3248e+06	5.91775e+06	4.28004e+06
ARL2BP|Q9Y2Y0	965338	959206	1.75751e+06	1.26618e+06	819682	1.0874e+06	780450	904303	935624	871998	839394	909142	1.0941e+06	856596	911611	875511	0	734029	701071	532845	695031	757785	606902	700312	734441	716575	804871	764120	724515	721956	784396	697496	541553	0	734807	842955	685167	763286	705176	767857	704089	707690	885792	753565	758582	652996	687135	630546	752801
ARL3|P36405	1.23198e+07	1.29782e+07	1.17193e+07	1.2782e+07	1.21932e+07	1.14883e+07	11898233	1.19039e+07	1.27491e+07	1.42904e+07	1.17002e+07	1.26965e+07	1.1861e+07	1.40155e+07	1.05116e+07	1.19006e+07	8.374e+06	1.58921e+07	1.57891e+07	1.57066e+07	1.52899e+07	1.60165e+07	1.50827e+07	1.51676e+07	1.61197e+07	1.5145e+07	1.76698e+07	1.66567e+07	1.54161e+07	1.40265e+07	1.50261e+07	1.4611e+07	1.45087e+07	2.08906e+06	1.16539e+07	1.12421e+07	1.01225e+07	1.08576e+07	1.08347e+07	1.06057e+07	1.18053e+07	1.20657e+07	1.00242e+07	1.17901e+07	1.27682e+07	1.20693e+07	1.04097e+07	1.26269e+07	1.24158e+07
ARL4C|P56559	755954	734181	711012	975019	749457	941406	618464	934606	599179	570518	770311	474319	860538	578696	926970	841690	0	213501	215783	148899	190342	278468	191680	260011	255198	285032	223471	264496	258618	243096	189100	279314	243739	0	566140	662389	642797	603017	496082	744895	494250	513720	372815	683355	375980	520133	455840	562012	567550
ARL5A|Q9Y689	287796	326605	286415	286464	269764	323527	276756	316044	299383	363416	330839	290656	308379	294790	306198	276645	0	202149	222887	209021	229892	194377	214468	223268	210815	214126	177831	197263	217984	218732	224471	213337	210453	0	381547	387395	403247	402098	373951	404747	342646	368034	307396	382799	328251	422948	361350	343050	360663
ARL6|Q9H0F7	4.65697e+06	5.58e+06	3.49862e+06	4.23332e+06	4.62507e+06	4.89503e+06	5.78679e+06	5.20315e+06	5.19336e+06	4.93035e+06	6.10534e+06	4.66676e+06	4.04847e+06	3.83103e+06	4.68979e+06	4.58096e+06	1.57647e+06	6.73868e+06	7.24882e+06	7.0763e+06	8.40959e+06	5.50036e+06	8.7439e+06	5.87853e+06	7.02809e+06	6.78783e+06	5.43202e+06	7.76791e+06	6.37589e+06	5.94467e+06	7.26266e+06	7.08287e+06	6.68621e+06	2.17203e+06	4.88499e+06	4.86088e+06	4.92401e+06	5.1563e+06	5.23898e+06	4.75336e+06	4.03387e+06	5.66667e+06	3.93771e+06	5.12542e+06	3.20529e+06	4.2959e+06	6.03035e+06	4.33656e+06	4.36119e+06
ARL6IP1|Q15041	1.60147e+06	1.27754e+06	1.67589e+06	1.94933e+06	1.52143e+06	1.71721e+06	1.402e+06	1.77698e+06	1.27981e+06	1.65664e+06	1.49069e+06	1.2107e+06	1.54748e+06	1.62979e+06	1.63287e+06	1.40069e+06	0	1.90304e+06	1.78848e+06	1.87107e+06	1.55444e+06	1.81663e+06	1.70568e+06	1.88853e+06	2.08811e+06	1.89236e+06	1.69634e+06	1.85093e+06	1.89153e+06	1.80601e+06	1.76197e+06	2.09915e+06	1.66749e+06	5.4747e+06	1.37208e+06	1.56164e+06	1.43371e+06	1.42034e+06	1.29031e+06	1.49867e+06	1.40288e+06	1.46408e+06	1.56866e+06	1.6232e+06	1.25763e+06	1.30611e+06	1.47485e+06	1.40583e+06	1.35378e+06
ARL6IP4|Q66PJ3	532653	590679	464843	540168	550644	501374	440773	527552	485792	531322	531191	536097	631015	490731	473143	569628	0	362428	340873	315758	339854	409608	312747	411128	351916	341868	449726	349591	395139	336744	415576	344323	348121	0	700585	742022	762380	786324	674608	895909	533417	617298	605243	719721	736761	673634	544691	792599	771519
ARL6IP5|O75915	9.33556e+06	7.61057e+06	8.69787e+06	1.00931e+07	1.08072e+07	1.1214e+07	8.50748e+06	1.00336e+07	7.84818e+06	9.52426e+06	8.91132e+06	1.0127e+07	8.78625e+06	8.49073e+06	8.98783e+06	1.00149e+07	0	7.29094e+06	6.57302e+06	6.77064e+06	6.66067e+06	6.05346e+06	6.09187e+06	7.62789e+06	7.39343e+06	7.47139e+06	6.32652e+06	6.61423e+06	7.98712e+06	7.9737e+06	7.29386e+06	7.93975e+06	6.22361e+06	0	9.46321e+06	1.09775e+07	1.11409e+07	1.09902e+07	9.05172e+06	1.16272e+07	8.88066e+06	8.77627e+06	9.65285e+06	1.12237e+07	8.00426e+06	7.90165e+06	8.92388e+06	9.4805e+06	1.01293e+07
ARL6IP6|Q8N6S5	NA	NA	NA	NA	NA	NA	NA	NA	NA	NA	NA	NA	NA	NA	NA	NA	NA	NA	NA	NA	NA	NA	NA	NA	NA	NA	NA	NA	NA	NA	NA	NA	NA	NA	NA	NA	NA	NA	NA	NA	NA	NA	NA	NA	NA	NA	NA	NA	NA
ARL8A|Q96BM9	1.37554e+06	1.32448e+06	1.34871e+06	1.35496e+06	1.43172e+06	1.343e+06	1.14113e+06	1.21961e+06	1.24677e+06	1.47842e+06	1.24301e+06	1.37323e+06	1.29112e+06	1.43604e+06	1.42423e+06	1.43101e+06	0	2.31041e+06	2.32514e+06	2.3449e+06	2.18606e+06	2.19785e+06	2.0862e+06	2.65736e+06	2.32604e+06	2.26422e+06	2.38938e+06	1.95659e+06	2.50223e+06	2.60392e+06	2.36671e+06	2.21305e+06	2.10113e+06	1.77242e+06	1.9415e+06	1.96623e+06	2.10511e+06	2.01652e+06	1.85854e+06	1.87706e+06	2.07285e+06	1.7259e+06	2.52569e+06	1.88842e+06	2.03846e+06	1.97461e+06	1.93577e+06	1.84051e+06	2.15269e+06
ARL8B|Q9NVJ2	2.8146e+07	2.905e+07	2.73762e+07	2.96429e+07	2.84391e+07	2.87481e+07	2.62105e+07	2.86985e+07	2.64155e+07	2.91906e+07	2.78788e+07	2.77368e+07	2.37701e+07	2.87542e+07	2.98342e+07	2.93791e+07	1.1937e+07	3.50789e+07	3.75283e+07	3.66914e+07	3.875e+07	3.35967e+07	3.4652e+07	3.74975e+07	3.62988e+07	3.55487e+07	3.5546e+07	3.71216e+07	3.72148e+07	3.8018e+07	3.45908e+07	3.76033e+07	3.61425e+07	4.7826e+06	3.94551e+07	4.28659e+07	4.08578e+07	4.42903e+07	3.95735e+07	4.50312e+07	4.77187e+07	4.045e+07	7.96982e+07	4.33716e+07	4.22034e+07	3.99313e+07	3.81159e+07	4.38704e+07	4.22516e+07
ARL9|Q6T311	NA	NA	NA	NA	NA	NA	NA	NA	NA	NA	NA	NA	NA	NA	NA	NA	NA	NA	NA	NA	NA	NA	NA	NA	NA	NA	NA	NA	NA	NA	NA	NA	NA	NA	NA	NA	NA	NA	NA	NA	NA	NA	NA	NA	NA	NA	NA	NA	NA
ARMC1|Q9NVT9	5.63216e+06	5.87867e+06	4.82539e+06	5.55954e+06	5.33598e+06	5.93538e+06	6.18203e+06	6.16989e+06	5.66972e+06	5.36124e+06	6.60152e+06	4.43964e+06	5.32433e+06	4.81818e+06	5.67811e+06	5.36055e+06	6.51878e+06	5.69284e+06	5.86928e+06	5.63886e+06	6.17345e+06	5.37964e+06	6.26473e+06	5.38981e+06	6.35967e+06	5.51343e+06	4.86247e+06	5.73616e+06	5.42537e+06	5.04491e+06	6.57821e+06	5.85547e+06	5.90829e+06	0	5.32081e+06	6.00666e+06	6.00252e+06	5.36809e+06	5.52473e+06	5.79713e+06	5.38482e+06	6.05905e+06	4.42299e+06	6.18419e+06	4.3705e+06	6.0045e+06	5.99409e+06	5.53458e+06	5.0559e+06
ARMC10|Q8N2F6	3.67377e+06	3.60803e+06	3.44458e+06	3.91164e+06	3.7606e+06	4.11707e+06	3.42961e+06	4.09009e+06	3.24836e+06	3.80863e+06	3.9422e+06	3.08395e+06	3.70749e+06	3.21723e+06	3.43836e+06	3.55019e+06	6.85625e+06	6.4778e+06	7.39692e+06	6.03817e+06	7.48546e+06	6.70351e+06	6.88664e+06	6.17326e+06	7.91175e+06	7.53855e+06	6.52902e+06	7.0041e+06	7.53253e+06	6.79009e+06	7.43494e+06	7.89174e+06	6.5208e+06	4.17202e+07	5.12129e+06	5.95815e+06	5.54713e+06	5.18523e+06	5.26264e+06	5.60713e+06	5.30811e+06	5.96811e+06	3.93334e+06	5.31768e+06	4.58441e+06	5.05742e+06	5.86848e+06	5.22657e+06	5.17446e+06
ARMC5|Q96C12	179364	221844	275211	186193	147142	106792	99301.2	240475	212429	180445	107314	88135.2	191182	147465	125663	153584	0	51464.6	49002.6	63432.4	54635.4	57766.3	48007.4	55887.3	43710.3	60062.5	46621.2	56540.7	52193.4	32855.8	56166	52524.3	40381.4	0	40753.9	40488.1	47328.6	39147	38570.1	34849	23288.4	36356	31591.3	36945.4	36471.8	37790.8	48901.7	31356.1	38463.7
ARMC6|Q6NXE6	4.68033e+06	3.60951e+06	4.98579e+06	4.65097e+06	5.20244e+06	4.99975e+06	5.50623e+06	4.58712e+06	4.93952e+06	3.75025e+06	4.25877e+06	4.11994e+06	4.90832e+06	4.09932e+06	5.04538e+06	4.63015e+06	9.46379e+06	4.51187e+06	4.42244e+06	4.38342e+06	4.63652e+06	4.55412e+06	4.79528e+06	4.88963e+06	4.19613e+06	4.78297e+06	4.25417e+06	5.3369e+06	4.3389e+06	4.53942e+06	4.40824e+06	4.39284e+06	4.94153e+06	3.49767e+06	4.08747e+06	4.45301e+06	3.89506e+06	4.09538e+06	4.14515e+06	2.73473e+06	4.08955e+06	4.05384e+06	3.9615e+06	3.88736e+06	3.30719e+06	3.48594e+06	4.88106e+06	3.73929e+06	3.69354e+06
ARMC8|Q8IUR7	3.45875e+06	3.19157e+06	2.83918e+06	3.33684e+06	3.88653e+06	3.93457e+06	3.90124e+06	4.0479e+06	3.3498e+06	3.0476e+06	3.29522e+06	3.22096e+06	2.70887e+06	2.99952e+06	3.26753e+06	3.25368e+06	1.49578e+06	4.04258e+06	3.85523e+06	4.30826e+06	4.23923e+06	3.43084e+06	4.82614e+06	3.52366e+06	4.27324e+06	4.33834e+06	3.59371e+06	4.40642e+06	4.0591e+06	4.03234e+06	3.58682e+06	4.16284e+06	4.16817e+06	9.61666e+06	4.08312e+06	4.40713e+06	3.96096e+06	4.53395e+06	4.17317e+06	4.12208e+06	3.81838e+06	3.98549e+06	3.29607e+06	4.38651e+06	3.38753e+06	3.69749e+06	3.95584e+06	4.10313e+06	3.9967e+06
ARMC9|Q7Z3E5	1.60069e+06	1.2774e+06	1.5274e+06	1.73429e+06	1.58611e+06	1.64595e+06	1.59647e+06	1.68949e+06	1.5196e+06	1.5803e+06	1.29937e+06	1.48243e+06	1.65858e+06	1.39953e+06	1.64753e+06	1.905e+06	0	1.45317e+06	1.35538e+06	1.47737e+06	1.23728e+06	1.38537e+06	1.40439e+06	1.10085e+06	1.78409e+06	1.53285e+06	1.51642e+06	1.40648e+06	1.40473e+06	1.25616e+06	1.33642e+06	1.38098e+06	1.91212e+06	0	1.65789e+06	1.69671e+06	1.77392e+06	1.51131e+06	1.59392e+06	1.58297e+06	1.28447e+06	1.61146e+06	1.41492e+06	1.89702e+06	1.38924e+06	1.52016e+06	1.77212e+06	1.67278e+06	1.85472e+06
ARMCX1|Q9P291	2.02536e+06	2.20327e+06	1.78544e+06	1.77916e+06	1.69926e+06	1.68304e+06	2.38316e+06	1.89358e+06	2.83323e+06	2.41022e+06	2.4456e+06	2.11419e+06	2.56477e+06	2.10148e+06	1.76269e+06	1.79128e+06	1.34774e+06	1.75373e+06	1.89722e+06	1.28571e+06	2.14807e+06	1.69673e+06	2.00187e+06	1.53595e+06	1.42052e+06	1.47953e+06	1.74149e+06	1.56365e+06	1.72095e+06	1.45098e+06	1.88032e+06	1.42307e+06	1.64361e+06	0	826525	820054	803723	762302	802383	631808	816454	1.30347e+06	610876	709083	771290	811809	1.68908e+06	770698	675541
ARMCX2|Q7L311	1.41681e+06	1.42343e+06	1.38938e+06	1.38971e+06	1.41001e+06	1.3932e+06	1.69431e+06	1.47652e+06	1.65564e+06	1.44645e+06	1.50066e+06	1.17851e+06	1.8946e+06	1.28892e+06	1.26011e+06	1.22674e+06	0	1.32025e+06	1.32851e+06	824549	1.47993e+06	1.3555e+06	1.73303e+06	1.11382e+06	1.40773e+06	1.37698e+06	1.16776e+06	1.39685e+06	1.19509e+06	971991	1.59873e+06	1.29824e+06	1.09123e+06	0	1.16203e+06	1.1174e+06	1.0918e+06	1.04915e+06	998131	836446	1.05923e+06	1.50072e+06	1.25938e+06	1.02382e+06	1.08263e+06	1.03277e+06	2.10382e+06	989126	1.03597e+06
ARMCX3|Q9UH62	4.74364e+06	4.78726e+06	4.45965e+06	4.84992e+06	5.06976e+06	5.05861e+06	4.73191e+06	4.91342e+06	4.52216e+06	4.64722e+06	5.08473e+06	5.13135e+06	4.56888e+06	4.34649e+06	4.69635e+06	4.73878e+06	2.65596e+06	4.19236e+06	4.34138e+06	4.10845e+06	4.52595e+06	3.94576e+06	4.19407e+06	4.03103e+06	4.16222e+06	4.1448e+06	3.9458e+06	4.00374e+06	4.05817e+06	3.90951e+06	4.17432e+06	4.12808e+06	4.24994e+06	2.52343e+06	4.01379e+06	4.3384e+06	4.16592e+06	3.89424e+06	4.1703e+06	3.97355e+06	3.75985e+06	4.24818e+06	3.90975e+06	4.07947e+06	3.77746e+06	3.92061e+06	4.3599e+06	3.90237e+06	3.83196e+06
ARMCX4|Q5H9R4	118483	167868	111361	150586	153037	139432	143297	152659	108340	112824	135637	120971	128417	102901	130031	120655	0	95440.5	114849	89497.2	107351	84357	95083.9	89773.9	99946	96261.6	96101.5	87148.5	89207.6	92862.8	95985.6	102012	100153	0	0	0	0	0	0	0	0	0	0	0	0	0	0	0	0
ARMCX5|Q6P1M9	28883.5	41054.8	32681.6	39420.9	35416.1	39228.4	34006.2	34712.3	33007.1	39712.6	34703.3	38775.6	34608.9	37392.9	28685.1	32999.8	0	17633.1	16148.3	13990	18579.9	19978.1	19651.2	19211	17905.6	19442.8	16881.5	23432.8	22164.6	14343.6	14801.2	25973.9	16892	0	0	0	0	0	0	0	0	0	0	0	0	0	0	0	0
ARMH3|Q5T2E6	3.29972e+06	3.30506e+06	3.49476e+06	3.51096e+06	3.36877e+06	3.30939e+06	3.22118e+06	3.02293e+06	3.2033e+06	3.11404e+06	3.48517e+06	3.17537e+06	3.24008e+06	3.23279e+06	3.37883e+06	3.20056e+06	0	2.85556e+06	2.93385e+06	2.95575e+06	2.7696e+06	2.81513e+06	2.8054e+06	3.04285e+06	2.80174e+06	2.84867e+06	2.86426e+06	2.97316e+06	2.72106e+06	3.02192e+06	2.90247e+06	2.66522e+06	2.65784e+06	1.81311e+06	3.82588e+06	3.83639e+06	3.74548e+06	3.69864e+06	3.91257e+06	3.49488e+06	3.7623e+06	3.66342e+06	3.68628e+06	3.74527e+06	3.84838e+06	3.76081e+06	3.14234e+06	3.78179e+06	3.91589e+06
ARMH4|Q86TY3	60890.1	56188.8	91690.5	61619.5	74232	68196.2	50614.8	69809.3	62788.8	49175.8	58972.1	76518.3	56696.4	56834.9	60190.4	64175.5	0	NA	NA	NA	NA	NA	NA	NA	NA	NA	NA	NA	NA	NA	NA	NA	NA	NA	NA	NA	NA	NA	NA	NA	NA	NA	NA	NA	NA	NA	NA	NA	NA
ARMT1|Q9H993	8.63168e+06	9.60126e+06	7.52038e+06	8.63901e+06	8.65267e+06	7.87498e+06	9.5607e+06	8.94193e+06	9.52221e+06	1.12835e+07	8.50858e+06	8.66164e+06	8.56103e+06	8.52482e+06	8.79492e+06	8.52946e+06	1.77708e+07	7.1353e+06	7.21665e+06	7.71508e+06	7.60832e+06	6.60753e+06	7.85532e+06	6.71794e+06	7.43505e+06	7.32786e+06	6.4693e+06	7.38949e+06	6.44033e+06	6.97087e+06	7.00997e+06	7.22018e+06	6.84582e+06	5.23266e+06	7.33382e+06	7.29302e+06	6.86554e+06	7.81327e+06	8.19824e+06	6.76463e+06	8.82103e+06	7.80464e+06	7.50604e+06	7.86805e+06	7.64036e+06	6.44819e+06	7.38917e+06	7.55536e+06	6.99008e+06
ARNT2|Q9HBZ2	1.51009e+06	1.43549e+06	1.3503e+06	1.47263e+06	1.46184e+06	1.70985e+06	1.46874e+06	1.7287e+06	1.5973e+06	1.37979e+06	1.49786e+06	1.22696e+06	1.54893e+06	1.57266e+06	1.29536e+06	1.33464e+06	1.38874e+06	1.21012e+06	1.19566e+06	1.10814e+06	1.3585e+06	1.31846e+06	1.29836e+06	1.09333e+06	1.22885e+06	1.28855e+06	1.23219e+06	1.2662e+06	1.31766e+06	1.18398e+06	1.44001e+06	1.33369e+06	1.0329e+06	0	1.62545e+06	1.86616e+06	1.8021e+06	1.75186e+06	2.02559e+06	1.72845e+06	1.13662e+06	1.90509e+06	1.53535e+06	1.893e+06	1.62744e+06	1.77545e+06	2.00573e+06	1.56875e+06	1.80823e+06
ARNTL|O00327	78005.2	65682.4	77199.8	87966	71405.2	89308.7	65800.7	80916.8	68688.9	68496.1	61240.9	58739.6	82608.1	61994.6	77845.4	67171.5	0	NA	NA	NA	NA	NA	NA	NA	NA	NA	NA	NA	NA	NA	NA	NA	NA	NA	121788	139277	161681	138597	121696	157054	107781	107341	112673	141015	102386	112727	100470	125384	130756
ARPC1A|Q92747	2.99803e+07	3.18289e+07	2.45682e+07	2.76105e+07	2.9465e+07	2.81509e+07	4.41837e+07	3.03534e+07	3.67573e+07	2.57296e+07	3.49479e+07	2.51261e+07	2.49071e+07	2.84702e+07	2.98845e+07	2.80038e+07	3.46705e+07	2.77681e+07	2.83222e+07	3.79029e+07	3.28175e+07	2.30488e+07	3.58763e+07	2.46735e+07	2.45256e+07	2.54224e+07	2.22586e+07	2.95736e+07	2.56443e+07	2.26221e+07	3.14141e+07	2.67973e+07	3.01796e+07	5.5291e+07	3.14371e+07	3.23687e+07	2.81373e+07	2.85765e+07	4.26365e+07	2.92814e+07	2.5987e+07	3.65516e+07	1.88125e+07	3.02383e+07	2.93874e+07	3.5101e+07	3.8233e+07	2.78607e+07	3.00129e+07
ARPC1B|O15143	7.43962e+06	8.75944e+06	9.23238e+06	7.32572e+06	6.11013e+06	4.80272e+06	7.71494e+06	5.73799e+06	8.56705e+06	7.7174e+06	7.96944e+06	1.00136e+07	9.18085e+06	8.74308e+06	6.07648e+06	6.80866e+06	5.6192e+06	9.01257e+06	8.72361e+06	8.46986e+06	8.76171e+06	1.12083e+07	8.52824e+06	8.60614e+06	7.39848e+06	7.47554e+06	1.22311e+07	8.81176e+06	9.6057e+06	7.92368e+06	8.13598e+06	7.26706e+06	7.62531e+06	1.85378e+06	5.51351e+06	4.33435e+06	4.50815e+06	5.96583e+06	5.00619e+06	4.41768e+06	4.68041e+06	4.7873e+06	7.04695e+06	4.24338e+06	6.04783e+06	5.65974e+06	5.70296e+06	5.61431e+06	5.65378e+06
ARPC2|O15144	4.33008e+07	4.75294e+07	4.10858e+07	4.08917e+07	4.30379e+07	4.0558e+07	5.85096e+07	4.34155e+07	5.24554e+07	3.68849e+07	5.088e+07	3.72532e+07	3.90079e+07	4.33808e+07	4.28172e+07	4.0018e+07	4.18666e+07	4.2048e+07	4.41547e+07	5.60039e+07	4.7197e+07	3.56345e+07	5.12561e+07	3.69992e+07	4.0923e+07	3.83373e+07	3.46521e+07	4.35027e+07	3.83271e+07	3.27987e+07	4.87256e+07	3.96716e+07	4.26518e+07	6.07444e+07	4.02007e+07	38779197	3.54844e+07	3.4804e+07	4.98312e+07	3.60739e+07	3.00096e+07	4.26756e+07	2.81225e+07	3.71228e+07	3.5086e+07	4.45559e+07	4.53388e+07	3.4388e+07	3.63991e+07
ARPC3|O15145	1.81317e+07	2.12877e+07	1.63357e+07	1.68437e+07	1.79803e+07	1.64416e+07	2.58789e+07	1.87704e+07	2.35315e+07	1.64784e+07	2.07622e+07	1.6002e+07	1.54603e+07	1.92577e+07	1.72705e+07	1.63435e+07	2.66442e+07	2.55057e+07	2.56814e+07	3.42465e+07	2.97739e+07	2.11285e+07	3.15701e+07	2.13777e+07	2.22459e+07	2.19964e+07	2.11763e+07	2.67481e+07	2.15673e+07	1.92467e+07	2.7691e+07	2.16223e+07	2.56238e+07	1.73417e+07	2.15531e+07	2.07333e+07	1.80792e+07	1.84745e+07	2.78286e+07	1.86515e+07	1.69154e+07	2.40075e+07	1.3179e+07	1.96058e+07	2.01925e+07	2.29624e+07	2.58046e+07	1.89024e+07	1.88917e+07
ARPC4|P59998	1.33085e+07	1.36906e+07	1.2821e+07	1.29913e+07	1.31985e+07	1.24238e+07	1.78131e+07	1.30565e+07	1.57139e+07	1.1068e+07	1.50377e+07	1.22679e+07	1.11834e+07	1.32455e+07	1.27192e+07	1.18486e+07	8.45677e+06	1.37799e+07	1.46846e+07	1.91207e+07	1.49796e+07	1.16824e+07	1.697e+07	1.22809e+07	1.33432e+07	1.23489e+07	1.17712e+07	1.3802e+07	1.24417e+07	1.05612e+07	1.60049e+07	1.25683e+07	1.45754e+07	1.20065e+07	1.30314e+07	1.2804e+07	1.12595e+07	1.1484e+07	1.64417e+07	1.14669e+07	1.02678e+07	1.36925e+07	9.26974e+06	1.17925e+07	1.13699e+07	1.34747e+07	1.44821e+07	1.10743e+07	1.14982e+07
ARPC5|O15511	1.25342e+07	1.51325e+07	1.63552e+07	1.24188e+07	1.15283e+07	8.84625e+06	1.87907e+07	9.84144e+06	1.70855e+07	1.14303e+07	1.43872e+07	1.23369e+07	1.23292e+07	1.46689e+07	1.12405e+07	1.08476e+07	7.69745e+06	1.15038e+07	1.19319e+07	1.6439e+07	1.36123e+07	1.04027e+07	1.4178e+07	10069160	9.55811e+06	8.76477e+06	1.11682e+07	1.25198e+07	9.47896e+06	8.79296e+06	1.4138e+07	8.68967e+06	1.2662e+07	1.31628e+07	1.4245e+07	1.14066e+07	9.93034e+06	1.15941e+07	1.86654e+07	9.51659e+06	1.06421e+07	1.48113e+07	1.15571e+07	1.03837e+07	1.58359e+07	1.66164e+07	1.71161e+07	1.1777e+07	1.28233e+07
ARPC5L|Q9BPX5	1.90771e+07	2.04594e+07	1.68182e+07	1.91241e+07	1.89e+07	1.89877e+07	2.46471e+07	2.0218e+07	2.13363e+07	1.55208e+07	2.16933e+07	1.36906e+07	1.6355e+07	1.73018e+07	1.88891e+07	1.73591e+07	5.24095e+06	2.2306e+07	2.31601e+07	2.87052e+07	2.60039e+07	1.81184e+07	2.78086e+07	1.93258e+07	2.2514e+07	2.15454e+07	1.63793e+07	2.32154e+07	2.05918e+07	1.6727e+07	2.82056e+07	2.27277e+07	2.06392e+07	5.89206e+06	2.59311e+07	2.78265e+07	2.51237e+07	2.32536e+07	3.23781e+07	2.56913e+07	1.9566e+07	2.82951e+07	1.29027e+07	2.58261e+07	2.08402e+07	2.78133e+07	3.00387e+07	2.24272e+07	2.34858e+07
ARPIN|Q7Z6K5	7.83135e+06	7.78512e+06	9.47756e+06	9.03588e+06	7.67822e+06	8.2397e+06	7.68339e+06	7.40651e+06	8.15802e+06	8.39086e+06	6.54136e+06	6.38441e+06	9.12749e+06	8.43869e+06	7.44834e+06	7.7851e+06	8.953e+06	5.24004e+06	5.45649e+06	4.4056e+06	5.18399e+06	6.21877e+06	4.49395e+06	5.51516e+06	5.20059e+06	5.18977e+06	6.07693e+06	4.98259e+06	5.52771e+06	5.56109e+06	5.7134e+06	5.47352e+06	4.65299e+06	3.18779e+06	5.32634e+06	5.5126e+06	5.39966e+06	5.55028e+06	4.74546e+06	5.34085e+06	5.13443e+06	5.15438e+06	5.25053e+06	5.18936e+06	6.74337e+06	5.02712e+06	4.31336e+06	5.5299e+06	5.97736e+06
ARPP19|P56211	1.14447e+07	9.22287e+06	1.38273e+07	1.11143e+07	1.44045e+07	1.46097e+07	1.02095e+07	1.40426e+07	9.89854e+06	1.43246e+07	9.24363e+06	1.16481e+07	1.01691e+07	1.14891e+07	1.0722e+07	1.28685e+07	5.20203e+07	1.09951e+07	1.03588e+07	1.06877e+07	9.58417e+06	1.10642e+07	1.01177e+07	1.00936e+07	1.34379e+07	1.44753e+07	1.25062e+07	9.88773e+06	1.20973e+07	1.22966e+07	9.49608e+06	1.48568e+07	1.28409e+07	2.06685e+07	1.0536e+07	1.24847e+07	1.05734e+07	13447233	9.18404e+06	1.13618e+07	7.09953e+06	8.99594e+06	4.04178e+06	1.34176e+07	1.00547e+07	9.67986e+06	1.01211e+07	1.1512e+07	1.2296e+07
ARPP21|Q9UBL0	3.8776e+06	2.98061e+06	2.2487e+06	2.89192e+06	4.70485e+06	5.37524e+06	2.5425e+06	5.89957e+06	2.30923e+06	1.85001e+07	3.372e+06	3.29502e+06	3.55993e+06	2.84134e+06	3.41022e+06	3.86865e+06	3.43415e+06	3.62257e+06	3.68063e+06	1.95449e+06	2.66269e+06	2.84265e+06	2.79158e+06	3.82247e+06	5.02431e+06	4.67632e+06	3.07503e+06	3.67654e+06	4.36057e+06	3.30513e+06	2.9148e+06	4.78675e+06	2.74409e+06	4.78161e+06	3.23316e+06	4.64751e+06	3.6466e+06	3.81744e+06	2.23742e+06	3.74186e+06	1.13344e+06	2.62384e+06	2.2132e+06	5.11137e+06	1.92677e+06	3.27772e+06	2.9733e+06	3.30748e+06	4.22204e+06
ARRB1|P49407	2.12458e+07	2.1092e+07	2.10798e+07	2.42482e+07	2.04637e+07	1.93267e+07	1.99239e+07	2.09663e+07	2.07031e+07	2.43787e+07	2.4569e+07	2.23747e+07	2.3993e+07	1.92016e+07	1.92641e+07	2.1454e+07	2.39191e+07	1.97979e+07	2.12623e+07	1.64981e+07	2.06376e+07	2.20605e+07	1.8057e+07	1.99799e+07	1.9625e+07	2.10881e+07	1.91738e+07	2.2198e+07	2.12881e+07	1.97218e+07	1.86621e+07	1.97188e+07	1.68047e+07	1.71092e+07	2.01872e+07	1.95482e+07	1.97174e+07	1.8141e+07	1.99815e+07	1.76052e+07	2.13617e+07	2.40851e+07	1.41877e+07	1.81189e+07	1.84335e+07	2.42305e+07	1.73223e+07	2.1171e+07	2.17209e+07
ARRB2|P32121	1.77875e+06	1.90789e+06	1.58337e+06	1.78263e+06	1.93212e+06	1.81923e+06	2.22798e+06	1.91974e+06	1.91894e+06	1.48342e+06	1.87636e+06	1.74569e+06	1.47177e+06	1.64737e+06	1.60832e+06	1.59359e+06	3.41129e+06	2.46026e+06	3.11073e+06	2.75203e+06	3.2e+06	2.28223e+06	3.57495e+06	2.29571e+06	2.7615e+06	2.44835e+06	2.656e+06	2.74133e+06	2.63053e+06	2.27458e+06	2.68197e+06	2.51028e+06	2.41258e+06	2.25255e+06	1.95619e+06	2.12364e+06	1.64192e+06	1.92337e+06	2.58774e+06	1.70978e+06	1.3919e+06	2.59151e+06	1.41346e+06	1.97727e+06	2.01056e+06	2.1299e+06	2.45739e+06	1.79791e+06	1.96405e+06
ARRDC1|Q8N5I2	577510	547661	578293	580993	557157	569244	577355	559516	607121	464421	583006	582617	622731	605093	498960	533738	0	151895	158736	123440	172258	150928	182889	139073	144744	147545	148458	168905	140474	122698	151452	143698	126610	0	430942	475833	382381	396338	446453	374016	325211	514814	337615	386152	420753	445163	434008	419684	421050
ARSA|P15289	3.52706e+06	3.64044e+06	4.46394e+06	3.41391e+06	3.71237e+06	3.25961e+06	3.01142e+06	3.62797e+06	2.98379e+06	4.07676e+06	3.26392e+06	4.19528e+06	3.97909e+06	3.00637e+06	4.10712e+06	3.61344e+06	2.10231e+06	3.39763e+06	3.67192e+06	3.28269e+06	3.52396e+06	3.94393e+06	3.44838e+06	3.85527e+06	3.45198e+06	3.53214e+06	3.56165e+06	2.97378e+06	3.20288e+06	3.31134e+06	3.64317e+06	3.44062e+06	3.75073e+06	2.4187e+06	3.21577e+06	3.08235e+06	3.3434e+06	3.72031e+06	3.19838e+06	3.36348e+06	3.74814e+06	2.52258e+06	4.82984e+06	2.49802e+06	3.54149e+06	2.71045e+06	2.38632e+06	3.74779e+06	3.29914e+06
ARSB|P15848	1.60861e+06	1.7041e+06	1.88025e+06	1.92432e+06	1.4222e+06	1.68338e+06	1.86254e+06	1.36921e+06	1.6203e+06	1.37135e+06	1.54899e+06	1.33153e+06	1.52148e+06	1.34573e+06	1.67723e+06	1.53607e+06	1.22228e+06	2.34171e+06	2.43624e+06	2.75666e+06	2.81876e+06	2.08144e+06	2.68949e+06	1.98136e+06	2.65696e+06	1.91816e+06	2.17589e+06	2.3226e+06	2.51975e+06	2.71321e+06	2.7615e+06	2.55163e+06	2.41999e+06	2.78271e+06	2.97414e+06	3.5451e+06	2.50247e+06	3.03579e+06	3.53892e+06	3.02061e+06	3.68601e+06	3.40181e+06	2.58488e+06	3.90605e+06	2.28011e+06	2.58154e+06	3.30351e+06	2.78647e+06	2.86674e+06
ARSD|P51689	411490	415024	484849	443008	315107	342501	414124	321389	437636	402990	372113	417121	518360	589524	413001	404582	0	638981	626217	464171	590066	719328	621732	701696	617628	484808	745337	678517	670562	632920	731190	602376	565001	0	577029	533318	572153	439773	520273	475106	603771	659348	560610	495635	623950	557652	716477	554560	595935
ARSF|P54793	240157	326025	249747	280708	226815	188347	329176	190794	322900	250956	160640	178265	241459	412821	227205	204987	0	182763	162455	196052	245043	230478	185200	173944	149541	159574	174413	138891	207435	177012	257866	168863	167698	0	36429.7	29756	24757.8	44047.7	46436.3	28511.7	41576.4	48940.7	37432.5	33930.1	41074.9	50806.7	43429.9	31197.6	42170.9
ARSG|Q96EG1	24850.4	15519.5	23531.2	23179.2	16593.4	29584.1	21075.3	19658.9	15151.3	20848.4	10801.7	13921.1	11690.1	14203.3	11990.6	11638.6	0	31850.3	30516.4	27618.3	46645.3	55923.7	28481.9	31493.7	28377.8	32902.6	38039.1	30433.7	39428.1	26281.4	34866.7	49294.3	21886.8	0	NA	NA	NA	NA	NA	NA	NA	NA	NA	NA	NA	NA	NA	NA	NA
ARSK|Q6UWY0	72340.6	57370.6	61609.7	73331.9	57383.6	60473.4	64673.9	66288.7	73556.1	44490.2	73069.3	67860.6	92228.6	50859.5	74632.5	53883.9	0	132152	147838	94984	145283	121791	124287	125355	139323	147324	125188	128644	137485	109774	150385	127903	91158.1	0	15665.3	17318	14398.6	15971.3	14230.6	18277.3	19918.5	18185.8	14946.3	12507.2	10850.4	17168.9	18477.8	18368.8	17842.7
ART3|Q13508	2.57133e+06	1.61153e+06	1.70308e+06	2.40583e+06	2.54505e+06	3.67865e+06	1.43847e+06	2.95404e+06	1.69341e+06	1.89497e+06	858012	4.43428e+06	3.09122e+06	1.97164e+06	2.20068e+06	1.71469e+06	2.37194e+06	2.02807e+06	1.91581e+06	1.68883e+06	1.28934e+06	1.88291e+06	1.11479e+06	2.09622e+06	3.01147e+06	2.04619e+06	2.62315e+06	1.66004e+06	2.75042e+06	2.84286e+06	1.2558e+06	3.60109e+06	1.59483e+06	0	1.90108e+06	2.55426e+06	3.4837e+06	2.21894e+06	1.02239e+06	2.67984e+06	975829	1.10353e+06	1.62743e+06	3.12502e+06	2.17049e+06	991971	1.19272e+06	2.4983e+06	2.9678e+06
ARV1|Q9H2C2	408930	571602	282360	338229	352588	341735	460474	394345	517169	367088	436005	473201	359506	546795	347210	345346	0	272426	299434	207695	392720	284760	323626	266131	262255	216617	292620	267437	269797	255266	273078	262497	253899	0	NA	NA	NA	NA	NA	NA	NA	NA	NA	NA	NA	NA	NA	NA	NA
ARVCF|O00192	5.77639e+06	6.67607e+06	6.89095e+06	6.66991e+06	4.87319e+06	5.1062e+06	5.73029e+06	5.31433e+06	6.91939e+06	5.95602e+06	6.1291e+06	5.29998e+06	7.19262e+06	6.87305e+06	5.08091e+06	5.90427e+06	1.76758e+06	5.76518e+06	5.70154e+06	4.07634e+06	6.68374e+06	6.90762e+06	5.05375e+06	6.10219e+06	5.24785e+06	5.48462e+06	6.91032e+06	6.25156e+06	6.20163e+06	4.8965e+06	5.71778e+06	4.97834e+06	4.61589e+06	3.74874e+06	5.25528e+06	5.23523e+06	5.16237e+06	4.89901e+06	5.42389e+06	4.96263e+06	4.29323e+06	6.85779e+06	3.29609e+06	4.92019e+06	5.98077e+06	6.15747e+06	5.05902e+06	5.64293e+06	5.6216e+06
AS3MT|Q9HBK9	1.06259e+06	1.25648e+06	1.54669e+06	1.10874e+06	930314	1.02069e+06	1.08335e+06	1.01854e+06	1.29496e+06	1.35195e+06	1.1658e+06	1.18939e+06	1.37876e+06	1.25229e+06	1.13074e+06	951137	0	1.14106e+06	1.05026e+06	843166	1.20632e+06	1.11287e+06	1.10585e+06	1.20677e+06	1.0109e+06	1.05125e+06	1.22787e+06	1.273e+06	1.11212e+06	1.20297e+06	1.31456e+06	1.14451e+06	1.1098e+06	0	815054	789747	858424	684706	659926	720242	980520	778390	723410	722544	914598	638134	1.03736e+06	833355	792523
ASAH1|Q13510	1.90458e+07	1.72566e+07	3.26639e+07	2.02359e+07	1.84031e+07	1.6335e+07	2.07565e+07	1.47701e+07	1.75012e+07	1.97865e+07	1.55653e+07	2.02489e+07	2.10219e+07	2.04441e+07	2.04891e+07	1.91493e+07	1.24097e+07	2.35037e+07	2.3611e+07	2.23721e+07	2.45391e+07	3.16109e+07	1.81725e+07	2.94012e+07	1.77464e+07	2.35674e+07	3.11526e+07	2.16846e+07	2.78189e+07	2.73436e+07	2.3939e+07	2.12499e+07	2.15173e+07	3.1829e+07	2.01375e+07	1.51162e+07	1.95186e+07	2.2499e+07	1.89104e+07	1.96916e+07	2.54678e+07	1.61489e+07	2.67439e+07	1.58986e+07	2.72069e+07	1.89501e+07	1.68305e+07	2.4046e+07	2.11285e+07
ASAP1|Q9ULH1	1.12652e+07	9.73001e+06	9.24024e+06	1.28483e+07	1.30981e+07	1.46148e+07	1.07835e+07	1.37517e+07	9.84062e+06	9.9511e+06	8.34212e+06	1.01857e+07	9.51881e+06	9.0205e+06	1.18807e+07	1.25825e+07	2.19447e+07	9.20081e+06	8.61847e+06	9.52106e+06	7.62126e+06	9.45e+06	9.11147e+06	8.8929e+06	1.0436e+07	1.07185e+07	8.90834e+06	9.29669e+06	9.50274e+06	9.23723e+06	7.40531e+06	1.07997e+07	1.01129e+07	1.32327e+07	1.03563e+07	1.29998e+07	1.1418e+07	1.20263e+07	9.90161e+06	1.32096e+07	1.23506e+07	8.65195e+06	9.23965e+06	1.23106e+07	8.40675e+06	8.23815e+06	8.69337e+06	1.03744e+07	1.04549e+07
ASAP2|O43150	2.97261e+06	2.73155e+06	3.79634e+06	3.64371e+06	3.21447e+06	3.63219e+06	2.57072e+06	3.16553e+06	2.72938e+06	3.35473e+06	2.77446e+06	2.69249e+06	2.78053e+06	2.64854e+06	3.31988e+06	3.1982e+06	3.66415e+06	4.18384e+06	3.95225e+06	3.39908e+06	3.66518e+06	4.35795e+06	3.94087e+06	3.95325e+06	4.35271e+06	4.75213e+06	3.95718e+06	4.41298e+06	4.03676e+06	4.42485e+06	3.60476e+06	4.66893e+06	4.22308e+06	0	3.22285e+06	3.77012e+06	3.36727e+06	3.6126e+06	2.81423e+06	3.78056e+06	4.1307e+06	3.13535e+06	2.98735e+06	3.48988e+06	2.82749e+06	3.01301e+06	2.69563e+06	3.29306e+06	3.02506e+06
ASAP3|Q8TDY4	890215	991647	1.05203e+06	956225	867794	785089	862308	777859	1.05356e+06	969321	971378	1.00264e+06	899576	1.19746e+06	794165	876657	1.97973e+06	1.12023e+06	1.2839e+06	866133	1.29574e+06	1.24915e+06	1.09608e+06	1.13494e+06	1.1412e+06	1.03874e+06	1.38352e+06	1.09636e+06	1.10066e+06	1.14197e+06	1.08614e+06	1.02184e+06	1.01131e+06	0	1.04324e+06	913696	871263	866124	989164	881644	1.06207e+06	1.08169e+06	1.12735e+06	822392	1.47705e+06	1.13758e+06	887537	965580	1.01436e+06
ASB1|Q9Y576	1.73471e+06	1.89158e+06	1.3345e+06	1.67258e+06	1.82861e+06	1.80119e+06	1.87879e+06	1.89976e+06	1.8915e+06	1.98614e+06	1.71985e+06	1.92196e+06	1.69491e+06	1.871e+06	1.88724e+06	1.7482e+06	1.44545e+06	1.32224e+06	1.33512e+06	1.50369e+06	1.4376e+06	1.21177e+06	1.42888e+06	1.42739e+06	1.44979e+06	1.31755e+06	1.32183e+06	1.41475e+06	1.23736e+06	1.32819e+06	1.29788e+06	1.33657e+06	1.65656e+06	0	945140	998119	907335	920296	1.02645e+06	815650	1.06538e+06	997242	1.02663e+06	976182	858883	878440	956330	932643	898627
ASB13|Q8WXK3	12877.3	6686.03	22777.6	12580.4	18815.7	15895.1	19274.1	13550.6	16305.7	19254.1	10842	18289.4	16283.9	13407.3	10894.5	10305.7	0	19084.5	13681.4	12176.5	13449.5	14516.3	18871.2	27120.5	20413.9	17434.8	17735.6	14402.9	21290	19990.6	22633.4	20759.3	26131.5	0	30649.4	18136.6	24325	24803.3	16605.2	8969.63	29439.3	13065.1	39047.8	15083	20834	12325.3	23053.2	26265.6	15059.2
ASB3|Q9Y575	148659	166529	168844	162990	132609	123810	161404	154788	152936	139235	130293	138342	163410	161438	146951	129637	0	311049	357821	336045	350368	315061	388045	287319	360754	385838	268388	373198	284895	309202	388918	387292	315774	0	202945	178081	173839	178126	202494	161065	165136	214257	156881	179176	235379	209049	160785	181200	190059
ASB6|Q9NWX5	398194	446778	414576	381826	387438	391555	416766	366304	404879	349055	410965	413306	403033	374883	389808	388512	0	301594	308770	267138	302282	283855	312933	277899	262875	290832	273358	243926	299189	281459	290852	301693	262467	0	305445	339210	311173	337699	338399	280843	279831	333279	298240	278426	300206	294802	379365	321460	316994
ASCC1|Q8N9N2	2.09519e+06	1.9248e+06	3.40088e+06	2.19989e+06	1.85144e+06	1.69097e+06	2.0696e+06	1.5558e+06	2.109e+06	2.17946e+06	2.01883e+06	2.38642e+06	2.1714e+06	2.33309e+06	1.98777e+06	1.89412e+06	0	1.79806e+06	1.74652e+06	1.74041e+06	1.78559e+06	2.01241e+06	1.82809e+06	1.91837e+06	1.62526e+06	1.45841e+06	2.14073e+06	1.97958e+06	1.5835e+06	1.86292e+06	1.71557e+06	1.52669e+06	1.77609e+06	2.1798e+06	867933	873277	672645	799194	871228	667758	837797	877167	834200	651401	1.1666e+06	918088	894995	893305	845631
ASCC2|Q9H1I8	704575	803509	830038	684958	642386	593917	761666	592694	796621	741255	625995	869776	771556	717342	645089	684226	0	738805	649915	743056	824242	817709	799828	797994	661785	655616	888524	746257	764181	727890	798836	701266	795537	0	583882	585320	509257	528861	587784	466850	501101	554324	614016	508894	662799	571709	592706	596117	590789
ASCC3|Q8N3C0	2.02012e+06	2.22087e+06	2.3501e+06	2.02241e+06	1.97488e+06	1.70633e+06	2.24146e+06	1.79682e+06	2.25391e+06	2.14384e+06	2.03563e+06	2.21434e+06	2.1987e+06	2.11568e+06	1.84308e+06	1.79399e+06	0	2.35819e+06	2.29974e+06	2.47869e+06	2.48156e+06	2.41702e+06	2.54853e+06	2.28652e+06	2.09919e+06	2.17972e+06	2.54758e+06	2.33111e+06	2.12827e+06	2.43386e+06	2.25458e+06	2.07827e+06	2.43335e+06	2.81147e+06	2.9615e+06	2.45651e+06	2.52103e+06	2.51102e+06	2.74797e+06	2.21742e+06	2.38614e+06	2.59975e+06	2.83971e+06	2.25482e+06	3.02368e+06	2.59852e+06	2.69625e+06	2.45134e+06	2.61137e+06
ASDURF|L0R819	519060	572114	331267	477862	511659	507763	526444	550574	590192	494193	559820	518384	473359	396803	522203	490100	0	306318	354932	279483	379921	322052	310128	325550	316144	294755	328804	351650	334391	350620	358340	303268	303665	0	582359	536632	577532	569961	580360	618485	414154	596409	489138	635027	602315	623429	446353	610569	631799
ASF1A|Q9Y294	814117	888719	1.08258e+06	878035	795705	689317	714775	740730	742963	832496	771602	898488	945836	890270	787934	766480	0	921655	1.0229e+06	799502	982960	1.04535e+06	940850	995962	942085	842203	1.03811e+06	917919	816812	926917	935592	801460	833550	0	945129	993377	890128	985916	880907	901380	814136	1.01922e+06	866258	916951	1.15027e+06	1.03359e+06	937885	987946	1.0835e+06
ASH2L|Q9UBL3	2.06357e+06	2.06954e+06	2.04603e+06	2.14265e+06	2.09188e+06	2.15611e+06	1.82206e+06	1.93553e+06	2.11758e+06	2.03147e+06	1.65758e+06	2.45846e+06	2254041	2.04494e+06	1.96373e+06	1.93691e+06	2.46816e+06	2.37731e+06	2.55918e+06	2.04073e+06	2.41172e+06	2.62915e+06	2.09382e+06	2.72328e+06	2.32727e+06	2.48396e+06	2.83014e+06	2.2259e+06	2.62319e+06	2.67149e+06	2.45274e+06	2.32693e+06	2.30068e+06	4.68023e+06	1.83279e+06	1.89975e+06	2.0196e+06	2.03221e+06	1.72558e+06	1.89539e+06	1.54011e+06	1.72637e+06	1.62144e+06	1.95502e+06	1.83173e+06	1.68775e+06	1.58333e+06	2.0342e+06	2.06598e+06
ASIC1|P78348	2.40706e+06	2.37329e+06	1.93927e+06	2.73532e+06	2.56793e+06	2.89884e+06	2.34503e+06	2.90094e+06	2.10968e+06	2.49736e+06	2.72742e+06	1.55927e+06	2.05991e+06	2.00363e+06	2.70641e+06	2.58259e+06	4.73477e+06	1.29127e+06	1.23851e+06	1.10502e+06	1.24364e+06	1.18194e+06	1.43702e+06	1.21338e+06	1.432e+06	1.54021e+06	1.01719e+06	1.67436e+06	1.33772e+06	1.06833e+06	1.23321e+06	1.47878e+06	1.33536e+06	0	1.36634e+06	1.58476e+06	1.44669e+06	1.5411e+06	1.39261e+06	1.41001e+06	1.56182e+06	1.42658e+06	1.39574e+06	1.54672e+06	948200	1.51872e+06	1.23861e+06	1.27053e+06	1.35277e+06
ASIC2|Q16515	123809	84793.4	128420	155225	123899	166609	97890.7	148881	89545.6	102197	101939	92741.6	116571	74602.2	203279	142629	0	170611	168688	196589	144733	193285	197734	193581	210863	209570	156800	206532	199173	162030	153528	213348	291150	0	248202	296774	238893	252652	214116	251064	183152	215910	224627	255025	194131	237248	194143	224364	230362
ASIC4|Q96FT7	0	0	0	0	0	0	0	0	0	0	0	0	0	0	0	0	0	0	0	0	0	0	0	0	0	0	0	0	0	0	0	0	0	0	24069.7	23441.9	28232.1	21331.3	19133.3	21964	24768	19091.3	30000.9	17688.1	17058.5	17684.1	11700.3	15747.4	15769.5
ASL|P04424	6.00665e+06	5.84653e+06	6.85271e+06	6.10106e+06	6.03728e+06	5.23576e+06	4.97317e+06	5.97438e+06	6.87365e+06	6.28246e+06	5.93432e+06	5.99821e+06	6.85931e+06	7.14388e+06	5.37139e+06	6.22017e+06	5.65886e+06	6.88162e+06	6.80726e+06	5.09327e+06	6.21514e+06	7.58367e+06	5.80504e+06	7.26103e+06	7.09794e+06	5.97353e+06	7.60131e+06	7.95254e+06	8.1572e+06	6.85946e+06	6.55865e+06	6.2133e+06	6.4478e+06	9.09666e+06	5.03253e+06	5.19854e+06	5.32849e+06	5.04096e+06	4.53777e+06	4.24229e+06	5.50647e+06	5.50197e+06	6.62614e+06	4.34785e+06	4.68424e+06	4.99273e+06	6.01972e+06	5.30596e+06	5.4338e+06
ASMTL|O95671	1.30349e+07	1.42966e+07	1.65193e+07	1.21735e+07	1.17138e+07	1.48554e+07	1.17852e+07	1.04996e+07	1.21541e+07	1.49906e+07	9.11606e+06	1.07603e+07	1.15442e+07	1.08952e+07	1.26434e+07	1.19862e+07	5.41695e+06	1.11453e+07	1.11045e+07	1.10947e+07	1.30779e+07	1.00857e+07	1.15937e+07	1.18114e+07	1.02452e+07	1.10643e+07	1.4544e+07	1.42475e+07	1.51724e+07	1.18175e+07	9.78912e+06	8.07489e+06	1.25522e+07	1.32184e+07	1.19837e+07	1.43994e+07	1.30818e+07	1.16007e+07	1.22595e+07	9.10427e+06	1.32499e+07	1.22827e+07	1.04736e+07	1.16817e+07	1.13317e+07	1.41662e+07	1.65852e+07	10739655	1.08877e+07
ASNA1|O43681	9.21073e+06	9.60368e+06	8.48995e+06	9.61999e+06	9.14462e+06	9.29979e+06	9.62893e+06	1.00509e+07	9.253e+06	9.18281e+06	9.14581e+06	9.29126e+06	9.04503e+06	8.91531e+06	9.08286e+06	9.28224e+06	2.60155e+06	1.14278e+07	1.09722e+07	1.22889e+07	1.18232e+07	1.10164e+07	1.09457e+07	1.10739e+07	1.08967e+07	1.16819e+07	1.13415e+07	1.14281e+07	1.13435e+07	1.10463e+07	9.77375e+06	1.13289e+07	1.23835e+07	1.1067e+07	1.14671e+07	1.18042e+07	1.13222e+07	1.18335e+07	1.19447e+07	1.1908e+07	1.26133e+07	1.15956e+07	1.10528e+07	1.25309e+07	1.13466e+07	1.11227e+07	1.21441e+07	1.23991e+07	1.16022e+07
ASNS|P08243	5.01427e+06	5.98e+06	3.66397e+06	4.47051e+06	5.17372e+06	4.85355e+06	7.83567e+06	4.19287e+06	4.2299e+06	3.53628e+06	6.71527e+06	3.25989e+06	3.75953e+06	3.08083e+06	4.59853e+06	3.51867e+06	0	6.79586e+06	6.66306e+06	5.46694e+06	1.15955e+07	5.43152e+06	1.38988e+07	5.21405e+06	5.70929e+06	7.26812e+06	5.09974e+06	8.09909e+06	5.409e+06	4.57839e+06	9.89433e+06	6.82154e+06	6.55694e+06	2.16621e+06	5.39974e+06	5.95927e+06	4.28695e+06	5.2464e+06	6.5497e+06	3.3969e+06	5.44548e+06	9.63314e+06	2.59812e+06	5.15757e+06	3.49938e+06	6.33387e+06	1.01449e+07	3.65347e+06	4.11179e+06
ASPA|P45381	1.31073e+07	1.24066e+07	1.76412e+07	1.0633e+07	1.80441e+07	8.68856e+06	1.06022e+07	10396739	1.01256e+07	1.86008e+07	7.95298e+06	2.74416e+07	9.55124e+06	1.33503e+07	1.89235e+07	1.89764e+07	3.32682e+07	1.23012e+07	1.2717e+07	1.61188e+07	1.00302e+07	1.17425e+07	9.68128e+06	1.63459e+07	1.08238e+07	1.11681e+07	1.88752e+07	9.58103e+06	9.90747e+06	2.36652e+07	7.48626e+06	8.50424e+06	2.41956e+07	2.36286e+07	1.46225e+07	9.56719e+06	1.25399e+07	1.8541e+07	1.35764e+07	1.20117e+07	1.20685e+07	1.04165e+07	2.80763e+07	8.72616e+06	1.99635e+07	9.79024e+06	1.1374e+07	1.97092e+07	1.18655e+07
ASPH|Q12797	9.85821e+06	1.0386e+07	1.27782e+07	7.79043e+06	7.86834e+06	7.89972e+06	9.11522e+06	7.85599e+06	1.15025e+07	1.09337e+07	1.15196e+07	9.52374e+06	1.34383e+07	1.26986e+07	9.17477e+06	9.63622e+06	1.65529e+07	1.08008e+07	1.14207e+07	7.29435e+06	1.18952e+07	1.31912e+07	9.88103e+06	1.19363e+07	9.89392e+06	1.00539e+07	1.12467e+07	1.12485e+07	1.05079e+07	1.0967e+07	1.0713e+07	1.01688e+07	8.67767e+06	2.06993e+07	1.00897e+07	8.63545e+06	9.1941e+06	9.11681e+06	9.52698e+06	8.78167e+06	1.16596e+07	1.09838e+07	8.76572e+06	7.99462e+06	1.08546e+07	1.11941e+07	9.29887e+06	9.94471e+06	1.05139e+07
ASPHD1|Q5U4P2	703254	757778	555215	643745	687389	914583	1.12782e+06	774511	794783	633121	742863	553221	511644	520217	800280	541192	0	786377	756926	956487	832918	572789	907582	647098	778233	884859	559888	615385	841814	873204	1.13796e+06	969274	1.00051e+06	0	993657	1.06306e+06	1.25582e+06	1.35824e+06	1.09274e+06	1.41529e+06	1.27664e+06	1.12873e+06	1.17254e+06	1.31055e+06	669266	835866	1.08171e+06	936936	930300
ASPHD2|Q6ICH7	2.99262e+06	3.31069e+06	2.08466e+06	3.2123e+06	3.34799e+06	3.59007e+06	3.23511e+06	3.54808e+06	2.90138e+06	3.62321e+06	2.94549e+06	2.18367e+06	2.5111e+06	2.53857e+06	2.9924e+06	2.98011e+06	1.35744e+06	3.66681e+06	4.0603e+06	3.84557e+06	4.35883e+06	3.04427e+06	4.18496e+06	3.43602e+06	4.13157e+06	3.94646e+06	2.9411e+06	3.33194e+06	3.76754e+06	3.07642e+06	4.58808e+06	4.11855e+06	3.40109e+06	0	2.87418e+06	3.31907e+06	2.99854e+06	3.06082e+06	3.18959e+06	3.34266e+06	2.39943e+06	2.76639e+06	2.40062e+06	3.5592e+06	2.17693e+06	2.57786e+06	3.48854e+06	2.606e+06	2.83445e+06
ASPN|Q9BXN1	172452	409335	205904	92241.9	55056.4	63824.4	113093	79474.2	89086.4	84363.6	89148.1	68735.6	678629	167581	193344	210827	0	417440	344163	280190	263860	1.33027e+06	267834	408907	453652	313699	844424	375265	515923	365665	420380	534663	321968	0	206793	166652	75224.9	108514	123149	121524	152139	93820.1	639341	96783.6	129914	169200	83887.4	274112	157152
ASPRV1|Q53RT3	499321	502946	715580	464963	556398	402038	426994	406215	465634	634157	386890	811188	497446	512052	624761	579547	0	513982	507670	762513	413636	544558	541306	718998	433087	533436	798637	332527	492256	882971	403104	450200	939700	0	510382	427179	460636	651205	498718	437199	507514	351003	1.00805e+06	379271	613648	353691	405458	564102	536375
ASPSCR1|Q9BZE9	4.40738e+06	4.22372e+06	4.90237e+06	4.46687e+06	4.27381e+06	4.19185e+06	4.324e+06	4.34621e+06	4.37956e+06	4.75879e+06	3.77426e+06	4.56874e+06	4.5678e+06	4.32743e+06	4.79174e+06	4.5462e+06	1.4342e+06	4.1362e+06	4.07325e+06	4.09894e+06	3.87342e+06	4.64514e+06	4.10596e+06	4.51258e+06	4.2981e+06	4.29217e+06	4.54961e+06	3.9042e+06	4.15055e+06	4.48267e+06	4.20939e+06	4.1168e+06	4.44357e+06	1.81382e+06	4.25638e+06	4.12287e+06	4.46789e+06	4.41759e+06	3.95527e+06	4.39733e+06	4.44049e+06	4.29802e+06	3.98144e+06	4.14488e+06	4.29429e+06	3.90559e+06	4.59281e+06	4.4636e+06	4.11099e+06
ASRGL1|Q7L266	7.97402e+06	1.0735e+07	8.02147e+06	8.15789e+06	7.08149e+06	8.32263e+06	7.54799e+06	6.93766e+06	9.36693e+06	7.11518e+06	9.50436e+06	6.38778e+06	8.58513e+06	1.05862e+07	7.23275e+06	7.72767e+06	4.03021e+06	1.34919e+07	1.43637e+07	1.44829e+07	1.52252e+07	1.40863e+07	1.27575e+07	1.21327e+07	1.30184e+07	1.31873e+07	1.14362e+07	1.26407e+07	1.27032e+07	1.29618e+07	1.45315e+07	1.25216e+07	1.21172e+07	4.5116e+07	8.32458e+06	8.24185e+06	7.69905e+06	7.87279e+06	7.87283e+06	9.65986e+06	1.2788e+07	9.40101e+06	9.20605e+06	7.97457e+06	9.27643e+06	1.05603e+07	9.66718e+06	7.43529e+06	7.61944e+06
ASS1|P00966	9.33636e+06	9.32742e+06	1.70343e+07	1.14369e+07	8.91295e+06	6.70491e+06	7.76148e+06	7.82814e+06	9.77052e+06	7.77576e+06	7.82589e+06	1.30918e+07	1.34733e+07	1.55743e+07	8.81229e+06	9.89603e+06	4.6429e+06	1.68977e+07	1.97281e+07	9.31632e+06	1.43955e+07	2.218e+07	1.48709e+07	2.1209e+07	1.43671e+07	1.44009e+07	2.34282e+07	1.31387e+07	1.84256e+07	1.62725e+07	1.63628e+07	1.23605e+07	7.56836e+06	8.31318e+06	1.46433e+07	1.17877e+07	1.2701e+07	1.11304e+07	1.11907e+07	9.56732e+06	7.52786e+06	1.41153e+07	9.21495e+06	1.04764e+07	2.6953e+07	1.50133e+07	1.53413e+07	1.77262e+07	1.61959e+07
ASTE1|Q2TB18	NA	NA	NA	NA	NA	NA	NA	NA	NA	NA	NA	NA	NA	NA	NA	NA	NA	NA	NA	NA	NA	NA	NA	NA	NA	NA	NA	NA	NA	NA	NA	NA	NA	NA	NA	NA	NA	NA	NA	NA	NA	NA	NA	NA	NA	NA	NA	NA	NA
ASTN1|O14525	6.69557e+06	7.36619e+06	5.39675e+06	7.07486e+06	6.74609e+06	7.70451e+06	7.66226e+06	7.34287e+06	7.34827e+06	5.27673e+06	8.12904e+06	4.29388e+06	5.2006e+06	8.02115e+06	5.94774e+06	5.94903e+06	3.48275e+06	7.63412e+06	8.57808e+06	7.35166e+06	8.93272e+06	6790645	8.87657e+06	6.28742e+06	8.16386e+06	7.91052e+06	6.17841e+06	8.53283e+06	7.54386e+06	6.01673e+06	7.93601e+06	7.96773e+06	6.12973e+06	0	6.90815e+06	7.675e+06	6.62025e+06	6.31076e+06	7.89306e+06	7.26548e+06	5.25019e+06	7.74843e+06	1.00438e+07	7.80033e+06	6.29989e+06	7.64664e+06	7.48241e+06	5.82802e+06	6.33939e+06
ASTN2|O75129	1.564e+06	1.56534e+06	1.51848e+06	1.79991e+06	1.4678e+06	1.69463e+06	1.23508e+06	1.4165e+06	1.41719e+06	1.54364e+06	1.32564e+06	1.17206e+06	1.79459e+06	1.38501e+06	1.57705e+06	1.43338e+06	0	1.19858e+06	1.10763e+06	1.01792e+06	1.00071e+06	1.30743e+06	1.00782e+06	1.23006e+06	1.12082e+06	1.27874e+06	1.16381e+06	1.29242e+06	1.23394e+06	1.11828e+06	1.03942e+06	1.22113e+06	1.15612e+06	1.68264e+06	2.23054e+06	2.09866e+06	2.17107e+06	2.16666e+06	1.80011e+06	2.53154e+06	2.36439e+06	1.93014e+06	1.95411e+06	2.18699e+06	2.32177e+06	2.44974e+06	1.9762e+06	2.12699e+06	2.44806e+06
ATAD1|Q8NBU5	3.47727e+06	3.16544e+06	4.09706e+06	4.21173e+06	3.48043e+06	4.0754e+06	3.49056e+06	3.37314e+06	2.74925e+06	3.75315e+06	3.72838e+06	2.34833e+06	2.89561e+06	2.96216e+06	4.122e+06	3.42072e+06	1.52317e+06	4.27103e+06	4.01864e+06	3.96235e+06	4.37211e+06	4.1599e+06	5.0012e+06	3.98718e+06	4.39003e+06	4.51077e+06	3.48791e+06	4.88823e+06	4.20126e+06	4.04003e+06	4.15984e+06	4.52667e+06	4.34145e+06	3.23956e+06	4.32569e+06	4.55563e+06	4.3615e+06	5.09968e+06	4.38072e+06	5.22491e+06	6.17222e+06	4.83327e+06	4.52495e+06	4.76857e+06	3.69773e+06	4.27424e+06	4.23007e+06	4.10458e+06	4.00518e+06
ATAD3A|Q9NVI7	2.18732e+07	2.05933e+07	1.68062e+07	2.19457e+07	21956769	2.38205e+07	2.39455e+07	2.64322e+07	2.07816e+07	1.84256e+07	2.6527e+07	1.70918e+07	1.89586e+07	2.00683e+07	2.12495e+07	2.07216e+07	1.5677e+07	2.03393e+07	1.94368e+07	2.09899e+07	1.92936e+07	1.7578e+07	2.13972e+07	1.75502e+07	2.20434e+07	2.18319e+07	1.55367e+07	2.09067e+07	1.83135e+07	1.66122e+07	2.05718e+07	2.10982e+07	1.90644e+07	7.12282e+06	1.81944e+07	1.9668e+07	1.93896e+07	1.92689e+07	2.0455e+07	2.03773e+07	1.94012e+07	2.02742e+07	1.26343e+07	1.96705e+07	1.41306e+07	1.86093e+07	1.841e+07	1.74105e+07	1.65309e+07
ATAD3B|Q5T9A4	241540	266185	210773	262144	259508	259434	271932	254435	258741	197878	285190	279535	242461	224950	288656	269148	0	269461	242472	237535	280017	312052	251898	281974	265091	208325	225663	231355	338049	250092	304167	319852	284960	0	690968	782519	731147	708876	716227	795149	705161	781219	487928	776169	545911	717991	711968	707915	636157
ATAT1|Q5SQI0	6.89937e+06	6.74142e+06	8.69812e+06	7.63795e+06	7.68676e+06	7.56882e+06	7.20162e+06	7.61239e+06	6.46097e+06	8.17854e+06	6.98275e+06	7.21859e+06	6.04414e+06	6.25938e+06	7.06756e+06	7.12985e+06	9.61121e+06	5.82766e+06	5.89699e+06	6.45322e+06	5.53156e+06	5.36446e+06	6.37411e+06	5.77754e+06	6.09059e+06	5.85932e+06	5.79935e+06	6.2458e+06	5.7398e+06	5.73511e+06	6.01103e+06	5.99372e+06	6.52447e+06	4.07341e+06	4.3212e+06	4.81363e+06	4.39669e+06	4.93779e+06	4.37904e+06	4.27959e+06	4.10727e+06	4.38005e+06	3.83472e+06	4.47591e+06	3.81166e+06	3.7496e+06	4.13251e+06	4.42263e+06	4.37123e+06
ATCAY|Q86WG3	6.68006e+06	5.78955e+06	4.38484e+06	7.37932e+06	7.19888e+06	1.02629e+07	5.90205e+06	9.09309e+06	5.82465e+06	5.25104e+06	6.1261e+06	3.46753e+06	6.22149e+06	4.28313e+06	5.92541e+06	6.6281e+06	7.85856e+06	8.18359e+06	8.62837e+06	6.24526e+06	7.2853e+06	7.46313e+06	6.51514e+06	7.00772e+06	9.99848e+06	1.00028e+07	6.38058e+06	7.58487e+06	8.65383e+06	6.32293e+06	8.32189e+06	1.00809e+07	6.03695e+06	6.21936e+06	1.12275e+07	1.65313e+07	1.42115e+07	1.34075e+07	8.89922e+06	1.5635e+07	1.32296e+07	1.1589e+07	4.2983e+06	1.79152e+07	6.22363e+06	9.71535e+06	1.01006e+07	1.10604e+07	1.03235e+07
ATE1|O95260	2.84126e+06	3.09485e+06	2.63608e+06	2.95752e+06	2.90914e+06	2.97265e+06	3.08127e+06	2.80672e+06	3.08465e+06	3.00537e+06	2.55544e+06	2.94641e+06	3.13591e+06	3.13587e+06	2.66707e+06	2.81715e+06	2.11843e+06	2.94899e+06	3.17669e+06	2.72179e+06	3.26889e+06	3.11673e+06	2.97049e+06	3.01499e+06	3.17199e+06	2.9682e+06	3.36525e+06	3.06409e+06	2.97215e+06	2.9368e+06	2.93888e+06	2.93678e+06	3.0309e+06	0	2.1862e+06	2.33095e+06	2.1334e+06	2.23041e+06	2.0649e+06	2.29137e+06	1.86156e+06	2.418e+06	1.58548e+06	2.27599e+06	2.18628e+06	2.17068e+06	2.25838e+06	2.1269e+06	2.28944e+06
ATF1|P18846	86938.6	95521.8	113997	88641.7	65531.9	68830	80112.8	69545.7	92250.4	83064.6	72497.3	104969	123439	84245.6	70242.2	88692.5	0	0	0	0	0	0	0	0	0	0	0	0	0	0	0	0	0	0	0	0	0	0	0	0	0	0	0	0	0	0	0	0	0
ATF2|P15336	616255	672002	544403	516611	610388	768907	615934	715796	625226	588590	606774	656451	697939	572028	519407	641903	0	632978	537174	605554	730568	654371	641945	654260	574845	691035	697250	609266	814028	633132	776008	739342	604598	0	807358	1.00366e+06	927778	999254	834712	904050	582827	802599	454952	962524	762646	859566	743934	957330	879320
ATF7|P17544	97371.9	111779	117532	114138	89349.3	77844.6	90914.1	84310.8	98429.6	101330	95897.5	117615	128267	126055	110266	114351	0	0	0	0	0	0	0	0	0	0	0	0	0	0	0	0	0	0	0	0	0	0	0	0	0	0	0	0	0	0	0	0	0
ATF7IP|Q6VMQ6	NA	NA	NA	NA	NA	NA	NA	NA	NA	NA	NA	NA	NA	NA	NA	NA	NA	0	0	0	0	0	0	0	0	0	0	0	0	0	0	0	0	0	0	0	0	0	0	0	0	0	0	0	0	0	0	0	0
ATG10|Q9H0Y0	15361.1	26183.4	24745.3	29928.9	20582	22853.1	27499.9	24658.9	25150.1	23755.1	20929.9	15659	23921.7	22017.3	23542	22446.5	0	41744	26237.8	38614.9	51156.5	32597.9	39290.8	25697.6	37786.5	37429.2	28579	36216.5	43268.1	45047.8	28190.6	31293.6	41938.7	0	131068	133258	104149	109337	107469	93330.2	90190.6	124658	95754.2	90007.3	139960	99400.2	156477	106801	80556.8
ATG101|Q9BSB4	448696	358043	460293	516138	474149	488334	399434	469575	377711	478192	403559	465302	415244	377741	506490	457354	0	688124	675301	753185	562949	663537	656023	645538	790824	768099	727866	765823	729796	827182	590800	954338	1.08651e+06	3.89139e+06	763360	828434	819658	815884	757474	849102	702385	713760	714289	831076	734143	660599	679507	745813	740083
ATG12|O94817	782287	735113	172010	530806	818892	928167	937731	834119	730752	705265	900543	818666	769230	715826	782468	764273	2.51716e+06	1.33831e+06	1.39754e+06	1.44187e+06	1.53424e+06	1.1869e+06	1.22398e+06	1.25771e+06	1.33938e+06	1.55027e+06	1.13647e+06	1.26054e+06	1.48703e+06	1.28798e+06	1.45861e+06	1.61142e+06	1.35185e+06	0	1.09971e+06	1.0958e+06	1.1912e+06	1.11154e+06	1.20224e+06	1.23111e+06	856359	1.17073e+06	810919	1.2589e+06	938269	1.16492e+06	1.08421e+06	1.07946e+06	1.17982e+06
ATG13|O75143	1.61207e+06	1.44483e+06	1.60358e+06	1.78697e+06	1.82026e+06	1.8237e+06	1.50248e+06	1.72836e+06	1.51386e+06	1.49223e+06	1.57876e+06	1.51389e+06	1.60113e+06	1.47155e+06	2.42187e+06	1.63409e+06	1.88679e+06	1.20455e+06	1.29777e+06	1.35344e+06	1.08826e+06	1.21567e+06	1.24743e+06	1.25146e+06	1.41987e+06	1.26119e+06	1.12902e+06	1.23713e+06	1.16652e+06	1.22581e+06	1.12447e+06	1.26373e+06	1.26914e+06	0	1.89459e+06	2.11474e+06	1.92634e+06	2.03201e+06	1.86273e+06	2.09774e+06	1.85025e+06	1.75317e+06	1.54587e+06	2.01938e+06	1.74035e+06	1.85459e+06	1.69147e+06	1.7946e+06	1.83255e+06
ATG14|Q6ZNE5	1.15675e+06	1.13183e+06	1.02715e+06	1.12301e+06	1.148e+06	1.32395e+06	1.11275e+06	1.32715e+06	1.11804e+06	1.14952e+06	1.12823e+06	1.11516e+06	1.15114e+06	967486	1.08422e+06	1.15663e+06	0	1.1902e+06	1.05932e+06	1.33121e+06	1.00924e+06	1.01023e+06	1.11368e+06	1.22704e+06	1.20242e+06	1.37258e+06	895236	1.10244e+06	1.2713e+06	1.13879e+06	1.18078e+06	1.44004e+06	1.13958e+06	0	647229	780052	722136	790016	626411	795646	669324	659765	508258	798741	552375	594897	677992	647639	618603
ATG16L1|Q676U5	1.9713e+06	2.0083e+06	2.02458e+06	2.04867e+06	1.84514e+06	1.97385e+06	1.80978e+06	1.95315e+06	1.73495e+06	1.87899e+06	1.91559e+06	1.76497e+06	1.96461e+06	1.6927e+06	1.69405e+06	1.87798e+06	0	3.16297e+06	3.4543e+06	3.2722e+06	3.21628e+06	2.83502e+06	2.97396e+06	2.86694e+06	3.52231e+06	3.69481e+06	2.68681e+06	2.81608e+06	3.05159e+06	3.05319e+06	3.30046e+06	3.60534e+06	2.97385e+06	1.92974e+06	1.98647e+06	2.24727e+06	2.19733e+06	2.2474e+06	2.08649e+06	2.52622e+06	1.98652e+06	1.84089e+06	1.80695e+06	2.29671e+06	1.74747e+06	1.89462e+06	1.67006e+06	2.02568e+06	2.15564e+06
ATG2A|Q2TAZ0	2.55548e+06	2.65943e+06	2.48192e+06	2.66449e+06	2.66288e+06	2.71334e+06	2.77125e+06	2.81801e+06	2.79239e+06	2.65625e+06	2.69056e+06	2.61228e+06	2.6453e+06	2.7069e+06	2.53214e+06	2.50332e+06	0	1.85096e+06	1.85084e+06	1.86339e+06	1.92809e+06	1.82509e+06	1.98811e+06	1.84017e+06	2.03774e+06	1.96352e+06	1.8724e+06	1.87144e+06	1.79217e+06	1.85339e+06	2.02704e+06	1.96784e+06	1.86679e+06	0	1.90594e+06	1.96702e+06	1.8706e+06	1.93784e+06	1.95503e+06	2.04599e+06	1.93833e+06	1.86271e+06	1.7667e+06	2.05151e+06	1.74152e+06	1.75754e+06	1.64646e+06	1.79971e+06	1.87885e+06
ATG2B|Q96BY7	9.73932e+06	9.80593e+06	9.07288e+06	9.86654e+06	1.06706e+07	1.06362e+07	1.03918e+07	1.08009e+07	9.22284e+06	9.15385e+06	9.60073e+06	9.91077e+06	8.80488e+06	8.10322e+06	1.02867e+07	1.0116e+07	5.72234e+06	1.05467e+07	1.05619e+07	1.22623e+07	1.03838e+07	1.00806e+07	1.12308e+07	1.01529e+07	1.11725e+07	1.1409e+07	1.00189e+07	1.14398e+07	1.01542e+07	1.15125e+07	9.74393e+06	1.12963e+07	1.20487e+07	2.10097e+07	1.05635e+07	1.18872e+07	1.11854e+07	1.16726e+07	1.12499e+07	1.18961e+07	1.06484e+07	1.04631e+07	1.09752e+07	1.17098e+07	9.42513e+06	9.51244e+06	1.00944e+07	1.03173e+07	9.92075e+06
ATG3|Q9NT62	7.02314e+06	6.86187e+06	6.25547e+06	6.47736e+06	6.66789e+06	6.38227e+06	6.58792e+06	6.46805e+06	6.88683e+06	7.78268e+06	6.48018e+06	7.39417e+06	7.21542e+06	7.17049e+06	7.38846e+06	7.00687e+06	2.72894e+06	4.80273e+06	4.97572e+06	4.8777e+06	4.84023e+06	5.02112e+06	4.45427e+06	5.44686e+06	4.61288e+06	4.9784e+06	5.01369e+06	4.83209e+06	4.76688e+06	5.17516e+06	4.38177e+06	4.83295e+06	5.0852e+06	0	7.31974e+06	6.73232e+06	7.52885e+06	7.55679e+06	6.77072e+06	7.53226e+06	7.76946e+06	6.73886e+06	9.31914e+06	6.85536e+06	7.82212e+06	7.1244e+06	7.09077e+06	7.21148e+06	7.75718e+06
ATG4A|Q8WYN0	78023.5	67834.6	53498.1	72237.2	72183.3	68845.9	74957.7	71684.1	76743.1	62909.5	72965.3	81353	62622.6	63598.4	64462.1	76171.2	0	NA	NA	NA	NA	NA	NA	NA	NA	NA	NA	NA	NA	NA	NA	NA	NA	NA	NA	NA	NA	NA	NA	NA	NA	NA	NA	NA	NA	NA	NA	NA	NA
ATG4B|Q9Y4P1	3.76184e+06	3.89129e+06	3.46557e+06	4.14163e+06	4.20828e+06	4.12254e+06	3.84038e+06	4.34461e+06	3.79993e+06	3.77045e+06	3.69877e+06	4.26205e+06	3.42576e+06	3.70614e+06	4.00799e+06	4.08332e+06	2.21399e+06	3.91456e+06	4.32357e+06	3.75712e+06	4.11958e+06	3.71764e+06	4.22311e+06	3.93172e+06	4.23338e+06	4.15518e+06	4.12606e+06	3.91537e+06	4.03565e+06	3.96451e+06	3.50869e+06	4.14444e+06	4.16501e+06	2.60289e+06	4.79604e+06	5.13382e+06	4.68678e+06	5.19381e+06	4.39692e+06	5.06765e+06	5.69215e+06	4.48948e+06	5.3116e+06	4.94477e+06	4.63156e+06	4.51933e+06	4.66853e+06	4.75707e+06	4.86019e+06
ATG4C|Q96DT6	2.33591e+06	2.18755e+06	2.59265e+06	2.32237e+06	2.4734e+06	1.84561e+06	1.8874e+06	2.10211e+06	2.12338e+06	2.39577e+06	1.88948e+06	3.5764e+06	2.33683e+06	2.13063e+06	2.79837e+06	2.49737e+06	0	1.90126e+06	1.95592e+06	2.16026e+06	1.65504e+06	2.12014e+06	1.76977e+06	2.49342e+06	1.87752e+06	1.77187e+06	2.48703e+06	1.54257e+06	1.83768e+06	2.71239e+06	1.54745e+06	1.64994e+06	2.67957e+06	0	2.02555e+06	2.15502e+06	2.06598e+06	2.41339e+06	1.79776e+06	1.94576e+06	1.94688e+06	1.67002e+06	2210824	1.90686e+06	2.24781e+06	1.65601e+06	1.74471e+06	2.52538e+06	2.23503e+06
ATG4D|Q86TL0	NA	NA	NA	NA	NA	NA	NA	NA	NA	NA	NA	NA	NA	NA	NA	NA	NA	54841.4	66666.3	62328.8	75362.6	58347.7	62923.7	71184.4	63189.7	61611.8	63486.4	53860	59792.9	70737.6	77629.7	62602.9	60230.6	0	NA	NA	NA	NA	NA	NA	NA	NA	NA	NA	NA	NA	NA	NA	NA
ATG5|Q9H1Y0	3.34517e+06	3.40085e+06	2.85891e+06	3.5728e+06	3.47324e+06	3.60518e+06	3.54963e+06	3.68049e+06	3.33053e+06	3.08608e+06	3.56417e+06	3.01344e+06	3.24051e+06	2.94185e+06	3.11539e+06	3.23826e+06	3.17227e+06	3.0174e+06	3.30469e+06	3.22695e+06	3.33842e+06	2.74601e+06	3.09279e+06	2.75079e+06	3.24242e+06	3.2836e+06	2.79113e+06	2.82673e+06	3.08005e+06	2.85849e+06	3.17193e+06	3.18142e+06	2.91413e+06	5.83373e+06	3.64981e+06	3.97251e+06	3.90401e+06	3.9259e+06	3.92288e+06	4.15916e+06	3.39516e+06	3.74235e+06	2.97287e+06	4.02366e+06	3.23376e+06	3.64697e+06	3.51699e+06	3.64039e+06	3.78931e+06
ATG7|O95352	1.19413e+07	1.07792e+07	1.27215e+07	1.28325e+07	1.19335e+07	1.24493e+07	1.11814e+07	1.21087e+07	1.08725e+07	9.77422e+06	1.09776e+07	1.10487e+07	1.15623e+07	1.11812e+07	1.23042e+07	1.16386e+07	3.39006e+06	1.30704e+07	1.2793e+07	1.1881e+07	1.20866e+07	1.2843e+07	1.21694e+07	1.40159e+07	1.30236e+07	1.47788e+07	1.38267e+07	1.34994e+07	1.47429e+07	1.31953e+07	1.16446e+07	1.3521e+07	1.29957e+07	2.657e+07	1.36248e+07	1.49114e+07	1.42278e+07	1.4106e+07	1.31421e+07	1.3984e+07	1.25833e+07	1.32723e+07	1.13353e+07	1.38184e+07	1.33603e+07	1.30493e+07	1.31184e+07	1.40741e+07	1.40844e+07
ATG9A|Q7Z3C6	2.62486e+06	2.93803e+06	2.47669e+06	2.69659e+06	2.61844e+06	2.52251e+06	2.62236e+06	2.66983e+06	2.63053e+06	2.69877e+06	2.67027e+06	2.8608e+06	2.51639e+06	2.44996e+06	2.68138e+06	2.86047e+06	1.06943e+06	3.00128e+06	3.63799e+06	3.29742e+06	3.17192e+06	2.83007e+06	2.9241e+06	3.00156e+06	3.14559e+06	3.14258e+06	2.89853e+06	2.74604e+06	3.14882e+06	3.23299e+06	2.9985e+06	2.86962e+06	2.99191e+06	4.39883e+06	2.75388e+06	2.92032e+06	2.91717e+06	2.76265e+06	2.5565e+06	3.11564e+06	3.0307e+06	2.5072e+06	3.78082e+06	2.76085e+06	2.63886e+06	2.64441e+06	2.51327e+06	3.10081e+06	2.88136e+06
ATIC|P31939	2.1837e+07	2.26623e+07	2.49333e+07	2.20729e+07	2.20101e+07	1.78713e+07	2.05728e+07	2.3756e+07	2.3973e+07	2.41188e+07	2.04966e+07	2.42389e+07	2.47586e+07	2.30373e+07	2.51794e+07	2.23636e+07	4.41886e+06	2.36931e+07	2.32002e+07	2.47537e+07	2.17371e+07	2.45831e+07	2.24598e+07	2.90804e+07	2.27448e+07	1.98711e+07	2.45646e+07	2.30188e+07	2.2618e+07	2.20374e+07	2.12547e+07	1.89059e+07	2.4086e+07	2.01058e+07	2.57812e+07	2.35436e+07	2.19816e+07	2.37336e+07	2.59117e+07	2.2254e+07	2.54079e+07	2.57389e+07	2.39381e+07	2.08753e+07	2.65666e+07	2.54772e+07	2.85378e+07	2.61722e+07	2.71219e+07
ATL1|Q8WXF7	4.6347e+07	3.72714e+07	3.50084e+07	4.92816e+07	5.55342e+07	5.99323e+07	4.15555e+07	5.86971e+07	3.69958e+07	4.53649e+07	3.83239e+07	4.05538e+07	3.95777e+07	4.00525e+07	4.73266e+07	4.84841e+07	5.51087e+07	4.16738e+07	4.11187e+07	4.56392e+07	3.44439e+07	3.67329e+07	4.13815e+07	3.99929e+07	4.96695e+07	4.77983e+07	3.84413e+07	4.0767e+07	4.12076e+07	4.23521e+07	3.11935e+07	4.66935e+07	4.61092e+07	5.73842e+07	4.82909e+07	5.97033e+07	5.18961e+07	5.78755e+07	4.56927e+07	5.73043e+07	5.19696e+07	4.29314e+07	4.49802e+07	6.18916e+07	3.90912e+07	3.77859e+07	5.09259e+07	4.93846e+07	4.91815e+07
ATL2|Q8NHH9	4.10623e+06	3.81828e+06	2.96509e+06	4.72522e+06	4.30829e+06	5.23954e+06	3.79665e+06	5.36787e+06	3.13911e+06	4.39722e+06	3.42951e+06	3.50089e+06	4.00826e+06	3.40042e+06	4.07291e+06	4.52261e+06	2.8331e+06	4.01188e+06	4.10703e+06	3.23572e+06	3.65229e+06	3.94045e+06	3.83042e+06	4.06894e+06	4.61725e+06	4.68938e+06	3.97211e+06	3.98231e+06	4.31234e+06	4.32647e+06	3.40376e+06	4.23901e+06	3.72213e+06	0	3.00628e+06	3.7295e+06	3.47212e+06	3.44937e+06	2.77309e+06	3.86382e+06	3.53036e+06	2.78817e+06	2.79381e+06	3.69822e+06	2.17556e+06	2.51732e+06	2.88137e+06	3.25942e+06	3.0989e+06
ATL3|Q6DD88	8.22309e+06	8.64426e+06	1.10631e+07	8.52964e+06	7.82277e+06	6.75157e+06	6.94127e+06	7.18495e+06	8.59636e+06	1.03473e+07	7.60732e+06	1.03806e+07	9.36268e+06	9.49011e+06	8.12197e+06	8.13475e+06	2.12174e+06	1.00909e+07	9.73251e+06	9.54691e+06	9.93121e+06	1.16604e+07	9.21419e+06	10550514	8.9887e+06	9.00336e+06	1.27006e+07	9.75897e+06	1.04122e+07	1.13955e+07	8.1356e+06	8.39882e+06	1.14573e+07	7.28186e+06	7.71295e+06	6.90948e+06	6.96859e+06	7.8221e+06	6.91266e+06	6.85869e+06	7.29812e+06	7.76873e+06	1.07258e+07	6.93773e+06	9.24233e+06	7.78837e+06	8.56424e+06	7.87328e+06	7.76637e+06
ATM|Q13315	224808	234887	278942	246943	219161	207368	267090	221527	294296	251980	250348	220277	318277	285550	278135	221847	0	135554	137415	112492	177076	192902	153794	185428	113738	132869	204310	180343	181295	169073	129260	123943	169881	0	608252	650700	535688	575237	514628	519823	512430	552571	442126	597587	511119	556912	600429	484702	527741
ATN1|P54259	73542	67598.9	73698.9	76687.8	67116.8	89270.4	60528.9	66957	55958.2	60543.2	62136.6	54775.3	68335.9	56333.5	66645.3	51551.4	0	119926	130147	82327.9	105474	105918	126606	116299	124538	117287	104138	101831	110464	102238	112519	118223	76500.4	0	0	0	0	0	0	0	0	0	0	0	0	0	0	0	0
ATOX1|O00244	5.74697e+06	6.21918e+06	6.14596e+06	5.40205e+06	6.07e+06	5.98069e+06	6.00239e+06	6.03129e+06	6.00452e+06	7.25954e+06	6.05441e+06	6.24056e+06	6.47889e+06	6.52285e+06	5.17071e+06	5.50762e+06	1.22105e+06	6.5934e+06	5.9254e+06	6.4267e+06	7.15109e+06	6.83512e+06	6.63873e+06	6.58139e+06	6.28282e+06	6.94239e+06	7.1522e+06	7.34755e+06	7.50361e+06	6.04927e+06	6.9467e+06	6.97129e+06	7.14234e+06	1.25788e+07	5.90046e+06	6.03588e+06	5.08831e+06	6.43226e+06	6.42776e+06	4.76967e+06	6.12748e+06	7.18868e+06	4.48107e+06	6.47012e+06	6.89026e+06	6.83419e+06	8.3234e+06	6.56888e+06	6.26081e+06
ATP11A|P98196	2.50351e+06	2.77089e+06	2.78935e+06	2.65117e+06	2.20379e+06	2.27625e+06	2.48608e+06	2.19964e+06	2.6316e+06	2.95944e+06	2.35354e+06	2.48657e+06	2.89939e+06	2.68458e+06	2.28271e+06	2.32451e+06	0	2.78062e+06	2.87207e+06	2.36897e+06	2.62281e+06	3.19875e+06	2.54184e+06	3.14388e+06	2.60136e+06	2.67317e+06	3.11077e+06	3.2186e+06	2.88274e+06	3.13727e+06	2.53878e+06	2.54577e+06	2.29504e+06	0	2.24579e+06	2.43713e+06	1.99946e+06	2.36344e+06	2.31043e+06	2.14156e+06	2.27269e+06	2.43424e+06	2.28092e+06	2.08329e+06	2.72215e+06	2.51077e+06	2.07086e+06	2.28176e+06	2.47312e+06
ATP11B|Q9Y2G3	251172	209751	218725	271950	279396	292288	245281	296889	251887	229681	270216	219811	276941	228498	238646	243888	0	379651	421784	451875	366528	370905	377690	351127	447038	454462	344679	359917	417833	380993	410312	422870	353674	0	547743	662973	580239	566464	574853	635793	538307	498852	496064	684542	468265	532194	485819	520496	603737
ATP11C|Q8NB49	514380	704684	603223	575426	422169	405578	496070	409062	561405	670148	614222	492121	756308	586927	452625	480158	0	346711	344994	256598	334036	449924	344106	414181	297067	320053	391695	380143	329553	332900	349612	293902	302783	0	481102	401686	390218	424812	449283	396472	566098	519327	606980	383454	568895	518876	426912	453107	471451
ATP12A|P54707	1.39636e+06	1.40433e+06	1.40418e+06	1.61763e+06	1.44365e+06	1.65431e+06	1.33509e+06	1.44886e+06	1.36885e+06	1.39742e+06	1.49939e+06	1.2331e+06	1.32654e+06	1.43708e+06	1.46386e+06	1.47034e+06	1.41951e+06	2.69322e+06	2.75376e+06	2.55194e+06	2.52101e+06	2.75531e+06	2.8399e+06	2.77452e+06	2.78874e+06	2.56514e+06	2.4592e+06	2.8691e+06	2.52949e+06	2.67576e+06	2.21867e+06	2.69974e+06	2.47817e+06	6.65687e+06	5.13312e+06	5.30745e+06	4.93962e+06	5.20692e+06	5.13541e+06	6.24688e+06	7.28222e+06	5.17981e+06	4.53474e+06	5.15525e+06	4.49592e+06	5.61282e+06	4.99365e+06	4.35445e+06	4.6042e+06
ATP13A1|Q9HD20	7.46086e+06	7.88968e+06	7.03739e+06	7.78039e+06	7.35679e+06	7.74476e+06	8.3771e+06	7.78017e+06	7.6817e+06	7.26566e+06	8.14917e+06	7.11336e+06	7.8051e+06	7.10661e+06	7.30317e+06	7.47962e+06	4.02353e+06	8.51684e+06	8.38708e+06	8.56735e+06	8.72655e+06	8.40505e+06	8.72551e+06	8.6057e+06	9.01062e+06	8.30174e+06	8.23439e+06	9.53666e+06	9.17673e+06	7.90586e+06	9.03028e+06	8.30036e+06	8.68517e+06	6.97384e+06	7.13394e+06	7.19283e+06	6.58438e+06	7.44286e+06	7.14113e+06	6.80529e+06	6.95552e+06	7.74825e+06	6.63275e+06	7.31052e+06	6.05281e+06	6.5177e+06	8.19615e+06	7.04728e+06	6.70161e+06
ATP13A2|Q9NQ11	2.89938e+06	3.25185e+06	2.72245e+06	3.29639e+06	2.97033e+06	3.07686e+06	3.20194e+06	3.32823e+06	2.91896e+06	2.45912e+06	2.97547e+06	2.49192e+06	2.62304e+06	2.43871e+06	3.15421e+06	3.0488e+06	3.324e+06	2.62903e+06	2.69772e+06	2.36451e+06	2.85456e+06	2.36114e+06	2.97629e+06	2.68683e+06	2.89052e+06	2.69267e+06	2.3682e+06	2.85568e+06	2.78144e+06	2.62444e+06	2.76006e+06	2.85484e+06	2.85052e+06	0	2.835e+06	2.93629e+06	3.06596e+06	3.19596e+06	2.97495e+06	3.06287e+06	3.73653e+06	2.98186e+06	5.31385e+06	3.21209e+06	2.10197e+06	2.41746e+06	2.68927e+06	2.86228e+06	2.60594e+06
ATP13A3|Q9H7F0	0	0	0	0	0	0	0	0	0	0	0	0	0	0	0	0	0	1.21875e+06	1.2319e+06	912236	1.49275e+06	1.22719e+06	898263	1.26342e+06	1.18885e+06	821009	1.89173e+06	1.09255e+06	1.21922e+06	1.07293e+06	1.16885e+06	1.07025e+06	842020	4.08398e+06	249049	328581	249715	279913	299510	282143	305141	292966	188631	281408	172824	251723	280577	255620	232960
ATP13A4|Q4VNC1	89188.6	89670.1	154535	99075.4	77812.2	74700.7	88868.6	73870.4	95469.9	108288	64387.1	81346.8	105980	111755	91112	65118.3	0	135813	158733	107723	174755	173267	190143	119294	193276	140207	205564	124679	127959	155970	141663	132849	141187	0	48619.8	58858.8	31554.4	43220.6	43206.1	33191.6	56912.4	44717.7	52988.1	38935.7	58557.4	39047.4	50408.1	34040.8	37769.5
ATP13A5|Q4VNC0	0	0	0	0	0	0	0	0	0	0	0	0	0	0	0	0	0	NA	NA	NA	NA	NA	NA	NA	NA	NA	NA	NA	NA	NA	NA	NA	NA	NA	NA	NA	NA	NA	NA	NA	NA	NA	NA	NA	NA	NA	NA	NA	NA
ATP1A1|P05023	1.91304e+08	1.88684e+08	1.14846e+08	1.75283e+08	2.03908e+08	2.38318e+08	2.16849e+08	2.07706e+08	1.83871e+08	1.72976e+08	1.9281e+08	1.64988e+08	1.52703e+08	1.81916e+08	1.84808e+08	1.89608e+08	3.65625e+08	1.5461e+08	1.61855e+08	1.61933e+08	152114966	1.31705e+08	1.48013e+08	1.49175e+08	1.55293e+08	1.81911e+08	1.26164e+08	1.23813e+08	1.54487e+08	1.77788e+08	1.65615e+08	1.90573e+08	1.51865e+08	250425483	1.38269e+08	1.54114e+08	1.84424e+08	1.63707e+08	1.46607e+08	2.17559e+08	1.4844e+08	1.28287e+08	1.30761e+08	1.75215e+08	1.1063e+08	120670860	158345082	1.32664e+08	1.19898e+08
ATP1A2|P50993	1.46545e+08	1.52064e+08	1.46728e+08	1.49199e+08	1.38603e+08	1.64475e+08	1.37977e+08	136031334	1.44891e+08	148969645	1.70259e+08	1.27585e+08	1.29851e+08	1.38192e+08	1.44582e+08	1.47295e+08	1.07123e+08	1.75e+08	1.72972e+08	164714120	1.69728e+08	1.75473e+08	1.83412e+08	1.72114e+08	1.80435e+08	1.7833e+08	1.53891e+08	1.81865e+08	1.69091e+08	1.74712e+08	1.47229e+08	1.85072e+08	1.66344e+08	7.65699e+07	1.60331e+08	1.65638e+08	1.63261e+08	1.67969e+08	1.63505e+08	1.94647e+08	2.10885e+08	1.62885e+08	1.44098e+08	168050961	1.40844e+08	171675590	1.54199e+08	1.47636e+08	1.45104e+08
[truncated: 9,954 more rows]
[truncated: 54 more columns]

## Sheet: 3-Post-regression Abundance
Supplemental Table 3-TMT-MS post-regression protein data
GENE|Uniprot	b01.127C	b01.127N	b01.128C	b01.128N	b01.129C	b01.129N	b01.130C	b01.130N	b01.131C	b01.131N	b01.132C	b01.132N	b01.133C	b01.133N	b01.134N	b02.127C	b02.127N	b02.128C	b02.128N	b02.129C	b02.129N	b02.130C	b02.130N	b02.131C	b02.131N	b02.132C	b02.132N	b02.133C	b02.133N	b02.134N	b03.127C	b03.127N	b03.128C	b03.128N	b03.129C	b03.129N	b03.130C	b03.131C	b03.131N	b03.132C	b03.132N	b03.133C	b03.133N	b03.134N	b04.127C	b04.127N	b04.128C	b04.128N	b04.129C
[truncated: 9,537 more rows]
[truncated: 41 more columns]

## Sheet: 4-TMT-MS ANOVA
Supplemental Table 4-TMT-MS ANOVA for all comparisons
[truncated: 9,538 more rows]

[truncated: 9 more sheets: 5-Correlation to Hallmarks, 6-List of CE harboring genes, 7-Correlation to CEs, 8-WGCNA kME, 9-Module Gene Ontology, 10-5 min iNeurons, 11-30 min iNeurons, 12-5 min iNeurons t-Test, 13-30 min iNeurons t-Test]
